# Supplementary material for: Comparative Proteomics and Physiological Analyses Reveal Important Maize Filling-Kernel Drought-Responsive Genes and Metabolic Pathways
Source: Int J Mol Sci. 2019 Jul 31;20(15):3743. doi: 10.3390/ijms20153743 (PMC6696053; doi:10.3390/ijms20153743)
Supplement: Supplementary file 1 [file ijms-20-03743-s001.zip]

Archive with 13 entries (12 files):
- Supplementary Figures.docx
- Supplementary Tables/
- Supplementary Tables/Supplementary Table 1.xlsx
- Supplementary Tables/Supplementary Table 10.xlsx
- Supplementary Tables/Supplementary Table 2.docx
- Supplementary Tables/Supplementary Table 3.docx
- Supplementary Tables/Supplementary Table 4.docx
- Supplementary Tables/Supplementary Table 5.docx
- Supplementary Tables/Supplementary Table 6.xlsx
- Supplementary Tables/Supplementary Table 7.xlsx
- Supplementary Tables/Supplementary Table 8.xlsx
- Supplementary Tables/Supplementary Table 9.xlsx
- Supplementary Tables/~$pplementary Table 4.docx
