# Supplementary material for: Comparative Proteomics and Physiological Analyses Reveal Important Maize Filling-Kernel Drought-Responsive Genes and Metabolic Pathways
Source: Int J Mol Sci. 2019 Jul 31;20(15):3743. doi: 10.3390/ijms20153743 (PMC6696053; doi:10.3390/ijms20153743)
Supplement: Supplementary file 1 [file ijms-20-03743-s001.zip › Supplementary Tables/Supplementary Table 1.xlsx]

## Sheet: Total proteins identified
	Table S1: The total proteins that were identified by iTRAQ
Accession	Description	Coverage	Unique Peptides	Peptides	PSMs	AAs	MW [kDa]	calc. pI	MD-1/REF	MD-1/REF Count	MD-1/REF Variability [%]	MD-2/REF	MD-2/REF Count	MD-2/REF Variability [%]	MD-3/REF	MD-3/REF Count	MD-3/REF Variability [%]	MC-1/REF	MC-1/REF Count	MC-1/REF Variability [%]	MC-2/REF	MC-2/REF Count	MC-2/REF Variability [%]	MC-3/REF	MC-3/REF Count	MC-3/REF Variability [%]	8D-1/REF	8D-1/REF Count	8D-1/REF Variability [%]	8D-2/REF	8D-2/REF Count	8D-2/REF Variability [%]	8D-3/REF	8D-3/REF Count	8D-3/REF Variability [%]	8C-1/REF	8C-1/REF Count	8C-1/REF Variability [%]	8C-2/REF	8C-2/REF Count	8C-2/REF Variability [%]	8C-3/REF	8C-3/REF Count	8C-3/REF Variability [%]
C4J0Z2	Uncharacterized protein OS=Zea mays PE=2 SV=1 - [C4J0Z2_MAIZE]	98.67	3	7	82	75	8.60282	4.14502	0.979994	6	9.01788	1.19827	5	6.13433	1.13552	4	8.04571	1.05263	6	32.3231	0.81084	5	13.2396	0.871245	4	5.71234	0.842108	6	14.2495	0.97892	4	9.47919	1.01347	4	8.50432	1.08496	6	16.3447	1.07976	5	1.26191	1.00123	4	7.4168
A0A1D6LHV3	Subtilisin-chymotrypsin inhibitor CI-1B OS=Zea mays GN=100286333 PE=4 SV=1 - [A0A1D6LHV3_MAIZE]	96.1	4	5	29	77	8.26125	4.95752	0.718803	8	21.3936	0.72841	9	14.4622	0.628138	9	26.633	0.590252	8	38.338	0.555702	9	58.5969	0.494279	9	34.073	1.41131	8	16.4568	1.35505	9	19.5496	1.53148	9	11.2894	1.20887	8	9.96987	1.35564	9	17.5758	1.33594	9	13.9581
A0A1D6IUP5	Uncharacterized protein OS=Zea mays GN=ZEAMMB73_Zm00001d023657 PE=4 SV=1 - [A0A1D6IUP5_MAIZE]	93.62	2	3	25	47	5.26358	6.49365	1.21399	2	1.8663				1.35471	3	7.95969	0.360474	2	24.2901				0.528769	3	50.0876	1.06676	2	5.03785				1.02411	3	1.05793	1.36656	2	3.91384				1.03089	3	4.54406
B6SIF5	Translationally controlled tumor1 OS=Zea mays GN=ZEAMMB73_Zm00001d014954 PE=2 SV=1 - [B6SIF5_MAIZE]	92.22	1	15	233	167	18.7304	4.66553	0.904871	3	6.31814	1.1951	3	5.55414	1.22394	3	6.60975	0.568617	3	12.0026	0.511634	3	37.5259	0.53431	3	0.965244	1.28465	3	12.4519	1.11633	3	0.966887	1.13552	3	3.55914	1.27474	3	0.919114	1.17672	3	7.3467	1.05962	3	1.96597
B4FL17	Translationally-controlled tumor protein OS=Zea mays GN=103626513 PE=2 SV=1 - [B4FL17_MAIZE]	92.22	1	15	235	167	18.7164	4.66553	0.974844	3	0.650939	1.19184	3	0.143122	1.17277	5	3.56888	0.678965	3	3.29054	0.690641	3	15.1739	0.465287	5	16.2135	1.24646	3	2.80867	1.05382	3	1.41762	1.19759	5	6.74521	1.1483	3	0.420191	1.07485	3	2.08713	1.09067	5	3.12663
Q84JX6	Phosphoglycerate kinase (Fragment) OS=Zea mays GN=Pgk-2 PE=3 SV=1 - [Q84JX6_MAIZE]	91.97	2	27	533	299	31.6058	5.09717	1.54893	9	27.0388	1.65369	8	32.1655	1.54857	9	19.414	0.959628	9	19.7461	1.1255	8	11.2755	0.975697	9	25.6225	0.605902	9	78.3483	0.590452	7	137.031	0.494348	9	57.1647	0.902011	9	23.167	0.813678	8	11.2671	0.846279	9	8.20758
B6UE07	60S acidic ribosomal protein P2A OS=Zea mays PE=2 SV=1 - [B6UE07_MAIZE]	91.89	2	5	38	74	7.54556	4.36084							0.875248	1								0.667104	1								1.25633	1								1.20507	1
A0A1D6NB05	Glutamate-oxaloacetate transaminase1 OS=Zea mays GN=100273311 PE=4 SV=1 - [A0A1D6NB05_MAIZE]	91.67	2	11	195	132	14.4615	7.50342	0.697304	4	39.1894	0.557337	5	4.92302	0.501028	3	21.7614	0.53994	4	3.76687	0.548614	6	17.153	0.510943	3	1.66369	1.5296	4	28.9096	1.52714	6	28.1982	1.60225	3	18.2809	1.15207	4	10.4191	1.27473	6	8.46586	1.27789	3	13.2548
B4FC92	Nuclear transport factor 2 OS=Zea mays GN=100192679 PE=2 SV=1 - [B4FC92_MAIZE]	91.13	7	7	112	124	13.5566	6.12549	1.06826	34	9.25275	1.10948	34	8.82238	1.0448	44	12.3661	0.786942	34	14.91	0.867373	34	13.9543	0.863162	44	19.3113	1.093	34	14.5654	1.06545	34	9.65209	1.07004	44	14.6338	1.03637	34	9.1603	1.02778	34	7.98904	1.02112	44	10.4028
A0A1D6L3I4	Granule-bound starch synthase 1 chloroplastic/amyloplastic OS=Zea mays GN=541854 PE=4 SV=1 - [A0A1D6L3I4_MAIZE]	89.86	1	11	315	138	14.4783	5.03369	0.712464	1		0.733334	1		0.658231	1		0.511439	1		0.550436	1		0.556339	1		1.5673	1		1.45084	1		1.56394	1		1.26355	1		1.2699	1		1.23546	1
B6SZN8	Uncharacterized protein OS=Zea mays PE=2 SV=1 - [B6SZN8_MAIZE]	89.74	1	3	18	39	4.06791	5.8335	0.992627	1								0.760578	1								1.04423	1								1.23907	1
C0P3Z8	Ubiquitin-conjugating enzyme E2 variant 1C OS=Zea mays GN=100382057 PE=2 SV=1 - [C0P3Z8_MAIZE]	89.19	7	13	94	148	16.7523	7.03467	1.0933	6	3.45766	1.10368	6	4.65306	1.10062	8	7.6928	0.617362	6	22.5369	0.719505	6	10.1158	0.609226	8	18.829	1.14358	6	4.06395	1.05811	6	5.87917	1.11814	8	5.62193	1.18721	6	12.4011	1.1554	6	6.29201	1.15504	8	3.16975
P55241	Glucose-1-phosphate adenylyltransferase large subunit 1, chloroplastic/amyloplastic OS=Zea mays GN=SH2 PE=1 SV=1 - [GLGL1_MAIZE]	88.57	2	37	602	516	57.0346	6.59521	1.04727	11	19.0128	0.919187	12	14.9159	0.931822	13	26.1806	0.260696	10	104.22	0.408345	11	72.1264	0.414599	10	59.2819	1.07413	11	18.2806	1.29559	12	14.6215	1.28197	13	18.0069	1.53541	11	20.5586	1.26688	12	9.37103	1.23641	13	13.0694
Q09HU3	Trypsin inhibitor (Fragment) OS=Zea mays PE=4 SV=1 - [Q09HU3_MAIZE]	88.19	3	7	135	127	13.5697	6.90283	0.61768	23	49.6828	0.554114	20	59.8586	0.622587	28	58.8605	0.394299	21	73.8087	0.413123	16	123.039	0.495222	22	54.4881	1.42265	24	24.2573	1.745	21	19.7055	1.55371	28	27.7171	1.55324	24	21.8401	1.48743	21	16.1767	1.3438	28	17.5442
B8A1K8	Ferredoxin OS=Zea mays PE=2 SV=1 - [B8A1K8_MAIZE]	87.76	4	4	33	98	10.4777	4.32275	1.08662	14	12.3692	1.08059	11	5.58515	1.04672	8	11.3434	0.594742	14	24.2513	0.69738	10	33.4135	0.717519	8	8.3491	1.19186	14	10.2521	1.10673	11	7.89784	1.13539	8	8.05633	1.03041	14	8.4345	1.11687	11	9.52678	1.12689	8	8.43608
A0A1D6LB93	Elongation factor 2 OS=Zea mays GN=100285098 PE=4 SV=1 - [A0A1D6LB93_MAIZE]	87.37	1	14	218	198	21.8991	5.87158	1.10966	2	0.620706	1.16495	1		1.10938	1		0.532552	2	32.7699	0.44514	1		0.483408	1		1.21236	2	5.55829	1.17559	1		1.19204	1		1.16574	2	7.77936	1.20853	1		1.1684	1
A0A1D6FVJ7	Proteasome subunit beta type-1 OS=Zea mays GN=ZEAMMB73_Zm00001d011021 PE=4 SV=1 - [A0A1D6FVJ7_MAIZE]	86.59	1	4	18	82	9.01852	8.88037				1.0852	1								1.05709	1								0.91105	1								0.993918	1
Q93WP1	Granule-bound starch synthase (Fragment) OS=Zea mays subsp. mexicana GN=waxy PE=4 SV=1 - [Q93WP1_ZEAMM]	86.35	1	19	430	271	29.1	5.5415	0.739949	4	6.27224	0.804932	6	6.02241	0.781845	5	4.90975	0.497221	4	25.0903	0.526163	6	15.8407	0.490127	5	11.5105	1.55264	4	5.98444	1.40298	6	10.9794	1.46505	5	4.44085	1.22852	4	2.6244	1.27772	6	1.94069	1.2622	5	1.47768
Q94FZ6	Granule-bound starch synthase (Fragment) OS=Zea mays subsp. parviglumis GN=waxy PE=4 SV=1 - [Q94FZ6_ZEAMP]	86.35	1	20	462	271	29.057	5.38916	0.966252	1								0.809988	1								1.45157	1								0.840804	1
B4G0K4	Phosphoglycerate kinase OS=Zea mays GN=100274579 PE=2 SV=1 - [B4G0K4_MAIZE]	85.82	8	33	654	402	42.4127	5.87158	1.21081	52	15.3779	1.22046	40	17.6858	1.19522	55	13.0868	0.731478	52	25.7392	0.75427	40	29.0738	0.703954	55	24.7278	0.955058	52	11.235	0.932109	40	14.7391	0.915603	55	14.5646	1.04632	52	10.9697	1.0899	40	12.1368	1.07143	55	8.38668
P08735	Glyceraldehyde-3-phosphate dehydrogenase 1, cytosolic OS=Zea mays GN=GAPC1 PE=2 SV=2 - [G3PC1_MAIZE]	85.46	1	26	940	337	36.4998	6.96143	0.859467	5	28.5932	1.06469	4	6.06509	0.906945	4	1.35015	1.1262	5	6.14477	1.11112	4	14.2306	1.13428	4	66.5976	1.03064	5	9.60653	0.923953	4	16.7867	0.90517	4	25.9594	0.887412	5	6.84159	0.96765	4	5.69108	0.869631	4	14.4611
C4JBS8	Glyceraldehyde-3-phosphate dehydrogenase OS=Zea mays GN=ZEAMMB73_Zm00001d049641 PE=2 SV=1 - [C4JBS8_MAIZE]	85.46	1	26	930	337	36.4717	6.96143				0.652647	2	21.5545	0.526612	1					1.04653	2	15.6752	0.974351	1					0.814505	2	3.91887	0.779445	1					1.46709	2	16.4311	1.76717	1
A0A1D6NV83	Proteasome subunit beta type OS=Zea mays GN=100194311 PE=3 SV=1 - [A0A1D6NV83_MAIZE]	85.4	14	14	91	226	24.4051	8.23584	1.0564	25	12.8755	1.03063	30	15.8789	1.06901	36	8.52488	1.12733	25	15.4631	1.17937	30	13.1996	1.1773	36	19.6142	0.908469	25	11.7791	0.866988	30	9.31411	0.882728	36	11.1481	0.904028	25	8.79474	0.929708	30	8.536	0.925505	36	8.25561
A0A1D6LER1	Glyceraldehyde-3-phosphate dehydrogenase OS=Zea mays GN=542718 PE=3 SV=1 - [A0A1D6LER1_MAIZE]	85.11	7	25	1021	329	35.6953	6.45557	1.07212	44	12.0482	1.02063	36	10.3895	1.02618	46	9.98367	1.11115	44	13.2368	1.106	36	24.3385	1.12126	46	18.6449	0.952876	44	11.3604	0.940542	36	11.2818	0.955749	46	11.1421	0.90831	44	13.6783	0.944933	36	14.126	0.922638	46	7.61218
B4FKM1	Guanine nucleotide-binding protein beta subunit-like protein OS=Zea mays GN=100216946 PE=2 SV=1 - [B4FKM1_MAIZE]	84.13	2	19	237	334	36.214	6.60986	1.13377	4	8.10676	1.04727	5	5.01106	1.05125	7	6.18962	1.0282	4	9.18962	1.06054	5	13.5254	1.04323	7	12.2912	0.924626	4	4.48416	0.951277	5	12.6593	0.988492	7	9.82409	0.995076	4	2.97512	1.0134	5	3.47217	1.00223	7	8.36922
B6SJ21	Guanine nucleotide-binding protein beta subunit-like protein OS=Zea mays GN=100280585 PE=2 SV=1 - [B6SJ21_MAIZE]	84.13	2	19	240	334	36.214	6.60986	0.993552	5	2.52284	0.96579	10	4.1505	0.934768	4	2.61815	0.947378	5	25.0044	1.01454	10	6.59056	1.05775	4	6.12285	1.1188	5	11.231	1.07331	10	4.58885	1.0901	4	2.02188	0.994561	5	11.9073	1.00816	10	5.19576	0.98064	4	5.10408
B6SS31	Uncharacterized protein OS=Zea mays PE=2 SV=1 - [B6SS31_MAIZE]	83.68	2	25	768	337	37.8894	7.18115	0.532839	11	61.0654	0.537978	9	30.5834	0.433647	9	37.6129	0.817459	11	20.6695	0.767138	9	27.4316	0.442206	9	58.1507	0.672847	11	30.4975	0.535452	9	34.7796	0.513785	9	38.6639	1.98147	11	15.1571	1.94338	9	17.5059	2.07921	9	15.8621
B4FUK7	Hydroxyproline-rich glycoprotein family protein OS=Zea mays GN=ZEAMMB73_Zm00001d022421 PE=2 SV=1 - [B4FUK7_MAIZE]	83.68	2	25	795	337	37.8574	7.18115	1.45267	19	8.60982	1.52117	17	12.3885	1.39326	20	12.8384	0.349174	19	42.4236	0.356394	17	56.063	0.367604	20	75.4383	1.20442	19	14.4821	1.07571	17	12.4004	1.04535	20	10.5095	0.933891	19	4.17884	1.00314	17	4.12852	0.960075	20	7.17164
J7H390	Glucose-1-phosphate adenylyltransferase OS=Zea mays GN=Sh2 PE=2 SV=1 - [J7H390_MAIZE]	83.53	1	36	568	516	57.0636	6.72705				2.61108	1		2.52108	1														0.0849764	1		0.0986777	1					1.23238	1		1.09993	1
P80627	Unknown protein from spot 443 of 2D-PAGE of etiolated coleoptile (Fragment) OS=Zea mays PE=1 SV=1 - [UC21_MAIZE]	83.33	1	2	71	18	1.93691	6.3667	0.988385	2	5.96223				0.960755	1		1.20362	2	16.699				1.23108	1		0.861193	2	11.6191				1.06464	1		0.989222	2	3.59823				0.836704	1
B6SPL7	Copper chaperone OS=Zea mays GN=100282864 PE=2 SV=1 - [B6SPL7_MAIZE]	83.33	5	5	70	84	8.73239	5.36377	1.0588	25	9.85145	1.05311	20	10.8797	1.04432	25	13.6476	0.783963	25	19.1457	0.86169	20	14.1454	0.900303	25	18.9917	1.11753	25	10.6536	0.982279	20	6.80671	0.988857	25	11.5017	1.04078	25	9.89101	1.10017	20	10.763	1.06095	25	9.04689
B6SK03	Ubiquitin-conjugating enzyme E2 variant 1C OS=Zea mays GN=103654688 PE=2 SV=1 - [B6SK03_MAIZE]	83.11	5	11	119	148	16.7603	6.93213	1.08371	17	8.51095	1.0564	17	10.9329	1.0868	17	7.67858	0.765448	17	13.7842	0.810253	17	20.4984	0.799828	17	17.6628	0.987664	17	8.40335	1.06041	17	6.42354	1.08688	17	10.1344	1.20046	17	17.592	1.03928	17	6.11136	1.05846	17	4.31076
A0A1D6M445	Pyruvate orthophosphate dikinase1 OS=Zea mays GN=ZEAMMB73_Zm00001d038163 PE=4 SV=1 - [A0A1D6M445_MAIZE]	82.81	1	19	532	349	38.3847	5.21143	1.01761	4	1.89473	0.940049	2	7.54232	0.853859	1		0.725451	4	32.792	0.358473	2	60.225	0.186149	1		1.13167	4	7.73955	1.40565	2	11.507	1.55091	1		1.13902	4	9.13589	1.25598	2	7.65031	1.34266	1
B6TGF1	Malate dehydrogenase OS=Zea mays PE=2 SV=1 - [B6TGF1_MAIZE]	82.06	7	19	148	340	35.4407	7.78174	0.989342	14	10.6593	1.00647	15	16.8736	0.990005	14	10.4639	0.845529	14	33.3528	0.846223	15	32.3745	0.880556	14	34.5087	1.0187	14	28.6809	1.16179	15	15.4972	1.05623	14	16.2738	0.980512	14	11.2161	1.06134	15	6.78256	1.06429	14	7.71852
B6T1P2	Histone H2B OS=Zea mays PE=2 SV=1 - [B6T1P2_MAIZE]	81.82	1	7	152	66	7.23588	9.77393	0.790375	6	20.2788	0.877785	5	12.0629	0.749914	8	17.048	1.63208	6	11.7028	1.42949	5	12.3238	1.59569	8	12.1411	0.907913	6	2.74322	0.938598	5	1.47197	0.908857	8	4.84418	0.798261	6	9.80175	0.830915	5	8.25714	0.88457	8	6.19574
A0A1D6PDG6	Histone H2B OS=Zea mays GN=103639304 PE=3 SV=1 - [A0A1D6PDG6_MAIZE]	81.82	0	7	135	66	7.24888	9.77393
C0P8I4	2-isopropylmalate synthase 1 chloroplastic OS=Zea mays GN=ZEAMMB73_Zm00001d023243 PE=2 SV=1 - [C0P8I4_MAIZE]	81.63	26	41	334	626	67.2938	7.26904	0.836312	58	14.5118	0.813222	64	15.5871	0.849427	62	12.4713	0.576716	58	42.5933	0.542577	64	53.5063	0.494299	62	63.47	1.39294	58	14.5342	1.52848	64	20.313	1.49911	62	19.4618	1.15586	58	15.3137	1.16883	64	9.58282	1.14464	62	9.20678
C0HGV5	Enolase2 OS=Zea mays GN=ZEAMMB73_Zm00001d030373 PE=2 SV=1 - [C0HGV5_MAIZE]	81.39	5	28	591	446	48.0845	5.8208	1.04295	53	5.74469	1.02636	40	10.1825	1.02208	41	8.20958	0.880025	53	25.2157	0.858624	40	31.5423	0.839493	41	34.0192	1.07862	53	12.0095	1.07914	40	13.4572	1.05967	41	11.6348	1.03368	53	8.22027	1.07427	40	7.92833	1.08472	41	8.21919
B6TEC1	Sorbitol dehydrogenase OS=Zea mays PE=2 SV=1 - [B6TEC1_MAIZE]	81.37	5	22	1824	365	38.8437	6.72705	1.05544	153	9.91284	1.05007	137	12.1044	1.03659	161	11.3713	0.556393	135	55.3631	0.595607	123	44.4651	0.684472	146	40.9478	1.24884	153	15.5407	1.23851	137	17.5449	1.1896	161	13.1682	1.13813	153	15.4038	1.16745	137	10.7493	1.13722	161	11.1062
Q5EUE1	Protein disulfide-isomerase OS=Zea mays GN=PDIL1-1 PE=2 SV=1 - [Q5EUE1_MAIZE]	81.32	25	44	921	514	56.838	5.14795	0.948556	194	10.9271	0.927353	179	13.4145	0.920596	212	11.9436	0.563338	194	56.5083	0.491418	179	56.7597	0.547284	212	65.0252	1.32092	194	16.1173	1.35767	180	12.2237	1.29976	212	13.6316	1.1892	194	11.6004	1.21863	180	10.1259	1.194	212	12.6815
Q9S8J9	G-protein alpha subunit C-terminal region binding protein (Fragment) OS=Zea mays PE=1 SV=1 - [Q9S8J9_MAIZE]	81.25	1	1	2	16	1.81285	6.22705							1.21159	1								0.299683	1								1.48149	1								0.93983	1
B4FFK3	Uncharacterized protein OS=Zea mays PE=2 SV=1 - [B4FFK3_MAIZE]	81.22	12	13	152	181	20.6707	6.94678	1.06034	41	7.23743	1.1451	43	9.97296	1.17306	48	8.92071	0.955945	41	17.1813	0.888324	43	17.6125	0.92528	48	17.136	0.940368	41	9.66078	0.991362	43	6.68553	0.986734	48	7.47307	1.07567	41	6.64551	1.00876	43	8.57003	0.975366	48	8.07094
B4G039	UDP-arabinopyranose mutase 3 OS=Zea mays GN=100274298 PE=2 SV=1 - [B4G039_MAIZE]	81.04	3	25	244	364	41.2277	6.55127	0.943859	1		1.00052	5	8.64057	0.852836	1		1.40146	1		1.35171	5	20.3076	1.54091	1		0.881211	1		0.830602	5	8.71809	0.849999	1		0.84069	1		0.92732	5	0.997917	0.899052	1
B6UH04	Subtilisin-chymotrypsin inhibitor CI-1B OS=Zea mays GN=100286271 PE=2 SV=1 - [B6UH04_MAIZE]	80.82	3	4	9	73	7.97423	6.65381	0.568508	2	10.2658	0.581063	1		0.721394	2	6.63903	0.49335	2	40.0275	0.600632	1		0.648811	2	52.0613	1.64387	2	2.90603	1.67967	1		1.47197	2	19.8447	1.32838	2	14.5746	1.16275	1		1.13782	2	3.67385
Q84TL6	Legumin-like protein OS=Zea mays GN=cl2-2 PE=2 SV=1 - [Q84TL6_MAIZE]	80.72	16	20	261	363	38.0547	6.69775	0.961644	71	11.4233	0.93893	71	13.204	0.952055	67	11.6852	0.582369	70	86.8373	0.585044	71	58.4522	0.554919	64	105.242	1.20892	71	18.3975	1.27673	71	15.6253	1.28233	67	14.3733	1.24351	71	15.5763	1.20511	71	15.4581	1.17091	67	9.75121
Q43247	Glyceraldehyde-3-phosphate dehydrogenase 3, cytosolic OS=Zea mays GN=GAPC3 PE=2 SV=1 - [G3PC3_MAIZE]	80.71	14	23	1225	337	36.4258	7.47412	1.22984	186	11.4948	1.22525	170	12.862	1.18392	187	12.4669	0.369587	165	88.2924	0.378332	158	101.747	0.407473	163	82.5841	1.18624	186	12.722	1.17682	171	9.06937	1.14108	187	11.5384	1.23255	187	12.5929	1.21434	170	10.7594	1.18734	187	10.832
C0PM61	Uncharacterized protein OS=Zea mays PE=2 SV=1 - [C0PM61_MAIZE]	80.58	1	9	85	103	11.265	8.68994	1.15773	1					1.21018	1		1.06997	1					1.12228	1		0.959146	1					0.893759	1		0.865669	1					0.822754	1
C0HHC1	GTP-binding nuclear protein OS=Zea mays PE=2 SV=1 - [C0HHC1_MAIZE]	80.35	3	14	228	173	19.8422	9.23193	1.20059	22	5.34903	1.17656	17	6.40922	1.19337	18	9.87885	0.7722	22	19.6225	0.67116	17	24.7963	0.776894	18	32.621	1.06946	22	6.52228	1.09989	17	8.10054	1.06244	18	10.0772	1.0233	22	8.8949	1.04746	17	7.14052	0.979676	18	11.6616
Q9SBJ3	6-phosphogluconate dehydrogenase isoenzyme A (Fragment) OS=Zea mays PE=2 SV=1 - [Q9SBJ3_MAIZE]	80.34	1	8	69	178	19.0347	5.07178	0.903218	6	14.0776	0.87396	5	12.5937	0.922783	5	9.4594	1.10137	6	23.7216	1.09432	5	14.9764	1.10657	5	3.71672	0.999334	6	11.2806	1.00192	5	11.1923	1.00062	5	1.56264	1.09138	6	8.12586	1.0886	5	12.0713	1.03295	5	3.27668
A0A1D6M426	Pyruvate orthophosphate dikinase1 OS=Zea mays GN=ZEAMMB73_Zm00001d038163 PE=4 SV=1 - [A0A1D6M426_MAIZE]	80.26	1	47	1485	831	90.3529	5.70654	0.912562	11	20.908	0.987296	10	12.1013	0.887961	11	13.0395	0.332764	9	52.9302	0.265147	8	66.8216	0.239052	8	62.8695	1.30341	11	14.6769	1.47191	10	11.0464	1.55743	11	16.6692	1.44185	11	18.2644	1.22542	10	9.40672	1.28967	11	3.38484
B4G0K5	Uncharacterized protein OS=Zea mays PE=2 SV=1 - [B4G0K5_MAIZE]	80.23	17	25	511	344	38.3706	6.80029	1.10099	107	12.526	1.12804	90	17.035	1.11111	90	16.5968	1.27747	107	22.8834	1.3512	90	29.1164	1.25025	90	20.1789	0.817716	107	19.8015	0.810648	89	24.2084	0.830449	89	22.7924	0.797794	106	20.7009	0.793745	89	22.2343	0.838489	90	16.5264
A0A1D6KCB1	Enolase2 OS=Zea mays GN=ZEAMMB73_Zm00001d030373 PE=4 SV=1 - [A0A1D6KCB1_MAIZE]	80.17	1	23	438	353	38.4727	6.34131				0.873355	1								0.864598	1								1.18608	1								1.10827	1
A0A1D6LDR6	Fructokinase-2 OS=Zea mays GN=542108 PE=4 SV=1 - [A0A1D6LDR6_MAIZE]	80.08	2	19	197	256	27.9423	6.41748	1.02096	2	3.13841	0.986535	1		0.986465	2	10.7942	1.03396	2	22.9454	1.19923	1		1.09986	2	29.7637	0.948474	2	0.638721	0.93005	1		0.952227	2	3.76357	1.02594	2	17.8423	0.94601	1		0.997786	2	11.722
B4FAD9	UDP-glucose pyrophosphorylase2 OS=Zea mays GN=100191846 PE=2 SV=1 - [B4FAD9_MAIZE]	79.92	9	31	741	473	52.1455	5.36377	1.13929	54	9.32514	1.09207	50	14.9311	1.13567	58	12.0151	0.948704	54	15.496	0.904214	50	20.5506	0.939233	58	21.5181	0.919721	54	14.0508	0.944841	50	20.9015	0.992638	58	14.2738	0.957779	54	17.5027	1.01856	50	15.2386	0.943607	58	11.9066
Q42368	Pyruvate, phosphate dikinase 2 OS=Zea mays GN=PPDK2 PE=1 SV=2 - [PPDK2_MAIZE]	79.73	5	54	2094	883	96.0148	5.79541	0.826118	100	20.8991	0.924464	98	25.5734	0.897523	113	23.3931	0.429479	76	70.1154	0.41588	81	105.09	0.44904	84	75.5064	1.43889	103	24.3057	1.43418	100	23.7451	1.38879	111	21.7095	1.39903	102	15.7049	1.30501	102	18.3571	1.26831	113	17.258
B6UH55	Vacuolar ATP synthase catalytic subunit A OS=Zea mays PE=2 SV=1 - [B6UH55_MAIZE]	79.23	9	40	347	621	68.3758	5.45264	0.842325	17	11.2965	0.922893	13	14.1635	0.893737	22	8.39117	1.55179	17	12.685	1.52593	13	14.3122	1.58182	22	18.8879	0.803075	17	12.5546	0.841687	13	10.4155	0.836764	22	14.0076	0.813041	17	14.9047	0.79552	13	4.88827	0.832278	22	14.4621
A0A1D6LZ57	USP family protein OS=Zea mays GN=ZEAMMB73_Zm00001d037573 PE=4 SV=1 - [A0A1D6LZ57_MAIZE]	79.04	4	8	58	167	18.0265	5.57959	0.836159	11	8.85051	0.941056	8	9.48193	0.856045	9	10.6612	1.53246	11	18.04	1.51144	8	10.0397	1.77007	9	18.2973	0.779126	11	12.1471	0.793881	8	14.7675	0.72875	9	17.8636	0.826208	11	5.46633	0.863262	8	4.91972	0.756169	9	18.9227
A0A1D6NHY8	Glucose-1-phosphate adenylyltransferase large subunit 1, chloroplastic/amyloplastic OS=Zea mays GN=ZEAMMB73_Zm00001d044129 PE=4 SV=1 - [A0A1D6NHY8_MAIZE]	79.02	4	20	324	224	24.8206	5.66846	0.557812	16	52.5351	0.629301	15	29.7435	0.622328	16	46.8379	0.4635	16	48.8415	0.507429	15	27.6812	0.484939	16	51.7674	1.62239	16	18.4175	1.50893	15	17.698	1.49572	16	18.0251	1.36763	16	10.6668	1.28504	15	8.64502	1.34568	16	17.6378
A0A1D6N430	Aldolase1 OS=Zea mays GN=542261 PE=4 SV=1 - [A0A1D6N430_MAIZE]	78.91	2	11	347	128	13.8332	9.39307	1.06585	30	10.3039	1.01739	26	8.57165	1.03082	24	14.2241	0.858297	29	29.5263	0.784108	26	29.8249	0.817771	24	30.7116	1.05549	29	9.07838	1.09788	26	10.2195	1.07358	24	11.0049	1.08212	30	19.5364	1.10831	26	13.3188	1.09428	24	19.6695
P08440	Fructose-bisphosphate aldolase, cytoplasmic isozyme OS=Zea mays PE=2 SV=1 - [ALF_MAIZE]	78.87	2	31	848	355	38.58	7.60596	1.0189	8	7.54206	0.93009	6	9.048	0.947626	7	11.4912	0.516855	8	29.3356	0.555935	6	24.8516	0.492296	7	34.2044	1.17966	8	15.5629	1.19577	6	10.5058	1.23237	7	8.09912	1.26678	8	8.44478	1.30374	6	4.48045	1.29332	7	10.8554
B4FWP0	Fructose-bisphosphate aldolase OS=Zea mays GN=100272913 PE=2 SV=1 - [B4FWP0_MAIZE]	78.87	5	30	808	355	38.4349	7.29834	0.913127	35	22.2958	0.92441	38	21.752	0.879666	43	20.4729	0.882107	35	24.4159	0.825566	38	30.0663	0.857624	43	26.3782	1.03912	35	12.9598	1.12192	38	10.2098	1.07429	43	13.7098	1.20302	35	9.55697	1.13963	38	9.3137	1.17218	43	9.56987
P80639	Eukaryotic translation initiation factor 5A OS=Zea mays GN=TIF5A PE=1 SV=2 - [IF5A_MAIZE]	78.75	11	12	173	160	17.4857	5.98584	1.04568	53	8.94277	1.00998	48	10.233	1.0276	50	8.96539	0.920768	53	20.3675	0.920973	48	21.5707	0.89888	50	18.2665	1.09015	53	14.1377	1.08323	48	9.18735	1.06803	50	11.4565	0.970197	53	10.9961	1.04038	48	8.58577	1.0393	50	7.59877
B4F8W6	Uncharacterized protein OS=Zea mays PE=2 SV=1 - [B4F8W6_MAIZE]	78.22	7	29	650	473	52.0564	5.42725	1.16579	19	18.3877	1.14248	24	20.703	1.1339	29	15.3203	1.18661	19	37.8573	1.12087	24	34.4489	1.1738	29	22.1414	0.834494	19	16.8417	0.907982	24	23.1622	0.847732	29	27.5082	0.881375	19	32.6284	0.950549	24	17.1905	0.962826	29	11.6483
A0A1D6FQG5	Pyruvate orthophosphate dikinase2 OS=Zea mays GN=103635678 PE=4 SV=1 - [A0A1D6FQG5_MAIZE]	77.93	1	50	1741	811	88.41	6.02393	0.721928	1		1.21689	1					0.263329	1		0.599829	1					2.59396	1		1.36023	1					0.532238	1		0.863305	1
B8A3G8	Uncharacterized protein OS=Zea mays PE=2 SV=1 - [B8A3G8_MAIZE]	77.78	1	7	93	144	14.5857	5.94775	0.794786	4	5.08355	0.649133	2	3.84471	0.771718	2	11.4693	0.919939	4	15.4955	0.917146	2	4.73897	0.99764	2	8.27528	1.13028	4	13.9377	1.1633	2	5.56614	1.14153	2	3.55727	1.23745	4	9.54674	1.28836	2	3.38026	1.14798	2	5.55293
P80607	Probable UDP-arabinopyranose mutase 1 OS=Zea mays GN=UPTG PE=1 SV=2 - [RGP1_MAIZE]	77.75	4	26	266	364	41.1776	6.12549	0.8249	9	10.4648	0.844736	9	12.5087	0.971999	11	15.7125	1.17407	8	60.5343	1.46726	9	24.3612	1.14532	11	51.3839	1.03249	9	34.0568	0.791921	9	25.7074	0.992131	10	18.8865	1.01296	9	28.2739	0.881734	9	15.5356	0.978143	11	27.761
A0A1D6FQF9	Pyruvate orthophosphate dikinase2 OS=Zea mays GN=103635678 PE=4 SV=1 - [A0A1D6FQF9_MAIZE]	77.69	2	38	1485	632	68.763	5.42725	0.49981	2	32.1865				0.694796	3	9.86305	0.0689892	2	82.2431				0.154743	2	211.736	1.38181	2	29.069				1.739	3	1.15361	2.01394	2	8.09853				1.43292	3	7.98938
P26301	Enolase 1 OS=Zea mays GN=ENO1 PE=2 SV=1 - [ENO1_MAIZE]	77.58	23	31	1095	446	48.0334	5.32568	1.02502	322	9.19842	1.03771	252	10.1839	1.01647	326	11.6337	0.619257	321	46.3581	0.653176	251	37.0229	0.641548	326	46.9748	1.21047	322	13.9699	1.18423	252	10.8971	1.16468	326	12.4715	1.1757	322	12.4731	1.14323	252	9.74121	1.13758	326	10.608
B4FT85	Isochorismate synthase 1 OS=Zea mays PE=2 SV=1 - [B4FT85_MAIZE]	77.54	10	16	140	276	29.4524	8.22119	0.962841	28	6.23122	0.913857	33	12.9829	0.901592	27	10.1099	1.31746	28	22.5838	1.30717	33	21.6424	1.38395	27	19.3995	0.875721	28	18.0623	0.955125	33	8.55394	0.942378	27	10.751	0.86294	28	15.1447	0.896093	33	10.1905	0.909145	27	6.06078
B6T4U8	Calmodulin OS=Zea mays GN=ZEAMMB73_Zm00001d035095 PE=2 SV=1 - [B6T4U8_MAIZE]	77.03	6	11	45	148	16.5454	4.95752	0.943134	13	8.73429	0.994594	10	7.97406	0.943917	9	3.98832	0.95249	13	20.5246	1.01819	10	12.8809	1.00918	9	21.1542	1.03259	13	10.5415	0.976185	10	5.99946	0.990144	9	13.6643	1.00486	13	9.13575	1.01012	10	11.0316	1.04021	9	10.2008
B6SYS9	60S ribosomal protein L30 OS=Zea mays GN=100285769 PE=2 SV=1 - [B6SYS9_MAIZE]	76.79	6	10	67	112	12.3425	9.5542	0.996265	11	9.531	0.957252	8	9.36139	1.02122	16	6.89797	0.9872	11	16.628	1.07985	8	17.5802	1.01586	16	20.6299	0.976914	11	7.09824	0.984783	8	8.81925	1.01201	16	13.2393	1.0351	11	12.4582	1.05663	8	8.11345	0.996047	16	7.11904
B6TBZ8	Alanine aminotransferase 2 OS=Zea mays PE=2 SV=1 - [B6TBZ8_MAIZE]	76.76	6	33	378	482	53.0002	6.65381	0.46598	21	101.948	0.489374	19	104.973	0.588636	24	105.05	0.457149	21	71.363	0.348135	19	108.522	0.373791	24	81.9633	1.6885	21	24.4037	1.58404	19	26.4436	1.51446	24	30.6947	1.457	21	15.2935	1.40292	19	13.0291	1.3468	24	19.2513
A0A1D6GRB4	Alanine aminotransferase5 OS=Zea mays GN=100216685 PE=4 SV=1 - [A0A1D6GRB4_MAIZE]	76.76	2	32	373	482	52.8211	6.45557	1.46433	3	35.9131	0.529318	1		1.18952	2	153.479	0.299504	3	57.0656	0.45689	1		0.156939	2	89.7721	0.85951	3	3.44437	0.518394	1		0.431169	2	110.967	1.36827	3	23.3816	2.37054	1		1.45248	2	76.2713
A0A1D6DZK4	Uncharacterized protein OS=Zea mays GN=ZEAMMB73_Zm00001d002325 PE=4 SV=1 - [A0A1D6DZK4_MAIZE]	76.72	99	139	829	1843	208.607	4.65283	0.850121	194	16.4729	0.799203	186	19.6677	0.804262	196	17.016	0.613833	195	40.8179	0.562402	186	44.9383	0.613633	195	44.6747	1.34538	195	14.8942	1.37396	187	16.2402	1.3031	196	17.7831	1.23036	195	16.3599	1.2387	187	11.4441	1.21592	196	12.846
B4FFF1	Ran-binding protein 1 homolog a OS=Zea mays GN=100193549 PE=2 SV=1 - [B4FFF1_MAIZE]	76.56	8	14	74	209	23.1054	4.80518	0.843647	11	13.7299	0.885932	14	20.9989	0.786858	16	21.2873	1.1564	11	15.6832	1.17095	14	22.5865	1.29097	16	15.0477	1.0191	11	8.46887	1.05619	14	9.10674	1.02448	16	12.2149	0.951218	11	6.86591	1.03832	14	7.10453	1.00544	16	9.52854
A0A1D6GK62	Proteasome subunit beta type OS=Zea mays GN=ZEAMMB73_Zm00001d013505 PE=3 SV=1 - [A0A1D6GK62_MAIZE]	76.53	5	12	69	196	21.5051	5.90967	0.982275	6	6.70364	0.99226	7	8.65844	0.988153	5	9.61611	1.06353	6	12.7717	0.970534	7	6.0168	1.00906	5	13.3985	0.975914	6	7.00987	0.955214	7	2.34736	1.07772	5	14.9628	1.01839	6	8.36566	1.02435	7	8.18204	1.01212	5	11.9228
Q08062	Malate dehydrogenase, cytoplasmic OS=Zea mays PE=1 SV=2 - [MDHC_MAIZE]	76.51	9	20	261	332	35.5671	6.0874	1.14495	38	9.70112	1.0948	28	7.62425	1.11755	34	9.54784	1.02643	38	9.39448	1.04301	28	10.3155	1.07248	34	9.85856	0.931194	38	15.3411	0.881609	28	10.6062	0.870196	34	5.97653	0.949422	38	4.69439	0.981064	28	6.12917	0.961658	34	7.17548
A0A1D6GQ42	Cell division cycle protein 48 OS=Zea mays GN=100382880 PE=4 SV=1 - [A0A1D6GQ42_MAIZE]	76.33	5	50	366	811	90.062	5.19873	1.00554	10	15.818	1.04176	7	3.82084	1.05175	10	8.85563	0.875475	10	16.6282	0.856401	7	9.34595	0.877025	10	8.09448	1.14202	10	14.9477	1.07337	7	4.00032	1.02586	10	6.57516	1.02813	10	13.8424	1.07553	7	10.2518	1.05035	10	12.19
B6U607	Carbonyl reductase 1 OS=Zea mays PE=2 SV=1 - [B6U607_MAIZE]	76.22	4	18	161	307	32.662	6.56592	1.24905	10	15.6966	1.45609	7	15.9592	1.20358	12	21.6355	0.607442	10	41.1466	0.527621	7	29.1566	0.711522	12	41.9204	1.09285	10	9.04432	1.02653	7	8.48648	0.993344	12	19.9941	1.02563	10	11.3815	0.9972	7	1.9766	0.993112	12	15.8345
B6SM71	Uncharacterized protein OS=Zea mays PE=2 SV=1 - [B6SM71_MAIZE]	76.09	5	5	11	46	5.40073	9.5249	0.846788	2	23.1995	0.797085	3	12.3898	0.841001	6	8.00835	0.855547	2	13.9745	0.911515	3	29.5677	1.04937	6	10.9856	0.997229	2	5.27119	0.914189	3	6.80326	0.972178	6	5.35774	1.32435	2	2.48977	1.35353	3	0.202717	1.23012	6	3.33415
B8A1M2	Uncharacterized protein OS=Zea mays PE=2 SV=1 - [B8A1M2_MAIZE]	76.09	9	10	42	138	15.0636	5.22412	0.747955	13	11.94	0.727829	11	20.7629	0.706908	16	36.0782	1.05169	13	8.58966	1.05239	11	9.9261	0.917886	16	26.7247	1.17457	13	11.2075	1.11068	11	17.262	1.23835	16	16.152	1.10096	13	8.78719	1.09056	11	6.32921	1.17951	16	17.0276
A0A1D6GEX5	Short chain alcohol dehydrogenase1 OS=Zea mays GN=100282128 PE=4 SV=1 - [A0A1D6GEX5_MAIZE]	75.97	1	14	57	283	29.3018	6.16357	1.10082	1		1.05624	1		0.971575	2	5.9618	0.962373	1		1.24527	1		1.3609	2	10.963	0.931379	1		0.816244	1		0.816022	2	16.958	1.04829	1		0.944022	1		0.942789	2	5.62177
B6SIG5	Triosephosphate isomerase, cytosolic OS=Zea mays PE=2 SV=1 - [B6SIG5_MAIZE]	75.89	2	14	285	253	27.05	5.68115	0.631515	3	20.0121	0.531832	3	2.76527	0.631809	3	6.441	0.753185	3	21.5654	0.895367	3	43.0594	0.960737	3	26.4378	0.733291	3	11.9707	0.542102	3	26.2326	0.649107	3	8.10879	1.98703	3	8.68502	1.92484	3	2.04516	2.00463	3	13.841
C0PE24	Uncharacterized protein OS=Zea mays PE=2 SV=1 - [C0PE24_MAIZE]	75.89	1	14	324	253	27.02	5.68115	0.922772	4	2.14158	0.889261	2	4.76727	0.845321	6	6.0369	0.816652	4	12.4241	1.11326	2	67.2204	1.08413	6	41.9022	1.08188	4	6.27615	1.02611	2	29.8908	1.11093	6	23.0797	1.20208	4	3.86649	0.902096	2	32.749	0.969031	6	18.6624
B4FS99	ATP synthase subunit d, mitochondrial OS=Zea mays GN=ZEAMMB73_Zm00001d031825 PE=2 SV=1 - [B4FS99_MAIZE]	75.88	14	14	100	170	19.915	5.2876	0.659692	34	28.0975	0.640598	34	28.2447	0.63294	31	27.6279	1.46452	34	19.4596	1.53603	34	15.8255	1.61071	31	22.4738	0.927141	34	11.008	0.904495	34	9.8715	0.899507	31	9.64094	0.969527	34	9.54659	0.992046	34	6.12181	1.00769	31	7.76063
B8A0T6	Aspartate aminotransferase OS=Zea mays PE=2 SV=1 - [B8A0T6_MAIZE]	75.77	24	24	347	421	46.8285	7.15186	1.09466	115	8.7614	1.06377	101	10.542	1.05461	130	9.83309	0.474262	115	58.6259	0.512382	101	59.4637	0.535015	129	57.0332	1.19016	115	15.4645	1.2145	101	9.97456	1.20648	130	9.96147	1.2441	115	11.5928	1.2142	101	10.9071	1.18205	130	10.3564
B4F840	Putative aldo-keto reductase 4 OS=Zea mays GN=100191240 PE=2 SV=1 - [B4F840_MAIZE]	75.73	2	22	182	342	37.5334	7.97217	0.829557	5	16.8445	0.583877	5	17.9375	0.821292	4	39.1611	0.836699	5	18.459	0.749704	5	29.367	0.733808	4	12.6505	1.24562	5	10.2633	1.40382	5	10.461	1.26773	4	21.9161	1.1504	5	16.314	1.33958	5	16.067	1.20574	4	20.1154
B6T1N1	SKP1-like protein 1A OS=Zea mays PE=2 SV=1 - [B6T1N1_MAIZE]	75.57	13	13	75	176	19.2383	4.61475	1.00418	23	8.11272	0.998227	24	8.10712	1.00447	27	6.58055	0.86537	23	11.2266	0.913621	24	14.4484	0.962134	27	13.5153	1.06277	23	10.4736	1.055	24	5.71634	1.03453	27	6.06265	1.05866	23	8.65511	1.03717	24	4.18016	1.02311	27	4.49903
B6TB97	40S ribosomal protein S3 OS=Zea mays GN=100282772 PE=2 SV=1 - [B6TB97_MAIZE]	75.55	1	17	168	229	25.5416	9.49561	0.747865	1		0.966637	1		1.03758	1		1.73968	1		1.6362	1		1.71675	1		0.721228	1		0.727827	1		0.686569	1		0.867913	1		0.77055	1		0.71507	1
P27923	Ubiquitin-40S ribosomal protein S27a OS=Zea mays GN=UBF9 PE=2 SV=2 - [RS27A_MAIZE]	75.48	4	16	415	155	17.6705	9.80322	1.05768	12	1.95428	1.10108	9	7.74333	1.01149	19	6.55351	0.952641	12	14.4496	1.01641	9	7.73788	0.852722	19	32.9532	0.94769	12	6.88251	0.936552	9	13.4632	1.1403	19	9.47188	1.09805	12	17.2304	1.04644	9	5.77586	1.09885	19	4.05867
K7TT73	40S ribosomal protein S3-1 OS=Zea mays GN=100274348 PE=3 SV=1 - [K7TT73_MAIZE]	75.44	3	17	185	228	25.4326	9.5249	1.10675	11	2.70748	1.02174	11	12.3927	1.0524	16	6.62801	0.799981	11	27.8131	0.774185	11	33.445	0.822526	16	21.9885	1.1558	11	9.10278	1.06464	11	14.3998	1.07113	16	6.8257	1.06481	11	8.19178	1.1269	11	13.5389	1.08258	16	8.40848
P19023	ATP synthase subunit beta, mitochondrial OS=Zea mays GN=ATPB PE=2 SV=1 - [ATPBM_MAIZE]	75.05	4	31	470	553	59.0669	6.41748	0.70935	12	47.9884	0.650621	8	59.3335	0.642239	9	14.517	0.907323	12	173.749	0.935686	8	75.4117	0.659096	9	89.4077	1.17102	12	37.085	1.09914	8	32.8522	1.21329	9	24.6346	1.1722	12	56.3493	1.13348	8	34.0316	1.46426	9	27.5471
B4FPD1	Membrane steroid-binding protein 1 OS=Zea mays GN=100280580 PE=2 SV=1 - [B4FPD1_MAIZE]	75	2	8	84	104	11.0016	5.51611	1.04692	5	4.83971	1.23971	3	6.30555	1.13696	4	6.8614	0.712889	5	11.6128	0.778222	3	2.13277	0.824123	4	10.5739	1.3517	5	7.58239	1.042	3	0.290616	1.09965	4	1.82496	0.911734	5	2.92035	0.965672	3	0.260717	0.930225	4	1.30618
B6TF18	Membrane steroid-binding protein 1 OS=Zea mays PE=2 SV=1 - [B6TF18_MAIZE]	75	1	7	74	104	10.9895	5.51611	0.473593	1		0.530438	1					0.408107	1		0.597477	1					0.479449	1		0.502525	1					2.6071	1		2.26324	1
B8A1G8	Ras-related protein RABG3f OS=Zea mays GN=100272622 PE=2 SV=1 - [B8A1G8_MAIZE]	74.76	1	12	111	206	22.9904	5.74463	0.718165	2	5.68476	0.778573	3	1.24787	0.648185	3	6.28335	0.94151	2	11.1685	0.957048	3	5.94415	0.886401	3	23.0682	1.22119	2	2.31825	1.14954	3	1.4881	1.2735	3	16.8126	1.17463	2	2.6552	1.16027	3	0.912249	1.24526	3	0.49767
C0PD71	Ras-related protein RABG3f OS=Zea mays GN=100383121 PE=2 SV=1 - [C0PD71_MAIZE]	74.76	1	12	107	206	22.9674	5.50342	1.09766	2	4.05344	1.24265	1		1.26372	1		0.707805	2	5.00497	0.557391	1		0.56105	1		1.04592	2	2.67578	1.13136	1		1.04655	1		1.18165	2	1.26441	1.08032	1		1.07927	1
B4FAY8	Negatively light-regulated protein OS=Zea mays PE=2 SV=1 - [B4FAY8_MAIZE]	74.66	5	7	39	146	15.9039	5.021	1.10649	6	13.3207	1.02942	6	13.6949	1.08525	7	13.1508	0.922613	6	17.4216	0.890242	6	19.1547	0.929597	7	4.65169	1.03131	6	8.21986	1.00496	6	9.67049	1.03532	7	8.49279	0.979491	6	3.20785	0.991702	6	2.96718	0.966889	7	6.72677
B4FVJ0	60S ribosomal protein L4-1 OS=Zea mays GN=ZEAMMB73_Zm00001d007824 PE=2 SV=1 - [B4FVJ0_MAIZE]	74.5	9	30	362	404	44.3839	10.5063	0.998998	27	7.15267	1.00246	24	11.4509	1.00896	31	9.17664	0.883612	27	23.8391	1.03109	24	27.3866	1.01038	31	21.0915	1.08991	27	15.8877	0.9954	24	9.47785	0.997195	31	11.2914	1.08426	27	13.2656	1.00758	24	10.459	1.01438	31	7.38483
C0P455	60S ribosomal protein L4-1 OS=Zea mays GN=100382075 PE=2 SV=1 - [C0P455_MAIZE]	74.44	11	29	368	403	44.2649	10.6382	1.00646	44	7.64479	1.02416	39	10.8659	1.00265	41	10.5073	0.836334	44	22.0938	0.865754	39	25.7865	0.840611	41	26.2386	1.07537	44	12.6558	1.04827	39	13.0249	1.07604	41	9.42146	1.0936	44	12.8124	1.05032	39	9.25249	1.0671	41	5.52646
B4G031	Ascorbate peroxidase2 OS=Zea mays GN=ZEAMMB73_Zm00001d007234 PE=2 SV=1 - [B4G031_MAIZE]	74.4	12	15	165	250	27.2108	5.49072	0.996483	31	10.1167	1.01951	28	7.71461	1.00004	33	6.19988	1.16776	31	20.3433	1.23372	28	20.0079	1.31393	33	13.0827	0.941569	31	11.5293	0.88572	28	14.756	0.859508	33	8.11592	0.913758	31	18.8622	0.916433	28	10.4794	0.910314	33	6.41552
B4FBK3	Eukaryotic initiation factor 4A OS=Zea mays GN=100284697 PE=2 SV=1 - [B4FBK3_MAIZE]	74.39	8	29	404	410	46.5528	5.59229	1.18791	20	8.4525	1.2219	11	10.9576	1.15702	14	8.12377	0.665525	20	32.6838	0.774537	11	24.6431	0.687796	14	34.5772	1.00884	20	13.2798	0.981465	11	11.8519	1.08655	14	13.4325	1.11005	20	16.6699	1.00282	11	4.67964	1.05367	14	7.8043
A0A1D6H1R5	V-type proton ATPase catalytic subunit A OS=Zea mays GN=ZEAMMB73_Zm00001d015426 PE=4 SV=1 - [A0A1D6H1R5_MAIZE]	74.35	2	25	257	503	54.9388	5.33838	0.730757	1					0.927138	4	7.08593	1.25884	1					1.24374	4	10.2816	1.15495	1					0.99071	4	7.94508	0.930831	1					0.930475	4	5.64123
Q2XX01	Protease inhibitor OS=Zea mays subsp. parviglumis GN=mpi PE=4 SV=1 - [Q2XX01_ZEAMP]	74.29	3	3	44	70	7.42892	5.97314	0.774501	15	14.862	0.76406	17	7.69686	0.765596	12	8.09657	1.12722	15	9.87756	1.03813	17	17.5956	1.06817	12	16.063	1.14528	15	7.46513	1.18691	17	6.16122	1.24957	12	13.8483	1.02826	15	14.1922	1.10299	17	12.9236	1.01775	12	4.28359
C4J093	Adenylate kinase 4 OS=Zea mays GN=ZEAMMB73_Zm00001d044103 PE=2 SV=1 - [C4J093_MAIZE]	74.27	4	19	125	241	26.3878	7.45947	1.03982	11	4.76243	1.04062	6	4.708	1.03627	12	10.8915	1.21019	11	17.0336	1.46997	6	17.0026	1.30452	12	30.1945	0.734283	11	18.2359	0.624784	6	12.2324	0.740134	12	19.0737	0.982103	11	16.0038	0.910631	6	8.24965	0.964563	12	12.5766
A0A1D6KCZ2	Alanine aminotransferase 2 mitochondrial OS=Zea mays GN=100193705 PE=4 SV=1 - [A0A1D6KCZ2_MAIZE]	74.27	14	31	387	482	52.757	6.46826	1.06441	46	7.02571	1.04179	43	10.4158	1.07686	51	9.8946	0.573761	46	64.4939	0.587537	43	43.8068	0.558898	50	48.9048	1.15831	46	13.7317	1.18667	43	9.98399	1.18837	51	10.2561	1.1983	46	15.7378	1.18872	43	10.0918	1.13715	51	7.75164
C5IHD3	Pyruvate, phosphate dikinase OS=Zea mays subsp. mays PE=3 SV=1 - [C5IHD3_MAIZE]	74.12	1	46	1351	881	95.6134	5.32568	0.861194	1					0.711506	4	18.6898	0.495328	1					0.930343	3	34.3394	1.46736	1					1.53488	4	24.9576	1.22395	1					1.21474	4	25.7352
A0A1D6M1H2	Elongation factor 1-alpha OS=Zea mays GN=100037748 PE=4 SV=1 - [A0A1D6M1H2_MAIZE]	73.91	1	10	143	184	19.8895	9.53955	1.00718	2	1.69008	1.02044	2	4.06822	1.06532	1		0.700331	2	2.34715	0.700039	2	10.6801	0.649818	1		1.13007	2	5.62641	1.14437	2	10.2535	1.12698	1		1.19867	2	7.61875	1.14674	2	0.214077	1.14039	1
P04713	Granule-bound starch synthase 1, chloroplastic/amyloplastic OS=Zea mays GN=WAXY PE=3 SV=1 - [SSG1_MAIZE]	73.88	17	38	950	605	65.9243	7.00537	0.648137	152	38.1993	0.597483	124	45.5428	0.630551	164	35.7396	0.458925	141	80.5576	0.422208	114	84.2479	0.510257	151	71.6174	1.56541	152	19.9289	1.60286	124	22.6495	1.57347	164	23.2636	1.36192	152	16.9824	1.33966	124	14.3089	1.30842	164	14.4707
C0PM74	Adenylate kinase 4 OS=Zea mays GN=100384174 PE=2 SV=1 - [C0PM74_MAIZE]	73.86	4	19	129	241	26.3818	7.81104	1.12121	12	9.98181	1.13776	7	7.27799	1.13232	7	8.1562	1.05002	12	21.0864	0.971987	7	6.69842	1.02306	7	15.1939	0.911758	12	11.7005	0.934546	7	7.55087	0.951114	7	12.9794	0.977851	12	9.77082	0.980049	7	3.38634	0.952688	7	4.31046
B6TKU7	Sex determination protein tasselseed-2 OS=Zea mays PE=2 SV=1 - [B6TKU7_MAIZE]	73.85	1	14	54	283	29.3309	6.16357							0.870525	1								1.83564	1								0.693215	1								0.78776	1
B4FSJ2	Elongation factor Tu OS=Zea mays PE=2 SV=1 - [B4FSJ2_MAIZE]	73.83	6	24	191	405	43.8418	6.12549	0.940473	13	12.3328	0.911359	9	15.1709	0.940064	12	12.0386	1.00301	13	22.5811	1.01769	9	28.8395	0.828582	12	34.1768	1.02029	13	12.4798	1.11708	9	8.81993	1.10612	12	12.1749	1.07132	13	5.15799	1.02172	9	5.56855	1.09043	12	7.38041
A0A1D6FJP5	ATP synthase subunit beta OS=Zea mays GN=ZEAMMB73_Zm00001d009488 PE=3 SV=1 - [A0A1D6FJP5_MAIZE]	73.42	3	30	460	553	58.9709	6.27783	0.942148	9	9.98724	0.926065	5	1.01742	0.945847	5	9.06293	1.18304	9	24.6007	1.22096	5	14.9465	1.61894	5	4.75545	0.999817	9	11.9768	0.988925	5	4.009	0.861954	5	26.1221	0.937433	9	11.0226	0.926686	5	9.96736	0.85847	5	15.0372
Q19VG6	Major latex protein 22 OS=Zea mays GN=ZEAMMB73_Zm00001d003379 PE=2 SV=1 - [Q19VG6_MAIZE]	73.38	2	11	114	154	17.1007	4.81787	0.736916	9	72.5989	1.31719	7	10.8677	1.10565	8	37.7437	0.671275	9	19.2722	0.485827	7	41.7956	0.525529	8	3.76767	1.16486	9	14.9867	1.02624	7	2.12157	0.988692	8	15.6247	1.30903	9	22.8308	1.18855	7	8.44476	1.13592	8	9.88242
C0HFD0	1,2-dihydroxy-3-keto-5-methylthiopentene dioxygenase OS=Zea mays PE=2 SV=1 - [C0HFD0_MAIZE]	73.3	13	13	64	176	20.7139	4.90674	1.05343	18	10.0411	1.04583	17	5.80016	1.06791	29	7.04382	1.23099	18	9.1625	1.29176	17	24.0146	1.17172	29	21.5903	0.940374	18	12.2176	0.877172	17	11.2073	0.940258	29	8.7305	0.864385	18	9.43289	0.885406	17	11.5034	0.90073	29	9.36475
Q43697	Tubulin beta-5 chain OS=Zea mays GN=TUBB5 PE=2 SV=1 - [TBB5_MAIZE]	73.26	1	24	408	445	50.0108	4.88135	0.916179	1		0.933893	1		0.956141	3	6.96868	1.31327	1		1.24698	1		1.23802	3	10.5281	0.938624	1		0.877626	1		0.911314	3	3.93891	0.897117	1		1.00038	1		0.964059	3	5.7032
Q41784	Tubulin beta-7 chain OS=Zea mays GN=TUBB7 PE=2 SV=1 - [TBB7_MAIZE]	73.26	4	24	431	445	50.0618	4.81787	0.977908	24	3.90391	0.953281	18	8.7394	0.959129	23	5.62284	0.980224	24	13.2056	0.941103	18	10.1249	0.990376	23	14.9399	1.0575	24	6.47046	1.08516	18	4.59105	1.04459	23	9.50517	1.038	24	6.98676	1.04888	18	5.86371	1.04207	23	8.03606
C0PF40	Uncharacterized protein OS=Zea mays PE=2 SV=1 - [C0PF40_MAIZE]	73.13	12	14	79	268	28.8988	5.24951	0.949913	25	14.8736	0.916837	18	17.1374	0.950977	22	9.46666	1.13956	25	15.5878	1.25645	18	15.2561	1.26919	22	11.0316	0.956438	25	8.35441	0.922656	18	6.34661	0.930295	22	11.835	0.955608	25	5.88417	0.950731	18	7.33891	0.969341	22	6.96833
Q41783	Tubulin beta-6 chain OS=Zea mays GN=TUBB6 PE=2 SV=1 - [TBB6_MAIZE]	73.09	1	24	416	446	50.1708	4.85596	1.19609	1		1.15747	2	8.26207	1.24896	1		1.16381	1		1.19293	2	9.28094	1.07356	1		0.843039	1		0.83019	2	0.381321	0.84623	1		0.847887	1		0.879554	2	0.448336	0.86597	1
B4FL36	Ras-related protein RABB1a OS=Zea mays GN=100217047 PE=2 SV=1 - [B4FL36_MAIZE]	72.86	5	14	71	210	23.0415	7.41553	1.03693	5	4.44862	0.936821	8	5.49948	0.933343	5	3.28846	1.17347	5	14.2621	1.13348	8	14.755	1.03313	5	8.82614	0.921039	5	1.70553	0.997718	8	3.7794	1.03562	5	7.9853	0.946537	5	2.40851	0.976996	8	5.13884	1.0245	5	5.04371
B6TP93	Fructokinase-2 OS=Zea mays PE=2 SV=1 - [B6TP93_MAIZE]	72.84	1	22	242	335	35.5039	5.57959				0.870489	2	7.49751	0.880557	2	0.0424473				1.15229	2	9.0292	1.08393	2	0.670576				0.93869	2	5.05911	0.958978	2	11.7919				1.08198	2	1.23928	1.1337	2	9.79612
B4FYG9	Betaine aldehyde dehydrogenase 2 mitochondrial OS=Zea mays GN=100280838 PE=2 SV=1 - [B4FYG9_MAIZE]	72.83	6	10	35	173	19.402	4.79248	1.04796	7	4.27965	1.04917	7	5.26269	1.07604	8	5.43329	1.35461	7	16.4406	1.51905	7	5.66318	1.40425	8	3.88928	0.837563	7	11.949	0.707829	7	11.8019	0.785782	8	11.7604	0.804162	7	8.92772	0.798841	7	6.97771	0.868938	8	8.00942
C0P664	Tubulin beta chain OS=Zea mays GN=100382290 PE=2 SV=1 - [C0P664_MAIZE]	72.77	3	24	393	448	50.2608	4.83057	1.13084	6	2.90466	1.14806	5	5.4925	1.11667	7	5.11486	0.88929	6	22.2034	1.00813	5	12.6248	0.934979	7	22.7356	0.945333	6	5.3723	0.960154	5	9.43921	0.953169	7	6.22117	0.996001	6	20.395	0.991556	5	1.70241	0.976303	7	10.7991
B4FB72	rRNA N-glycosidase OS=Zea mays PE=2 SV=1 - [B4FB72_MAIZE]	72.66	12	16	83	278	31.1302	6.16357	0.547652	25	48.007	0.637908	22	26.6763	0.585331	20	48.3116	2.45955	26	31.591	2.25727	22	29.5518	2.55845	20	32.1114	0.628798	26	43.5534	0.616903	21	46.6772	0.561375	20	42.0742	0.549428	25	60.7195	0.658518	22	38.2317	0.597867	20	33.0567
B4FF24	UDP-glucuronic acid decarboxylase 5 OS=Zea mays GN=100193447 PE=2 SV=1 - [B4FF24_MAIZE]	72.57	5	22	130	350	39.3013	7.94287	0.988877	12	11.274	1.00901	12	15.8056	1.02373	11	6.78782	1.32526	12	11.499	1.27407	12	13.9443	1.30905	11	9.30134	0.764842	12	12.7184	0.827373	12	16.0642	0.863412	11	8.62468	0.976131	12	8.97875	0.956427	12	9.86788	0.8927	11	3.09249
B6SP74	Glycine-rich RNA-binding protein 2 OS=Zea mays PE=2 SV=1 - [B6SP74_MAIZE]	72.44	1	7	89	156	15.4751	6.55127				1.39919	2	0.254534	1.47506	2	14.6594				1.25966	2	0.338001	1.25126	2	26.704				0.6117	2	3.3935	0.654582	2	12.3721				0.798272	2	3.18989	0.63746	2	5.29219
A0A1D6LSP2	Elongation factor gamma1 OS=Zea mays GN=100192872 PE=4 SV=1 - [A0A1D6LSP2_MAIZE]	72.42	10	31	463	417	47.147	6.3667	0.982354	48	10.6513	1.00411	42	6.06254	1.01139	48	8.71907	0.839555	48	22.7112	0.857339	42	29.7841	0.872489	48	27.6593	1.12499	48	10.975	1.08322	42	14.0939	1.07344	48	7.79167	1.1238	48	10.2673	1.07135	42	8.97364	1.04012	48	7.90106
C0PLF0	Protein disulfide-isomerase OS=Zea mays PE=2 SV=1 - [C0PLF0_MAIZE]	72.27	17	36	422	512	56.5757	5.07178	1.032	26	6.37121	1.02829	28	6.20941	1.0452	33	7.38976	0.949385	26	12.5463	0.965499	27	17.0737	0.988843	33	13.5447	1.07206	26	12.9675	1.03087	27	6.88637	0.972451	33	6.03688	1.033	26	6.39059	1.04836	27	9.71743	1.04252	33	7.74092
A0A1D6I264	Galactose mutarotase-like superfamily protein OS=Zea mays GN=100273735 PE=4 SV=1 - [A0A1D6I264_MAIZE]	72.22	3	3	9	36	4.22708	4.55127	0.791492	2	18.8165	0.823758	4	20.6261	0.91575	3	5.94184	0.954951	2	23.2193	0.987667	4	18.9548	1.12497	3	0.750485	1.22036	2	18.1384	1.11915	4	20.0311	1.03377	3	2.45245	1.06361	2	13.9026	1.05882	4	13.9218	0.994257	3	2.8314
B6UE00	Soluble inorganic pyrophosphatase OS=Zea mays PE=2 SV=1 - [B6UE00_MAIZE]	71.96	5	12	56	214	24.2671	5.69385	1.04007	4	2.43065	1.08356	2	9.9289	1.16731	5	19.4237	0.864494	4	18.3386	0.869173	2	31.6908	1.17438	5	25.5497	1.08184	4	4.8574	1.063	2	15.7058	0.912962	5	6.02863	1.05295	4	11.4724	0.996909	2	1.53489	0.866119	5	9.1283
B6T5H6	Auxin-induced protein PCNT115 OS=Zea mays PE=2 SV=1 - [B6T5H6_MAIZE]	71.93	1	21	173	342	37.5023	7.72314	1.12177	2	23.6037	1.29356	1		1.20199	2	18.1001	1.4791	2	30.8015	1.79282	1		1.43862	2	52.4497	0.654388	2	69.8479	0.494192	1		0.583371	2	95.1969	0.677953	2	43.1403	0.544019	1		0.66679	2	55.723
D2IPC3	ADP-glucose pyrophosphorylase small subunit (Fragment) OS=Zea mays subsp. mays GN=bt2 PE=4 SV=1 - [D2IPC3_MAIZE]	71.66	2	14	376	187	20.7154	5.04639	1.09573	1		1.08214	1		1.17354	3	31.1261	0.189792	1		0.154247	1		0.767617	3	64.4391	1.70508	1		1.62026	1		1.00652	3	20.2475	1.05582	1		1.13689	1		0.999776	3	10.755
K7VQ65	Putative translation elongation factor family protein OS=Zea mays GN=100272648 PE=4 SV=1 - [K7VQ65_MAIZE]	71.65	2	56	792	843	93.8456	6.354	1.05479	6	7.21347	1.19538	3	10.299	1.00505	6	28.3165	1.25094	6	5.32284	0.933956	3	14.2113	1.16699	6	15.7924	0.806099	6	1.16075	1.02797	3	34.4895	0.973948	6	12.8883	0.943268	6	1.62694	0.966348	3	9.37498	0.869177	6	2.48327
B6U0S1	Elongation factor 2 OS=Zea mays GN=100285098 PE=2 SV=1 - [B6U0S1_MAIZE]	71.65	1	56	786	843	93.8616	6.354	1.03091	1		0.94648	1		1.02358	2	7.70861	0.688716	1		0.681168	1		0.65671	2	18.3099	1.21655	1		1.2194	1		1.21593	2	17.6465	1.10815	1		1.16833	1		1.08206	2	1.81
A0A1D6FQH6	Pyruvate orthophosphate dikinase2 OS=Zea mays GN=103635678 PE=4 SV=1 - [A0A1D6FQH6_MAIZE]	71.63	1	19	743	349	38.4607	5.2876	0.774727	3	5.79935	0.848165	3	5.62856	0.750796	3	4.35375	0.418433	3	44.7757	0.53786	3	50.3891	0.282217	3	25.6651	1.42918	3	15.0014	1.29941	3	16.8837	1.54684	3	1.30987	1.4169	3	7.84264	1.31018	3	7.31322	1.38667	3	2.74353
B4F848	20 kDa chaperonin chloroplastic OS=Zea mays GN=100191248 PE=2 SV=1 - [B4F848_MAIZE]	71.54	13	16	114	246	25.7388	8.47021	1.02257	28	6.60222	1.03095	28	9.2802	1.02833	34	10.4807	0.80634	28	29.5944	0.801785	28	25.0641	0.781175	34	26.0824	1.15559	28	7.90038	1.12608	28	14.8381	1.11702	34	11.706	1.05573	28	9.2842	1.03778	28	10.9888	1.05876	34	9.59492
P21569	Peptidyl-prolyl cis-trans isomerase OS=Zea mays GN=CYP PE=2 SV=1 - [CYPH_MAIZE]	71.51	2	10	487	172	18.3371	8.68994				1.08734	1		1.3222	1					0.685431	1		0.637679	1					1.22808	1		1.00777	1					1.02725	1		0.991918	1
B4FZZ2	Peptidyl-prolyl cis-trans isomerase OS=Zea mays GN=103627222 PE=2 SV=1 - [B4FZZ2_MAIZE]	71.51	2	10	487	172	18.3501	8.68994							1.46572	2	4.2745							0.158262	2	16.4583							1.26413	2	2.88473							0.988546	2	5.33698
C4J986	60S ribosomal protein L30-2 OS=Zea mays GN=100502201 PE=2 SV=1 - [C4J986_MAIZE]	71.43	5	9	59	112	12.4526	9.5835	1.06127	8	8.18292	1.05404	7	9.75758	1.05946	14	12.207	1.10072	8	11.8874	1.07617	7	12.8922	1.08397	14	19.2344	0.894022	8	8.4857	0.96268	7	12.905	0.972178	14	9.56575	0.946821	8	6.26949	0.925899	7	9.61054	0.909309	14	9.77944
K7VC35	S-adenosylmethionine synthase OS=Zea mays GN=100282324 PE=3 SV=1 - [K7VC35_MAIZE]	71.43	3	20	156	392	42.5134	5.8208	1.29182	2	13.4213	1.27987	3	32.3638	1.35569	3	0.515824	0.825962	2	3.17884	0.691546	3	34.1297	0.782187	3	4.69922	0.840662	2	10.576	1.00021	3	18.7035	0.899447	3	11.3356	1.06226	2	6.06972	1.00651	3	3.9918	0.940669	3	6.12907
A0A1D6JNX1	Cell division control protein 48 homolog D OS=Zea mays GN=100278319 PE=4 SV=1 - [A0A1D6JNX1_MAIZE]	71.38	3	48	347	807	89.6278	5.22412	1.0102	6	8.49181	1.05865	2	16.8916	0.945584	4	22.0492	1.0839	6	25.7533	1.05578	2	59.9447	0.982622	5	39.1741	0.981526	6	18.0376	0.814986	2	16.9495	1.25407	5	35.7875	0.97243	6	30.5503	1.01905	2	22.402	1.06377	5	13.2072
A0A1D6N2W9	Mitochondrial import receptor subunit TOM20-4 OS=Zea mays GN=100281827 PE=4 SV=1 - [A0A1D6N2W9_MAIZE]	71.35	10	11	36	171	18.9592	4.61475	1.00458	10	10.6791	0.979183	6	7.28594	0.943828	12	9.67194	0.981962	10	10.6749	1.03751	6	4.41379	0.955858	12	25.9	0.949312	10	11.2515	1.03121	6	6.39049	1.05818	12	12.8223	0.999257	10	16.946	1.0349	6	2.189	1.0366	12	9.70211
B4FRJ3	Proteasome subunit beta type OS=Zea mays GN=100191806 PE=2 SV=1 - [B4FRJ3_MAIZE]	71.31	1	13	82	244	26.1081	5.78271	0.983944	4	7.31119	1.02631	5	8.62218	1.0639	4	3.00757	1.31756	4	14.4951	1.0205	5	50.9092	1.34394	4	20.2464	0.836814	4	18.5352	0.943124	5	27.678	0.766817	4	15.9602	0.887612	4	9.52715	1.05204	5	9.73811	0.87666	4	8.20785
B6T9P0	UDP-glucose 6-dehydrogenase OS=Zea mays GN=100279549 PE=2 SV=1 - [B6T9P0_MAIZE]	71.25	6	26	208	480	52.8681	5.99854	0.993725	19	12.9359	0.90313	22	22.2211	0.949441	17	19.8386	1.17915	19	24.6162	1.1176	22	29.7732	1.09373	17	62.8107	0.786356	19	10.6582	0.937823	22	19.4177	0.882693	17	15.8671	0.948085	19	23.2591	0.996686	22	11.798	0.985688	17	20.793
B6SXF5	Pathogenesis-related protein 1 OS=Zea mays PE=2 SV=1 - [B6SXF5_MAIZE]	71.25	9	9	56	160	16.9596	5.5415	1.33817	16	12.8813	1.3041	20	25.5138	1.3555	20	16.6635	0.833139	16	30.2539	0.846558	20	25.7625	0.687847	20	28.5785	0.847899	16	9.36839	0.828077	20	20.2789	0.796436	20	21.0831	1.03462	16	15.4594	1.0703	20	5.92945	1.07817	20	11.1198
B4FRJ1	Malate dehydrogenase OS=Zea mays GN=100272900 PE=2 SV=1 - [B4FRJ1_MAIZE]	71.18	4	16	144	340	35.6177	7.81104	0.9896	10	8.13846	0.941722	9	18.7856	0.978488	11	13.492	1.00132	10	31.9385	0.911329	9	23.6535	0.886101	11	22.273	1.05539	10	15.9979	1.01165	9	5.52395	1.04852	11	11.6704	1.04063	10	5.66699	1.09942	9	6.35131	1.10826	11	12.1106
B4F987	Putative sarcosine oxidase OS=Zea mays GN=ZEAMMB73_Zm00001d020984 PE=2 SV=1 - [B4F987_MAIZE]	71.08	2	20	159	415	43.9189	6.20166	0.69528	10	45.6791	0.465791	11	86.4547	0.637993	10	35.3943	0.497585	10	27.2051	0.402728	11	28.9728	0.477327	10	21.9177	1.64371	10	19.916	1.84083	11	14.9207	1.60271	10	15.6896	1.26827	10	11.7212	1.27889	11	7.69217	1.20304	10	4.5716
B8A068	S-adenosylmethionine synthase OS=Zea mays GN=100279822 PE=2 SV=1 - [B8A068_MAIZE]	71.03	3	20	189	397	43.0458	5.90967	1.16821	13	11.4773	1.24408	7	5.30576	1.13742	10	10.167	0.858867	13	15.0128	0.775719	7	11.4384	0.837579	10	13.601	1.01264	13	7.14738	0.970078	7	4.94801	0.94111	10	4.59585	1.01921	13	5.24603	1.00804	7	2.55544	1.04722	10	3.12351
B4FTW5	60S ribosomal protein L7-1 OS=Zea mays GN=100282330 PE=2 SV=1 - [B4FTW5_MAIZE]	71.02	3	21	177	245	28.3165	10.1255	0.915073	9	12.6295	0.990626	10	5.54494	0.963306	12	9.13468	1.06009	9	7.39159	1.08326	10	4.34872	1.0661	12	9.42332	1.09732	9	6.0761	0.995615	10	4.18194	1.04779	12	5.59307	0.96379	9	8.00744	0.974968	10	5.50705	0.992079	12	4.01163
C4J9Y2	Aluminum-induced protein homolog1 OS=Zea mays GN=100502283 PE=2 SV=1 - [C4J9Y2_MAIZE]	71.01	8	10	102	238	25.3239	6.27783	1.02512	29	10.1813	0.997306	24	12.2906	1.01633	25	9.60731	0.655381	29	61.3655	0.629467	24	49.4784	0.576374	25	52.2185	1.15089	29	13.2736	1.13245	24	16.3268	1.17863	25	13.2818	1.19597	29	14.5395	1.19078	24	11.4198	1.15658	25	12.322
C0P530	Chaperonin 60 subunit beta 2 chloroplastic OS=Zea mays GN=542185 PE=2 SV=1 - [C0P530_MAIZE]	70.98	1	36	285	579	61.7407	5.49072	1.46828	1		1.31314	1		1.28137	2	6.57386	0.392737	1		0.687351	1		0.800548	2	17.5583	1.27333	1		0.963709	1		1.09106	2	2.25925	0.898068	1		1.05379	1		0.818883	2	0.253402
C4J3S6	2-isopropylmalate synthase 1 chloroplastic OS=Zea mays GN=ZEAMMB73_Zm00001d004960 PE=2 SV=1 - [C4J3S6_MAIZE]	70.94	8	31	249	640	68.4481	7.37158	0.95483	13	9.25247	0.942483	18	6.82697	0.944259	14	11.5398	0.853397	13	36.5165	0.780192	18	39.35	0.75664	14	40.4505	1.12189	13	15.7046	1.16977	18	19.0638	1.18719	14	8.04057	1.08249	13	20.1632	1.0962	18	10.2003	1.0815	14	10.2724
K7UDG5	Proline--tRNA ligase cytoplasmic OS=Zea mays GN=100272402 PE=3 SV=1 - [K7UDG5_MAIZE]	70.87	9	30	224	508	58.0965	7.10791	1.01384	26	6.50438	1.06312	20	7.58888	1.02902	26	6.49505	0.682497	26	30.0266	0.752828	20	22.2115	0.684052	26	33.6207	1.21768	26	13.3546	1.16417	20	5.06336	1.14612	26	12.5241	1.11785	26	9.22435	1.07703	20	6.94305	1.13522	26	8.66964
B4F989	Actin-7 OS=Zea mays GN=100191561 PE=2 SV=1 - [B4F989_MAIZE]	70.82	1	19	597	377	41.6989	5.40186	0.949367	2	1.17545	1.13786	1		0.975139	2	18.8612	1.04692	2	2.63274	0.692213	1		1.13511	2	1.20875	1.09394	2	2.88659	1.1769	1		1.05849	2	9.94482	0.967143	2	6.84074	1.02063	1		0.892025	2	11.7863
B4FXZ3	Grx_C2.2-glutaredoxin subgroup I OS=Zea mays PE=2 SV=1 - [B4FXZ3_MAIZE]	70.8	7	8	79	113	11.9172	7.85498	0.919526	28	12.534	0.844063	24	10.6906	0.88872	26	11.1669	1.19182	28	11.3232	1.24438	24	14.9623	1.29406	26	9.87985	0.960415	28	9.73379	0.91377	24	8.17205	0.883556	26	5.87864	0.983567	28	8.02986	1.04441	24	6.3648	1.04466	26	7.54729
A0A1D6M3P0	Alpha/beta-Hydrolases superfamily protein OS=Zea mays GN=100272558 PE=4 SV=1 - [A0A1D6M3P0_MAIZE]	70.69	8	13	68	232	24.7636	5.31299	1.09809	17	5.71197	1.11071	14	7.39462	1.07083	8	6.42327	1.02326	17	23.3689	1.03074	14	31.7728	1.03346	8	41.947	0.962095	17	19.9957	0.907138	14	8.19557	0.886165	8	12.0133	1.01904	17	16.1594	0.97662	14	4.87536	0.972772	8	9.99551
A0A1D6KUI9	Cell division control protein 48 homolog D OS=Zea mays GN=100274218 PE=3 SV=1 - [A0A1D6KUI9_MAIZE]	70.62	2	47	342	810	89.9198	5.17334	1.27205	1		1.1786	2	8.20122	0.971725	2	17.8951	0.926346	1		1.03287	2	35.3259	0.932884	2	16.7313	1.03902	1		0.889287	2	7.5428	1.06624	2	4.32555	0.812195	1		0.89349	2	38.4446	1.05106	2	9.39167
C5IHD1	Pyruvate, phosphate dikinase OS=Zea mays subsp. mays PE=3 SV=1 - [C5IHD1_MAIZE]	70.6	1	45	1423	881	95.6313	5.36377				0.945542	1		0.989019	3	0.834713				0.724135	1		0.246928	3	21.3053				1.15251	1		1.45201	3	1.55392				1.19212	1		1.24382	3	11.1006
A0A1D6M4H7	Guanosine nucleotide diphosphate dissociation inhibitor OS=Zea mays GN=103630368 PE=3 SV=1 - [A0A1D6M4H7_MAIZE]	70.6	5	25	189	415	46.7765	6.80029	1.097	5	5.67735	0.987657	5	1.21481	1.07154	9	5.99182	0.99013	5	6.94409	0.911021	5	3.63487	0.991096	9	6.74804	1.00204	5	12.7786	1.08602	5	4.67547	1.03186	9	8.2543	0.926263	5	12.1053	0.992805	5	7.47306	0.929739	9	5.57413
B4FS03	Adenine phosphoribosyltransferase 1 chloroplastic OS=Zea mays GN=ZEAMMB73_Zm00001d030895 PE=2 SV=1 - [B4FS03_MAIZE]	70.56	3	9	93	180	19.3364	5.2749	1.08526	7	5.1486	1.10978	4	7.29823	1.06907	4	5.35608	0.746902	7	26.3244	0.636642	4	21.0352	0.629211	4	9.41606	1.13351	7	8.98478	1.15186	4	2.4694	1.14499	4	7.88127	1.0974	7	5.30517	1.13535	4	3.12913	1.13562	4	6.18328
A0A1D6LHB1	Dirigent protein OS=Zea mays GN=100502041 PE=3 SV=1 - [A0A1D6LHB1_MAIZE]	70.51	10	15	98	312	33.3889	7.29834	0.864349	19	11.2198	0.879061	14	11.625	0.925329	25	7.70163	1.8055	19	24.012	1.60023	14	28.5661	1.76014	25	27.6575	0.637027	19	24.17	0.765652	14	24.8142	0.705039	25	37.0045	0.81792	19	25.9228	0.777726	14	19.1648	0.767601	25	15.8668
Q4W1F6	Thioredoxin OS=Zea mays GN=trxh2 PE=2 SV=1 - [Q4W1F6_MAIZE]	70.49	3	10	77	122	13.0307	6.66846	1.22514	7	8.60693	1.23296	5	2.61175	1.38595	5	14.0883	1.48725	7	20.9188	1.66336	5	8.96628	1.69434	5	19.2793	0.484266	7	66.7282	0.438064	5	39.3061	0.326234	5	43.4835	0.776444	7	5.12821	0.730346	5	16.8911	0.661616	5	6.6236
B4FH44	Thioredoxin OS=Zea mays GN=ZEAMMB73_Zm00001d019034 PE=2 SV=1 - [B4FH44_MAIZE]	70.49	2	9	72	122	13.0737	6.66846	0.749095	4	4.73581	0.58944	3	14.4726	0.645469	5	11.1024	0.656653	4	15.9292	0.674174	3	22.2365	0.653867	5	13.0934	1.38483	4	12.2284	1.45703	3	10.1088	1.5116	5	3.58213	1.32513	4	4.98164	1.29084	3	7.01747	1.22376	5	9.83719
B4F8K1	60S ribosomal protein L7-2 OS=Zea mays GN=100191368 PE=2 SV=1 - [B4F8K1_MAIZE]	70.49	2	21	187	244	28.4676	10.0815	0.877116	7	5.11432	0.899653	9	6.59042	0.948759	11	7.0939	0.88384	7	6.94669	0.908432	9	9.76361	0.865149	11	10.1435	1.21632	7	4.89329	1.1526	9	3.04067	1.12625	11	8.28975	1.10459	7	5.22481	1.12346	9	8.75115	1.09372	11	5.52931
B6SI49	Ras-related protein Rab-2-A OS=Zea mays PE=2 SV=1 - [B6SI49_MAIZE]	70.33	5	14	89	209	22.9735	7.41553	0.842357	11	12.3501	0.86227	11	8.81618	0.859953	14	13.6673	1.18582	11	12.9562	1.1783	11	6.36796	1.23113	14	9.36492	1.09464	11	10.9322	1.05826	11	7.012	1.01742	14	6.54493	0.962865	11	6.2191	0.956131	11	4.02325	0.960003	14	5.12682
B6T1Y8	40S ribosomal protein S27a OS=Zea mays PE=2 SV=1 - [B6T1Y8_MAIZE]	70.32	2	14	386	155	17.7325	9.80322	1.10034	4	3.31658	1.00351	3	0.891341	1.01711	4	0.603068	0.921141	4	3.95803	0.946648	3	2.03802	0.911712	4	10.3926	0.935544	4	2.15812	1.02567	3	3.0283	1.03054	4	2.42725	1.10469	4	2.8214	1.05107	3	2.21887	1.04808	4	3.11727
B4FFP6	Nascent polypeptide-associated complex subunit beta OS=Zea mays GN=100193616 PE=2 SV=1 - [B4FFP6_MAIZE]	70.25	8	8	22	158	17.3041	8.85107	1.22198	8	14.3264	1.12674	7	15.749	1.27279	7	2.1682	0.737111	8	42.4067	0.717652	7	15.7558	0.77269	7	16.5012	0.973084	8	14.5283	0.988506	7	5.94611	0.972459	7	4.67149	1.08032	8	3.14529	1.07108	7	4.30518	1.03936	7	5.99966
B6SLL8	Malate dehydrogenase OS=Zea mays PE=2 SV=1 - [B6SLL8_MAIZE]	70.18	7	18	210	332	35.5041	6.0874	1.07428	17	9.6571	1.06412	15	9.95165	1.08923	17	15.2755	1.33216	17	7.34338	1.36995	15	7.78098	1.45785	17	13.3927	0.785271	17	6.99261	0.771304	15	9.15451	0.76727	17	11.8138	0.852343	17	6.29355	0.797459	15	12.7326	0.781715	17	8.21919
B6UCX2	Chloride intracellular channel 6 OS=Zea mays PE=2 SV=1 - [B6UCX2_MAIZE]	70.09	7	12	107	214	23.4841	5.8335	0.753297	15	8.38264	0.791028	14	20.2341	0.840936	14	20.7923	0.948808	15	5.80577	0.969773	14	7.08277	1.03879	14	13.8624	1.225	15	8.09062	1.14812	14	8.47178	1.09645	14	13.9181	1.14161	15	4.39882	1.11394	14	4.88749	1.12659	14	8.30455
B6T7G7	Elongation factor 1-gamma 3 OS=Zea mays GN=100282446 PE=2 SV=1 - [B6T7G7_MAIZE]	70.02	6	28	395	417	47.2372	6.48096	0.939995	15	18.0465	0.927588	11	5.72049	0.924276	15	7.88222	0.755499	15	39.5176	0.748675	11	21.155	0.763982	15	15.3295	1.17393	15	10.5577	1.17438	11	5.81245	1.1736	15	12.0838	1.16334	15	13.7426	1.19607	11	3.44982	1.13551	15	6.12187
B6SI39	60S ribosomal protein L9 OS=Zea mays GN=ZEAMMB73_Zm00001d035901 PE=2 SV=1 - [B6SI39_MAIZE]	70	1	13	143	190	21.4476	9.70068	1.0409	3	5.53272	1.04537	5	6.4095	1.00041	3	2.62644	1.01246	3	5.01096	1.0814	5	10.1937	1.13134	3	11.328	0.923259	3	7.74938	0.92265	5	1.69836	0.95878	3	3.70936	1.06849	3	0.740573	0.980126	5	5.03226	0.961457	3	2.36911
B4FZU8	Malate dehydrogenase OS=Zea mays GN=100274264 PE=2 SV=1 - [B4FZU8_MAIZE]	70	6	19	157	340	35.2636	8.104	0.979467	13	19.4192	0.953126	13	17.4267	0.96045	15	5.15601	1.00777	13	24.0961	1.08181	13	24.3992	0.934112	15	15.6909	1.06531	13	18.8917	1.04934	13	6.53301	1.06419	15	14.4967	0.91929	13	16.219	1.02689	13	5.28586	1.04044	15	4.96434
B6SQU6	60S ribosomal protein L9 OS=Zea mays PE=2 SV=1 - [B6SQU6_MAIZE]	70	1	13	139	190	21.4616	9.70068	1.0802	1		1.04749	5	7.3857	1.0327	1		0.884325	1		0.878465	5	3.92009	0.972284	1		1.0533	1		1.041	5	1.99938	0.982844	1		1.02833	1		1.01206	5	6.39188	1.04758	1
B6UGQ7	60S ribosomal protein L23 OS=Zea mays PE=2 SV=1 - [B6UGQ7_MAIZE]	70	11	11	150	140	15.06	10.3892	1.02548	38	8.7981	1.01694	33	11.8772	0.976015	47	9.07306	0.988875	38	12.2786	0.967262	33	24.5779	0.968806	47	17.4581	1.00597	38	11.9505	1.0739	33	15.0507	1.02458	47	11.5046	1.00968	38	8.49195	1.04317	33	13.1072	1.0502	47	9.57466
A0A1D6MDL2	40S ribosomal protein S12 OS=Zea mays GN=100281932 PE=3 SV=1 - [A0A1D6MDL2_MAIZE]	70	1	7	94	120	12.9546	6.65381	1.0969	6	7.27519	1.14114	7	4.91361	1.05937	3	1.94501	0.921501	6	8.98955	0.888996	7	21.3635	1.00714	3	4.26607	1.01045	6	6.62956	0.993625	7	4.17787	0.945684	3	0.0252704	1.02655	6	6.14577	1.01989	7	5.65812	1.0165	3	2.58434
Q5IBC6	DANA2 OS=Zea mays GN=542205 PE=2 SV=1 - [Q5IBC6_MAIZE]	69.96	9	13	62	223	23.8513	9.1001	0.951223	15	9.15226	0.978563	14	10.6617	0.948565	15	7.2637	1.0352	15	14.2429	1.03812	14	22.641	1.09817	15	14.313	1.07684	15	12.0464	1.0787	14	9.48691	1.0455	15	8.68213	0.972299	15	9.77113	0.985041	14	10.0841	0.98219	15	8.14641
B4FAE1	Ras-related protein RABD2c OS=Zea mays GN=100191848 PE=2 SV=1 - [B4FAE1_MAIZE]	69.95	7	13	113	203	22.4922	5.2749	1.01212	25	7.0626	1.02271	17	9.48905	1.05406	17	6.94359	0.981742	25	7.6353	0.967467	17	11.1158	1.02678	17	8.55606	1.08514	25	8.00465	1.04826	17	7.47775	1.04418	17	5.74071	0.966646	25	7.0053	0.99497	17	4.20441	0.956223	17	4.55413
B4FIH9	Xylose isomerase OS=Zea mays GN=100194385 PE=2 SV=1 - [B4FIH9_MAIZE]	69.71	11	28	201	482	53.707	5.73193	0.820525	23	15.1293	0.763726	23	17.0518	0.788665	30	15.5117	1.15336	23	11.047	1.13988	23	10.744	1.23853	30	16.6846	1.11794	23	10.5419	1.10664	23	12.3373	1.095	30	11.3061	0.964457	23	14.3356	0.999907	23	6.38166	0.97767	30	7.68972
B4FL49	Nascent polypeptide-associated complex subunit beta OS=Zea mays GN=100284372 PE=2 SV=1 - [B4FL49_MAIZE]	69.7	7	7	40	165	17.7293	7.25439	0.960171	11	5.91222	0.9881	12	9.56682	0.952892	17	9.93337	1.21044	11	7.28978	1.00859	12	24.7444	1.00637	17	16.6714	0.990636	11	8.47302	1.00838	12	10.1271	1.0412	17	16.539	0.966695	11	11.812	1.01299	12	9.9022	1.02641	17	6.68126
K7UVD7	TUDOR-SN protein 1 OS=Zea mays GN=100280237 PE=4 SV=1 - [K7UVD7_MAIZE]	69.68	10	52	376	986	108.22	6.88818	0.948213	15	11.3157	0.9657	12	7.17753	0.930265	21	5.47471	0.715533	15	42.5166	0.726336	11	11.6866	0.792004	21	24.8525	1.24934	15	16.373	1.19569	12	12.7845	1.20962	21	16.9679	1.13719	15	10.3611	1.10478	13	13.7498	1.09446	21	14.6237
A0A1D6LJS9	Chaperonin 60 subunit beta 2 chloroplastic OS=Zea mays GN=ZEAMMB73_Zm00001d035937 PE=3 SV=1 - [A0A1D6LJS9_MAIZE]	69.6	4	35	277	579	61.8128	5.49072	1.03232	5	6.32154	1.117	5	16.7321	0.968237	4	11.396	0.83173	5	4.23679	1.01201	5	25.3289	0.961947	4	9.80504	1.13899	5	12.1297	1.02398	5	1.71141	1.03482	4	10.6751	0.99762	5	2.13565	0.957619	5	2.28694	1.00584	4	2.01146
B4FN17	USP family protein OS=Zea mays PE=2 SV=1 - [B4FN17_MAIZE]	69.46	3	7	37	167	18.1654	5.33838	0.705314	3	2.62452	0.822808	2	10.6677	0.670785	3	1.54609	0.629652	3	17.2907	0.697193	2	2.1806	0.902332	3	54.3285	1.31967	3	13.3158	1.25306	2	3.43836	1.28751	3	23.7363	1.39849	3	17.0357	1.23554	2	4.47005	1.20701	3	13.4286
A0A1D6LSE3	Transducin/WD40 repeat-like superfamily protein OS=Zea mays GN=103629787 PE=4 SV=1 - [A0A1D6LSE3_MAIZE]	69.46	6	15	65	298	32.0665	5.60498	1.18975	1		1.02375	6	5.14027	1.04704	8	12.0688	0.912312	1		1.15957	6	10.0884	0.997628	8	12.9525	0.970286	1		0.947804	6	8.74887	0.977117	8	4.89684	0.970714	1		0.955909	6	11.4821	0.997859	8	6.12324
Q0QWI2	Sorbitol dehydrogenase OS=Zea mays PE=3 SV=1 - [Q0QWI2_MAIZE]	69.4	3	20	1450	366	39.0628	6.72705	1.05892	23	7.12017	1.05831	21	4.69243	1.03158	33	4.57024	0.601077	21	32.7299	0.578457	19	20.3409	0.622051	31	20.047	1.33501	23	12.7899	1.19623	21	7.95006	1.21903	33	7.80274	1.14434	23	12.2078	1.19405	21	7.38657	1.13276	33	6.59775
B6SXA8	Ubiquitin-fold modifier 1 OS=Zea mays GN=100285075 PE=2 SV=1 - [B6SXA8_MAIZE]	69.39	5	5	30	98	10.1334	9.5249	1.13594	12	9.89956	1.11665	10	3.27983	1.103	8	10.1478	0.517752	12	38.1926	0.404119	10	33.7268	0.467399	8	82.0236	1.25914	12	9.2047	1.26269	10	11.486	1.22359	8	8.87799	1.10499	12	7.61528	1.19095	10	7.79013	1.17222	8	3.12329
B4FRM7	60S ribosomal protein L12 OS=Zea mays GN=100284082 PE=2 SV=1 - [B4FRM7_MAIZE]	69.28	1	10	106	166	17.7066	8.95361	0.986198	7	10.5435	0.965426	7	6.19392	0.968715	7	6.78505	0.964554	7	11.2014	0.943538	7	2.95266	0.992697	7	2.97363	0.960352	7	9.00412	1.04084	7	4.63722	1.00173	7	6.28462	1.11017	7	2.885	1.0772	7	5.8215	1.08555	7	3.07793
B6T6G1	60S ribosomal protein L12 OS=Zea mays GN=100282351 PE=2 SV=1 - [B6T6G1_MAIZE]	69.28	1	10	94	166	17.6906	8.96826	1.03002	3	0.291054	1.08613	2	27.5363	0.963636	4	5.05413	1.12291	3	20.8099	0.893493	2	29.826	1.091	4	21.3871	0.815077	3	20.3852	1.03661	2	1.6031	0.933171	4	2.86703	0.886971	3	13.9339	0.988603	2	6.25225	0.952113	4	11.1004
B6T1H5	60S ribosomal protein L12 OS=Zea mays GN=100281960 PE=2 SV=1 - [B6T1H5_MAIZE]	69.28	1	10	103	166	17.7576	8.96826	1.06273	8	5.59707	1.1008	5	14.8651	1.18815	5	23.2212	0.968059	8	9.92963	0.960966	5	6.60723	0.920663	5	2.7202	0.942461	8	4.85133	0.919131	5	11.9305	0.854653	5	15.7475	1.06661	8	9.63562	1.03295	5	12.1668	1.0064	5	7.88642
A0A1D6NLZ8	Cytochrome c oxidase polypeptide Vb OS=Zea mays GN=103651601 PE=4 SV=1 - [A0A1D6NLZ8_MAIZE]	69.23	4	6	20	104	11.6785	4.60205	0.911653	4	13.3866	0.895776	4	2.06699	0.985373	5	16.876	1.17422	4	7.48244	1.30605	4	9.35738	1.32026	5	12.4059	0.959809	4	5.64717	0.862661	4	6.11004	0.794009	5	3.83283	0.97755	4	7.47647	0.940667	4	4.55485	0.921417	5	12.9406
B6TM55	APx1-Cytosolic Ascorbate Peroxidase OS=Zea mays GN=103639279 PE=2 SV=1 - [B6TM55_MAIZE]	69.2	2	16	429	250	27.2908	5.8335	1.09365	5	1.6275	1.07192	5	2.00973	1.03103	6	1.96309	0.950956	5	12.1668	1.11878	5	33.5693	1.15258	6	28.1997	1.0321	5	9.386	0.929116	5	20.9916	0.938639	6	7.72257	0.992861	5	4.06286	0.921672	5	8.02542	0.996279	6	8.72891
B6U9S6	APx1-Cytosolic Ascorbate Peroxidase OS=Zea mays GN=POD1 PE=2 SV=1 - [B6U9S6_MAIZE]	69.2	3	16	366	250	27.3539	5.98584	1.02244	6	7.73986	0.973343	6	4.80393	0.972892	9	7.39945	1.15035	6	18.6987	1.23546	6	13.7499	1.13492	9	18.5217	0.846506	6	12.8063	0.958334	6	6.39837	0.925578	9	17.561	0.964664	6	8.47217	0.961441	6	2.40784	1.02797	9	12.7277
B6TB29	Fructokinase-2 OS=Zea mays PE=2 SV=1 - [B6TB29_MAIZE]	68.96	1	21	246	335	35.4738	5.57959	1.02171	6	6.73488	0.922987	7	9.33845	1.0697	5	5.1949	1.08998	6	20.2291	1.01148	7	23.9895	1.13733	5	6.4033	0.776732	6	3.23908	0.969595	7	3.89139	0.831544	5	19.8462	1.04176	6	10.7572	1.08001	7	3.29647	1.06451	5	4.62183
B6T1G9	Elongation factor 1-beta OS=Zea mays PE=2 SV=1 - [B6T1G9_MAIZE]	68.95	8	13	224	219	23.3806	4.71631	0.967339	25	8.498	0.911824	22	10.0031	0.89848	33	10.4621	0.868122	25	30.9714	0.85156	22	33.7811	0.819831	33	29.36	1.01458	25	11.7742	1.124	22	13.5895	1.12928	33	14.0197	1.11602	25	19.0436	1.10778	22	11.7505	1.14343	33	10.6301
A0A1D6K0T8	NADH ubiquinone oxidoreductase1 OS=Zea mays GN=ZEAMMB73_Zm00001d028918 PE=4 SV=1 - [A0A1D6K0T8_MAIZE]	68.79	5	9	34	173	19.371	4.75439	0.965293	8	3.79414	1.00947	5	1.99778	0.964847	8	5.30588	1.12215	8	9.40807	1.21185	5	10.3866	1.17225	8	16.8836	0.991521	8	8.9785	0.866785	5	2.96819	0.919479	8	11.8587	0.986456	8	5.4969	0.938355	5	5.88196	1.02231	8	6.55768
B4FRQ7	Proteasome subunit beta type OS=Zea mays GN=100286342 PE=2 SV=1 - [B4FRQ7_MAIZE]	68.78	8	13	89	221	24.3052	6.34131	1.02172	18	11.2103	0.962124	26	9.79717	1.03704	20	9.79656	1.18452	18	11.9014	1.17146	26	6.28541	1.23016	20	6.99857	0.98331	18	13.1022	0.931518	26	6.04625	0.95965	20	4.77095	0.950585	18	11.1083	0.970757	26	6.04747	0.921458	20	7.13413
B4FUE0	Obg-like ATPase 1 OS=Zea mays GN=100283841 PE=2 SV=1 - [B4FUE0_MAIZE]	68.7	26	26	154	393	44.2149	6.75635	1.0485	50	8.59184	1.02695	53	7.16328	1.0542	51	9.64427	0.780601	50	20.1257	0.791683	53	19.2393	0.795744	51	19.1643	1.08164	50	12.4827	1.06502	53	10.0774	1.02904	51	10.486	1.07196	50	12.9552	1.09449	53	7.82547	1.08372	51	6.32397
B6TJM5	26S protease regulatory subunit 6A OS=Zea mays PE=2 SV=1 - [B6TJM5_MAIZE]	68.69	5	24	177	428	47.6586	5.10986	1.19622	4	7.15434	1.10807	2	11.3254	1.17605	7	10.8509	1.16933	4	13.3555	1.1651	2	12.3317	1.00189	7	40.3817	0.90296	4	15.0933	0.882578	2	15.5015	0.95633	7	3.53692	0.793591	4	17.1062	0.891652	2	13.0912	0.993164	7	4.96897
C0PHE3	Eucaryotic initiation factor4 OS=Zea mays GN=ZEAMMB73_Zm00001d014673 PE=2 SV=1 - [C0PHE3_MAIZE]	68.6	7	28	434	414	46.9229	5.47803	0.972764	23	15.9882	0.930904	22	8.64668	0.982209	30	11.6783	0.754033	23	30.2103	0.798793	22	30.6164	0.738328	30	30.3353	1.17391	22	30.6654	1.1259	22	12.8747	1.181	30	16.177	1.20626	23	12.3633	1.10796	22	8.24208	1.08739	30	11.4365
A0A1D6HB17	Gibberellin receptor GID1L2 OS=Zea mays GN=100282074 PE=4 SV=1 - [A0A1D6HB17_MAIZE]	68.56	7	15	125	334	35.2948	6.22705	1.19937	14	18.6978	1.24302	13	17.8951	1.21694	18	14.8688	0.449794	14	68.3103	0.452601	13	67.9273	0.475497	18	39.1898	1.17211	14	9.30589	1.17816	13	7.43429	1.18577	18	7.0631	1.12223	14	8.91002	1.05176	13	15.4208	1.05634	18	8.05468
B6UB43	Acyl-CoA-binding protein OS=Zea mays PE=2 SV=1 - [B6UB43_MAIZE]	68.54	5	5	24	89	10.147	5.07178	0.87855	9	10.8587	0.80527	8	5.97816	0.79336	7	15.6889	1.27612	9	5.97077	1.32652	8	6.82658	1.35242	7	6.8993	0.981936	9	9.49176	0.935597	8	5.94084	0.920991	7	13.0587	0.958767	9	5.60379	1.00221	8	3.06294	0.96325	7	8.63504
B4FEI6	Uncharacterized protein OS=Zea mays PE=2 SV=1 - [B4FEI6_MAIZE]	68.5	11	11	68	200	21.5131	7.00537	0.974811	18	4.73696	0.959578	24	8.56951	0.943056	23	7.36637	0.814236	18	12.6439	0.818018	24	9.83638	0.85049	23	11.0956	1.09	18	5.7539	1.15068	24	7.64085	1.171	23	6.8791	1.11994	18	4.59797	1.08234	24	4.63426	1.09668	23	3.86336
B6TLW3	Fiber protein Fb19 OS=Zea mays GN=100283791 PE=2 SV=1 - [B6TLW3_MAIZE]	68.42	6	6	61	171	18.0871	6.99072	0.917087	18	2.68215	0.882129	23	8.83916	0.892873	20	10.7104	1.3565	18	15.6195	1.47117	23	9.95197	1.47733	20	23.7053	0.89495	18	7.3313	0.846092	23	12.2043	0.836459	20	13.9901	0.876594	18	13.8209	0.888881	23	9.39858	0.877348	20	10.067
A0A1D6KE29	Heat shock protein 70 OS=Zea mays GN=103639924 PE=3 SV=1 - [A0A1D6KE29_MAIZE]	68.41	2	42	848	649	71.0481	5.24951	1.09868	13	10.5989	1.08928	13	5.63417	1.0729	13	13.6481	0.776863	13	9.53682	0.874372	13	25.6445	0.801065	13	39.8966	0.967609	13	6.68215	0.996841	13	11.9426	0.959943	13	13.675	1.11881	13	13.2502	1.00436	13	9.06179	1.09945	13	22.1754
B6U284	14-3-3-like protein OS=Zea mays GN=100285226 PE=2 SV=1 - [B6U284_MAIZE]	68.36	1	17	205	256	28.8464	4.84326	0.771339	4	7.7053	0.635539	2	9.90326	0.761201	2	1.14344	1.6684	4	10.9056	1.73208	2	2.58253	1.59758	2	7.60121	0.902349	4	12.1523	0.912026	2	1.24068	0.937202	2	2.47261	0.755983	4	5.76588	0.827174	2	1.13953	0.864766	2	7.83286
Q43264	Alcohol dehydrogenase 1 OS=Zea mays GN=adh1 PE=2 SV=2 - [Q43264_MAIZE]	68.34	13	20	389	379	40.9046	6.72705	0.883127	74	13.9701	0.845346	75	13.085	0.843191	92	13.5249	0.675607	74	22.4801	0.682733	75	24.7062	0.666976	92	27.42	1.16048	74	10.4827	1.22989	75	9.78011	1.23441	92	12.1644	1.28729	74	15.9014	1.22785	75	10.5716	1.23488	92	10.5305
B4FQJ6	26S protease regulatory subunit 7 homolog A OS=Zea mays GN=100272769 PE=2 SV=1 - [B4FQJ6_MAIZE]	68.31	26	26	184	426	47.6514	6.29053	1.02456	63	7.09936	1.00338	60	10.873	1.02449	61	7.65219	1.02361	63	14.2022	1.03084	60	17.563	1.02737	61	12.9341	1.00379	63	7.73878	0.974286	60	7.2324	0.993691	61	7.56674	0.999321	63	7.82705	1.00392	60	7.31044	1.00959	61	6.41565
B4FFV3	Malate dehydrogenase OS=Zea mays GN=100193663 PE=2 SV=1 - [B4FFV3_MAIZE]	68.26	7	18	131	397	41.591	8.08936	1.05599	10	10.2302	1.04119	13	7.16598	0.973149	13	8.11045	0.510786	10	44.719	0.682149	13	42.9155	0.664708	13	40.2432	1.10758	10	9.53336	1.13346	13	11.4904	1.12783	13	8.57411	1.22766	10	4.01836	1.16157	13	10.4613	1.19977	13	18.8758
A0A1D6FQ36	Guanosine nucleotide diphosphate dissociation inhibitor OS=Zea mays GN=100501867 PE=3 SV=1 - [A0A1D6FQ36_MAIZE]	68.14	4	25	204	430	48.3682	6.26514	1.11252	10	10.7814	1.12323	8	4.35158	1.09315	8	14.7009	1.0555	10	8.52607	1.12179	8	14.9915	0.985645	8	16.6693	0.94334	10	11.6302	0.866807	8	11.3756	0.946784	8	14.6706	0.944846	10	4.33209	0.926192	8	5.11204	0.939632	8	10.5491
C0P5Y3	5-methyltetrahydropteroyltriglutamate--homocysteine methyltransferase 1 OS=Zea mays GN=541942 PE=2 SV=1 - [C0P5Y3_MAIZE]	68.02	26	43	522	766	84.4393	5.77002	0.96382	90	8.48759	1.00882	83	14.976	0.99429	82	14.8732	1.24245	90	29.091	1.23725	83	25.5497	1.32855	82	23.7607	0.881506	90	19.8105	0.863289	83	17.1785	0.858368	82	11.1318	0.920675	90	21.5774	0.929851	83	11.5583	0.904853	82	8.80118
C0P5C0	Importin subunit alpha OS=Zea mays GN=100273684 PE=2 SV=1 - [C0P5C0_MAIZE]	67.8	5	22	122	528	58.0955	5.30029	1.04139	3	5.98484	1.03917	4	6.89022	1.05852	2	2.80294	0.666511	3	89.7192	0.851553	4	18.6583	0.833126	2	28.5734	1.17387	3	3.12288	1.11381	4	5.63831	1.13683	2	4.63546	1.15812	3	18.5756	1.06356	4	3.31214	0.973913	2	11.3384
A0A1D6L2U8	Tubulin alpha chain OS=Zea mays GN=100037751 PE=3 SV=1 - [A0A1D6L2U8_MAIZE]	67.79	3	24	409	416	45.8756	5.03369	0.998039	26	7.89618	1.0063	23	8.66519	1.00826	28	8.03006	1.13282	26	8.97273	1.18162	23	8.97415	1.17215	28	11.8327	0.983831	26	10.3666	0.933261	23	6.18615	0.941982	28	7.3368	0.909571	26	10.4589	0.975822	23	5.60915	0.957253	28	7.96621
B4FIE9	S-adenosylmethionine synthase OS=Zea mays GN=100194360 PE=2 SV=2 - [B4FIE9_MAIZE]	67.77	1	18	150	394	42.7455	5.93506				1.29496	1		1.29955	1					0.788974	1		0.679115	1					0.941487	1		0.952128	1					1.00332	1		1.03403	1
B4F9R4	60S ribosomal protein L2 OS=Zea mays GN=100191681 PE=2 SV=1 - [B4F9R4_MAIZE]	67.69	16	16	251	260	28.0848	11.0776	1.00489	87	7.90561	0.988836	80	16.3526	0.980089	83	11.521	1.0108	87	14.0647	0.978019	81	14.6752	1.01757	83	17.7376	1.03109	87	11.0771	1.05809	81	9.50224	1.05112	83	8.94329	1.00476	87	10.9317	1	81	9.05059	0.998458	83	9.50057
C0PH85	Tubulin beta chain OS=Zea mays GN=100383576 PE=2 SV=1 - [C0PH85_MAIZE]	67.57	1	22	399	444	49.6267	4.94482				1.27932	1								0.379631	1								0.972421	1								1.34078	1
B6T1J3	40S ribosomal protein S13 OS=Zea mays PE=2 SV=1 - [B6T1J3_MAIZE]	67.57	2	13	185	148	16.8585	10.4478	1.03474	7	11.5766	0.957163	5	10.474	0.956772	7	5.63276	0.982266	7	16.6646	0.941721	5	2.42748	0.944009	7	29.4436	1.04413	7	14.4535	1.05041	5	2.1362	1.04664	7	14.4007	1.04289	7	13.1727	1.08517	5	6.22971	1.09056	7	7.00801
B6TAJ3	Proteasome subunit alpha type OS=Zea mays GN=100282706 PE=2 SV=1 - [B6TAJ3_MAIZE]	67.52	8	13	113	274	29.9969	5.2749	1.04566	27	8.28084	0.985846	20	7.98941	1.02536	21	6.73858	1.11536	28	12.4027	1.11934	20	8.62489	1.10181	21	5.74206	0.92585	27	7.37117	0.912093	20	13.0747	0.938393	21	7.79213	0.967506	28	9.5091	0.986348	20	8.79095	0.967104	21	8.10643
B6TIK6	Sarcosine oxidase OS=Zea mays PE=2 SV=1 - [B6TIK6_MAIZE]	67.47	1	19	140	415	43.7878	6.20166	1.31669	3	7.70432	1.45666	4	12.3825	1.33542	5	24.96	0.709588	3	5.6679	0.686781	4	13.9459	0.697592	5	11.4128	0.717199	3	30.5356	0.779744	4	8.18855	0.833594	5	40.0528	1.08701	3	7.7603	1.05636	4	12.3326	1.04846	5	6.05206
A0A1D6E228	Proline--tRNA ligase cytoplasmic OS=Zea mays GN=ZEAMMB73_Zm00001d002585 PE=3 SV=1 - [A0A1D6E228_MAIZE]	67.46	6	27	184	461	52.9679	6.37939	0.90799	12	5.81984	0.950868	9	7.79764	0.888323	11	8.07418	0.783594	12	26.6988	0.821586	9	24.7568	0.813451	11	26.2901	1.25219	12	18.0727	1.1603	9	12.1627	1.17339	11	9.80607	1.06227	12	5.75438	1.10577	9	7.82133	1.0909	11	15.8172
B6SJF7	14 kDa zinc-binding protein OS=Zea mays GN=HINT PE=2 SV=1 - [B6SJF7_MAIZE]	67.44	7	7	35	129	14.2205	6.07471	1.01313	14	3.8822	0.949941	10	2.56753	0.926254	11	8.42434	0.890596	14	8.06533	0.880759	10	11.626	0.945022	11	27.8035	1.11914	14	6.62226	1.12091	10	4.95517	1.08158	11	7.87122	1.02475	14	6.47693	1.08238	10	3.46239	1.07108	11	7.44091
P93805	Phosphoglucomutase, cytoplasmic 2 OS=Zea mays PE=2 SV=2 - [PGMC2_MAIZE]	67.41	7	32	425	583	63.0018	5.70654	1.00456	16	5.68837	0.989237	12	8.54915	0.973197	20	12.4398	0.624865	16	18.8347	0.592954	12	18.7523	0.59798	20	26.4134	1.22255	16	8.09528	1.20402	12	12.1652	1.19099	20	10.6025	1.1407	16	12.059	1.20052	12	3.51	1.16678	20	4.45493
O50018	Elongation factor 1-alpha OS=Zea mays GN=EF1-A PE=2 SV=1 - [O50018_MAIZE]	67.34	3	24	1026	447	49.2587	9.11475	1.07982	52	6.31282	1.07905	46	10.4537	1.02505	56	10.4797	0.664657	52	22.6077	0.698288	46	23.3445	0.694152	56	32.4059	1.11491	52	7.69359	1.1489	46	9.78943	1.18691	57	8.53544	1.16775	52	7.3502	1.06403	46	7.69487	1.09525	57	9.79119
B6UHJ4	Elongation factor 1-alpha OS=Zea mays GN=100286309 PE=2 SV=1 - [B6UHJ4_MAIZE]	67.34	1	24	898	447	49.2737	9.05615	1.078	2	7.48841	0.984473	4	15.1793	1.09019	3	15.7638	1.07051	2	1.651	1.03935	4	8.20139	1.03936	3	3.5898	0.855035	2	7.80139	1.04751	4	6.93889	0.951646	3	7.66574	1.03812	2	3.32961	0.977519	4	6.12172	0.9018	3	12.6984
B7ZZ42	Heat shock 70 kDa protein 3 OS=Zea mays GN=103650526 PE=2 SV=1 - [B7ZZ42_MAIZE]	67.33	3	41	837	649	71.1182	5.22412	1.01174	18	8.30591	0.933989	18	9.68055	0.961561	22	11.0085	0.828482	18	25.7931	0.850729	18	24.3421	0.896277	22	19.2995	1.05409	18	7.7517	1.07784	18	10.3186	1.0771	22	6.71678	1.13619	18	7.82402	1.16148	18	8.29965	1.07649	22	14.4957
A0A096SSY4	Tubulin beta chain OS=Zea mays GN=100273658 PE=3 SV=1 - [A0A096SSY4_MAIZE]	67.26	4	23	376	446	49.9787	4.89404	1.15047	7	12.6907	1.10859	5	14.2384	1.13855	7	9.1725	0.544857	7	22.9086	0.559372	5	4.55979	0.458537	7	43.0869	0.968213	7	9.13403	1.10866	5	3.95696	1.16949	7	11.7365	1.35374	7	10.7017	1.18537	5	5.75448	1.1374	7	10.6957
K7VAS4	Eukaryotic translation initiation factor 3 subunit M OS=Zea mays GN=ZEAMMB73_Zm00001d008757 PE=3 SV=1 - [K7VAS4_MAIZE]	67.23	21	22	120	415	46.3299	5.24951	1.08001	37	12.6104	1.12641	31	7.91871	1.08788	37	8.33112	0.68566	37	27.1669	0.709691	31	28.6304	0.782261	37	29.0408	1.1136	37	9.91579	1.10535	31	7.5985	1.05213	37	13.4559	1.12601	37	15.7416	1.09056	31	8.52323	1.06426	37	12.282
B6SRI4	14-3-3-like protein OS=Zea mays GN=103643291 PE=2 SV=1 - [B6SRI4_MAIZE]	67.19	3	15	189	256	28.9295	4.88135	0.802785	9	4.79843	0.860729	6	9.49548	0.818272	5	6.43234	1.07893	9	16.9685	1.05724	6	6.48594	1.13202	5	23.6725	1.13138	9	5.96363	1.07027	6	3.11598	1.04024	5	0.20398	0.909132	9	14.9234	1.0485	6	6.97596	1.02661	5	8.89829
Q84QF9	Amylose extender starch-branching enzyme (Fragment) OS=Zea mays GN=ae1 PE=4 SV=1 - [Q84QF9_MAIZE]	67.18	1	8	56	131	14.751	5.12256				1.00639	1								0.136542	1								1.37011	1								1.44519	1
Q84QF8	Amylose extender starch-branching enzyme (Fragment) OS=Zea mays GN=ae1 PE=4 SV=1 - [Q84QF8_MAIZE]	67.18	1	8	56	131	14.8081	4.90674							1.07528	1								1.03667	1								1.00578	1								0.929204	1
B6TYL3	S-adenosylmethionine synthase OS=Zea mays PE=2 SV=1 - [B6TYL3_MAIZE]	67.17	1	19	170	396	43.0187	5.90967	2.09835	1		1.79162	1		1.85914	3	21.6557	1.03273	1		0.434094	1		0.515409	3	94.5242	0.490371	1		0.605633	1		0.609965	3	32.754	0.403285	1		1.15	1		0.932756	3	36.4466
Q71RX2	Isopentenyl pyrophosphate isomerase OS=Zea mays GN=541901 PE=2 SV=1 - [Q71RX2_MAIZE]	67.09	8	11	82	237	27.2106	4.97021	1.03256	22	9.72747	1.07487	22	9.94966	1.09139	26	13.2371	0.683923	22	49.6891	0.658039	22	55.2349	0.61699	26	47.7414	1.1649	22	13.3677	1.15416	22	11.7651	1.12716	26	9.1324	1.07294	22	14.3157	1.15547	22	8.78278	1.1289	26	8.4517
B4FVB2	Elongation factor Tu OS=Zea mays GN=100273405 PE=2 SV=1 - [B4FVB2_MAIZE]	67.04	6	24	191	452	48.4533	6.55127	0.963343	13	7.61854	0.970576	9	7.45766	0.979263	12	11.5777	1.10957	13	22.2386	1.12696	9	3.71362	1.13138	12	18.4437	1.01501	13	7.7851	0.97687	9	5.98329	0.973089	12	5.77997	1.0324	13	9.20006	0.974854	9	2.71292	1.00649	12	4.70663
B6T2Y1	Peroxiredoxin-5 OS=Zea mays PE=2 SV=1 - [B6T2Y1_MAIZE]	66.95	11	11	123	233	23.8035	7.95752	0.877234	41	11.3526	0.893084	44	12.5401	0.847326	37	11.5605	1.37597	41	16.3527	1.36003	44	23.7811	1.45173	37	14.0321	0.908345	41	13.4858	0.886587	44	12.3931	0.900719	37	12.1457	0.870475	41	11.1119	0.881614	44	11.2989	0.917196	37	6.93722
B4FPT6	GTP-binding protein SAR1A OS=Zea mays GN=ZEAMMB73_Zm00001d040278 PE=2 SV=1 - [B4FPT6_MAIZE]	66.84	7	12	76	193	21.9994	6.80029	0.927539	10	2.06567	1.12327	5	10.2503	1.04778	11	7.34258	1.11576	10	24.577	1.02251	5	17.4686	1.13356	11	21.9918	0.952434	10	11.8168	1.00528	5	7.72306	0.945869	11	8.48278	0.989995	10	13.5981	0.931523	5	9.38292	0.914995	11	8.36109
B4FNT1	Elongation factor 1-beta OS=Zea mays GN=100282885 PE=2 SV=1 - [B4FNT1_MAIZE]	66.81	6	12	207	229	24.8374	4.52588	0.983477	16	20.7252	0.943327	16	24.5561	0.904032	21	29.9442	0.695453	16	24.0781	0.662131	16	34.4999	0.663742	21	29.9244	1.09322	16	11.7004	1.252	16	11.9173	1.18959	21	18.842	1.28425	16	11.1108	1.17705	16	7.30169	1.14874	21	10.6106
B4FHJ2	Xylose isomerase OS=Zea mays GN=100194128 PE=2 SV=1 - [B4FHJ2_MAIZE]	66.74	8	25	183	484	53.9529	5.65576	0.870004	22	13.1056	0.895544	16	15.1191	0.858318	20	9.28092	1.48665	22	22.4774	1.56889	16	31.0598	1.62757	20	18.223	0.830191	22	13.253	0.824522	16	12.7001	0.83816	20	6.3149	0.823763	22	16.9095	0.815475	16	17.4163	0.833109	20	12.0657
A0A096R382	Alpha-1,4 glucan phosphorylase OS=Zea mays GN=100170240 PE=3 SV=1 - [A0A096R382_MAIZE]	66.67	48	49	476	984	109.639	5.5542	0.978782	154	9.19245	0.981185	151	11.1554	0.983618	170	11.7058	0.553383	153	53.3462	0.564122	151	54.4892	0.542299	169	50.8649	1.22416	154	13.1674	1.20014	151	14.143	1.20095	170	11.0231	1.24033	154	12.9484	1.23	151	11.4834	1.21221	170	10.2848
C4J8G4	Histone H2B OS=Zea mays PE=2 SV=1 - [C4J8G4_MAIZE]	66.67	0	5	128	66	7.23786	9.77393
B6U666	Fructokinase-1 OS=Zea mays GN=ZEAMMB73_Zm00001d012173 PE=2 SV=1 - [B6U666_MAIZE]	66.56	5	18	90	323	34.582	5.24951	0.845563	5	23.0022	0.925145	8	17.2029	0.847504	6	14.1034	1.55281	5	13.8751	1.38584	8	24.6662	1.6445	6	12.7407	0.858762	5	14.8929	0.886048	8	14.8567	0.859988	6	14.5069	1.00778	5	17.1746	0.931807	8	5.70915	0.86243	6	6.16045
A0A1D6GG78	Tubulin beta chain OS=Zea mays GN=ZEAMMB73_Zm00001d013139 PE=3 SV=1 - [A0A1D6GG78_MAIZE]	66.55	2	13	220	293	32.6762	4.43701	0.947523	5	8.0234	0.95739	5	2.30386	1.01651	3	7.32762	1.22842	5	16.2258	1.18401	5	18.4691	1.02434	3	10.7669	0.878604	5	2.29201	0.983286	5	3.43618	1.02612	3	0.688141	0.907838	5	8.20936	0.934575	5	7.14014	0.981518	3	0.0584908
B6THU5	Elongation factor 1-delta 1 OS=Zea mays PE=2 SV=1 - [B6THU5_MAIZE]	66.38	5	11	176	229	24.7674	4.55127	0.985111	6	10.341	0.92444	8	9.90604	0.996568	8	8.71909	0.826401	6	3.90776	0.769016	8	10.5916	0.708037	8	25.5454	1.10976	6	15.9624	1.24549	8	9.89243	1.21556	8	7.43811	1.16426	6	2.43662	1.11986	8	3.3451	1.12953	8	3.98847
B6T4A2	Proteasome subunit beta type OS=Zea mays PE=2 SV=1 - [B6T4A2_MAIZE]	66.35	2	11	56	211	23.227	5.64307				1.14212	2	22.3535	1.08991	3	17.7446				1.13275	2	19.9697	1.363	3	1.25825				0.855989	2	39.0217	0.76169	3	48.8166				0.876059	2	15.4332	0.877034	3	28.5724
A0A1D6I8E4	Plasma membrane OS=Zea mays GN=103633000 PE=4 SV=1 - [A0A1D6I8E4_MAIZE]	66.34	3	10	34	205	22.9904	7.18115	0.902993	3	4.22806	0.778219	3	4.10345	0.816931	5	13.2581	0.664214	3	14.5583	0.826531	3	22.7946	0.676594	5	68.0536	1.32138	3	2.89816	1.43446	3	11.3784	1.47198	5	17.6364	1.15014	3	1.0538	1.02622	3	3.41604	1.05717	5	6.08175
B4FAG0	dTDP-glucose dehydratase homolog csu219 OS=Zea mays GN=100191862 PE=2 SV=1 - [B4FAG0_MAIZE]	66.29	4	21	135	350	39.2853	7.60596	0.963298	14	13.3457	0.978411	12	10.7875	1.05026	14	19.1335	1.45592	14	12.4921	1.38722	12	20.5195	1.39656	14	20.3214	0.828227	14	16.9474	0.769773	12	15.6585	0.817008	14	24.6642	0.850695	14	10.721	0.889384	12	12.5521	0.866775	14	11.3086
B4FML8	40S ribosomal protein S13 OS=Zea mays GN=100272255 PE=2 SV=1 - [B4FML8_MAIZE]	66.23	2	13	203	151	17.1326	10.5356	0.994566	13	7.22948	0.926127	13	9.61118	1.0015	11	11.1102	0.965013	13	7.26415	1.06202	13	22.0508	1.00568	11	12.0808	0.99565	13	9.94344	1.05397	13	12.0028	0.956965	11	8.13286	1.04417	13	10.5205	0.988007	13	11.0178	1.001	11	6.76404
C0HHU2	23-bisphosphoglycerate-independent phosphoglycerate mutase 1 OS=Zea mays GN=100381658 PE=2 SV=1 - [C0HHU2_MAIZE]	66.19	10	30	337	556	60.2518	5.77002	1.08102	39	7.02628	1.03255	30	9.79726	1.03195	43	10.4696	0.873406	39	15.0588	0.912522	30	14.4566	0.881994	43	20.4645	1.09942	39	8.16928	1.02214	30	9.22222	1.03369	43	9.77098	1.0033	39	7.07769	1.02835	30	4.47587	1.02618	43	4.76491
Q5XML0	Proteasome subunit beta type OS=Zea mays PE=2 SV=1 - [Q5XML0_MAIZE]	66.19	1	11	56	210	23.0728	5.64307	0.672061	1					0.6258	1		0.835813	1					0.598912	1		1.42503	1					1.44043	1		1.13299	1					1.35032	1
B6U118	T-complex protein 1 subunit zeta OS=Zea mays PE=2 SV=1 - [B6U118_MAIZE]	66.17	27	28	180	535	59.0498	6.68311	1.06007	59	9.36398	1.05043	62	7.83304	1.04492	57	8.81879	0.994646	59	11.3428	1.01136	62	11.315	0.999423	57	11.4774	0.986054	59	10.2057	0.994922	62	8.43507	0.993113	57	6.67573	0.996787	59	6.48834	0.986762	62	6.72094	1.00409	57	6.72357
A0A1D6DTM6	Anamorsin homolog OS=Zea mays GN=103645768 PE=3 SV=1 - [A0A1D6DTM6_MAIZE]	66.16	2	12	57	263	27.4421	5.18604	0.93658	2	9.91225	0.87276	3	5.69538	0.879482	2	2.7088	1.21216	2	56.5537	0.84133	3	30.937	1.25611	2	41.0978	0.974454	2	20.9675	1.17946	3	18.9433	1.02644	2	27.7356	0.82569	2	40.8742	1.04205	3	15.4352	0.877162	2	19.5076
B4FAV3	40S ribosomal protein S3a OS=Zea mays GN=103639467 PE=2 SV=1 - [B4FAV3_MAIZE]	66.15	1	20	175	260	29.6628	9.78857	1.12942	3	4.15366	1.06921	2	7.08106	1.00308	4	4.17776	0.854413	3	14.1968	0.914291	2	1.0777	0.902005	4	11.4527	1.12055	3	3.02154	0.99785	2	7.29813	1.09219	4	5.14951	1.02675	3	7.1238	1.05124	2	0.35842	1.03459	4	0.0403512
B6UG10	40S ribosomal protein S3a OS=Zea mays GN=100286214 PE=2 SV=1 - [B6UG10_MAIZE]	66.15	1	20	173	260	29.7049	9.78857	1.07478	3	3.64336	0.984872	2	23.2162	0.902168	1		0.956667	3	12.5373	0.740972	2	7.48122	0.927855	1		0.989013	3	9.58617	1.09261	2	19.6733	1.14938	1		1.0259	3	7.04972	1.17406	2	5.56919	1.06511	1
B6T834	40S ribosomal protein S3a OS=Zea mays PE=2 SV=1 - [B6T834_MAIZE]	66.15	2	20	177	260	29.7178	9.83252	0.943137	3	6.62532	1.00199	4	1.81568	1.02864	7	7.84257	1.04899	3	16.6739	1.03617	4	19.3691	1.14709	7	18.1383	1.03133	3	1.79584	1.00665	4	9.6705	0.972748	7	2.58953	0.951753	3	5.55097	1.02974	4	7.23446	0.933615	7	15.2115
K7US39	Dihydrolipoyl dehydrogenase OS=Zea mays GN=100501719 PE=3 SV=1 - [K7US39_MAIZE]	66.13	6	28	251	499	52.6206	7.32764	1.06845	15	10.9212	1.03331	12	15.2159	1.00679	13	8.92365	1.1301	15	18.8312	1.01518	12	18.2213	1.14892	13	11.3375	0.949971	15	23.7836	1.05008	12	4.37935	0.954255	13	9.04166	0.893186	15	22.5304	0.995906	12	10.3857	0.959524	13	9.8398
B4FUN3	Uncharacterized protein OS=Zea mays PE=2 SV=1 - [B4FUN3_MAIZE]	66.12	2	17	85	242	27.3071	5.09717	1.64976	3	21.4232	1.11684	2	55.0498	0.746299	1		1.16634	3	11.2134	0.944077	2	10.4752	1.05561	1		0.569508	3	26.6413	0.870909	2	34.6067	1.06956	1		0.64981	3	82.877	0.98319	2	37.5277	1.19963	1
A0A1D6N322	Stearoyl-acyl-carrier-protein desaturase1 OS=Zea mays GN=100191672 PE=4 SV=1 - [A0A1D6N322_MAIZE]	66.11	1	21	138	360	41.1987	6.21436	0.52363	2	32.3928	0.423405	1		0.622067	3	2.76807	0.42158	2	35.0067	0.245447	1		0.678282	3	25.8857	1.67891	2	11.1319	1.92717	1		1.49728	3	4.23512	1.40175	2	9.07089	1.39118	1		1.23673	3	9.43522
B4F9G0	60S ribosomal protein L4-1 OS=Zea mays GN=ZEAMMB73_Zm00001d013076 PE=2 SV=1 - [B4F9G0_MAIZE]	66.09	7	25	293	404	44.3119	10.5942	1.2912	22	19.669	1.24708	15	18.7953	1.36134	23	23.4348	1.17302	22	17.101	1.08244	15	27.5468	1.11646	23	32.1854	0.710959	22	30.8957	0.853338	15	24.5957	0.714291	23	36.2317	0.714942	22	42.7815	0.887223	15	24.8549	0.739866	23	35.7115
B7ZYX8	UDP-glucose 6-dehydrogenase OS=Zea mays GN=100282847 PE=2 SV=1 - [B7ZYX8_MAIZE]	66.04	4	24	162	480	52.9042	5.99854	1.13152	4	10.7699	1.17498	4	4.88731	1.19027	4	5.92247	1.16729	4	6.00203	1.16025	4	6.55725	1.09798	4	16.9033	0.696397	4	6.3769	0.834374	4	7.83442	0.822843	4	8.62648	0.986897	4	14.5839	0.900927	4	5.11877	0.921316	4	7.09428
O22453	40S ribosomal protein S4 OS=Zea mays GN=rps4 PE=2 SV=1 - [O22453_MAIZE]	66.04	3	19	290	265	30.1522	10.1987	1.05467	19	11.2378	1.01976	18	15.6395	1.03209	17	9.95276	0.928562	19	21.23	0.850554	18	13.3847	0.879277	17	16.0313	1.08954	19	10.6291	1.04667	18	13.6876	1.03664	17	15.4474	0.964316	19	5.03398	1.05023	18	8.92627	1.02155	17	10.3055
K7UGR2	Putative TCP-1/cpn60 chaperonin family protein isoform 1 OS=Zea mays GN=ZEAMMB73_Zm00001d054089 PE=3 SV=1 - [K7UGR2_MAIZE]	65.95	22	32	259	605	64.3247	5.98584	1.04118	47	7.13132	1.02648	53	7.06204	1.00326	41	6.90761	0.59258	47	40.1942	0.591766	53	62.6683	0.570043	41	47.002	1.19393	47	10.7166	1.18821	52	13.413	1.19198	41	10.2986	1.20158	47	11.8801	1.19361	53	10.2001	1.19681	41	8.96583
A0A1D6HWM5	Calreticulin OS=Zea mays GN=542732 PE=3 SV=1 - [A0A1D6HWM5_MAIZE]	65.9	6	26	234	390	44.3777	4.80518	1.03611	12	3.5311	0.949812	7	19.7721	0.994764	10	13.2882	0.803051	12	53.5106	0.796666	7	48.6588	0.828664	10	56.9787	1.03067	12	24.6816	1.1894	7	42.6691	1.17226	10	34.0739	1.13405	12	37.3444	1.05814	7	31.6611	1.05499	10	40.5149
B4FT31	Dehydroascorbate reductase OS=Zea mays GN=100273125 PE=2 SV=1 - [B4FT31_MAIZE]	65.89	6	11	131	214	23.3411	5.8208	0.985967	23	9.96673	0.976375	19	4.79004	0.969334	25	11.83	1.31997	23	16.6454	1.44784	19	12.4607	1.42729	25	14.8469	0.866188	23	17.2217	0.823284	19	9.07082	0.820993	25	12.8828	0.822419	23	14.3076	0.825463	19	8.51825	0.890419	25	7.29244
B7ZZP2	GTP-binding protein SAR1A OS=Zea mays GN=100279736 PE=2 SV=1 - [B7ZZP2_MAIZE]	65.8	7	12	88	193	22.0264	7.53271	1.06838	13	5.53219	1.08388	15	5.3743	1.1085	10	9.46425	0.970163	13	15.0511	1.00706	15	10.9251	0.916774	10	15.8802	0.973257	13	8.95113	0.958258	15	9.98456	0.981087	10	6.73799	1.08729	13	6.55096	0.998808	15	1.95525	1.02164	10	12.4529
B6SJ37	Acylphosphatase OS=Zea mays PE=2 SV=1 - [B6SJ37_MAIZE]	65.79	4	4	13	114	11.7601	5.49072	1.06995	4	3.94662	0.991194	1		1.30537	4	9.03621	1.19279	4	14.2622	0.743382	1		1.1431	4	17.6833	1.00317	4	3.90168	1.06236	1		0.775257	4	24.6891	0.817439	4	12.8974	1.21411	1		0.756134	4	26.9908
B6TB21	Anamorsin homolog OS=Zea mays PE=2 SV=1 - [DRE2_MAIZE]	65.78	2	12	59	263	27.4701	5.2876	1.00191	3	0.57714	0.943183	3	13.6558	1.00194	3	13.2613	1.27655	3	4.61381	1.17937	3	11.5793	1.27039	3	12.0126	0.91543	3	8.74003	0.956498	3	1.93541	0.922903	3	0.523948	0.875006	3	2.40123	0.967626	3	2.39713	0.893461	3	0.425167
C0PHR4	Adenosylhomocysteinase OS=Zea mays GN=100282150 PE=2 SV=1 - [C0PHR4_MAIZE]	65.77	23	28	558	485	53.2	5.89697	1.02439	140	9.21823	1.03616	139	9.08508	1.01983	152	10.586	1.13719	140	16.9434	1.12388	139	15.9425	1.17101	152	19.3967	0.88115	140	11.3917	0.90239	139	12.0999	0.882066	152	13.1935	0.980676	140	12.2137	1.0009	139	8.16552	0.982034	152	10.7984
Q6RW10	Allene oxide synthase OS=Zea mays GN=aos PE=2 SV=1 - [Q6RW10_MAIZE]	65.77	15	31	209	482	53.0294	7.00537	0.859687	29	14.9099	0.859084	28	12.9496	0.894154	29	10.7955	1.63549	29	24.344	1.69259	28	11.7325	1.65262	29	17.9874	0.732149	29	14.1669	0.718544	28	7.93072	0.756599	29	16.2979	0.815885	29	16.3947	0.803467	28	11.9471	0.788312	29	13.0699
A0A1D6DZK9	Adenosylmethionine aminotransferase1 OS=Zea mays GN=103645944 PE=3 SV=1 - [A0A1D6DZK9_MAIZE]	65.77	5	18	99	482	53.1192	7.56201	0.928848	9	4.63828	0.990568	9	4.39684	0.952912	11	11.2552	0.944841	9	25.974	0.979974	9	13.0585	1.00527	11	18.9724	1.12453	9	16.6789	1.08641	9	8.59861	1.08303	11	7.88041	0.997967	9	5.28813	1.00101	9	4.24537	1.01038	11	4.284
A0A1D6HD80	RAN GTPase-activating protein 2 OS=Zea mays GN=ZEAMMB73_Zm00001d017239 PE=4 SV=1 - [A0A1D6HD80_MAIZE]	65.77	15	26	107	523	56.7959	4.70361	0.982922	18	7.32384	0.967894	18	10.6545	0.976485	17	5.62335	1.12285	18	8.78572	1.06274	18	7.67902	1.05423	17	17.4264	0.976891	18	10.4248	0.959739	18	7.63935	0.975915	17	10.6685	1.001	18	8.05722	1.0028	18	9.14397	1.02463	17	6.30029
Q9SM25	Acidic ribosomal protein P2a-3 (Fragment) OS=Zea mays GN=rpp2a-3 PE=2 SV=1 - [Q9SM25_MAIZE]	65.71	1	4	38	105	10.5371	4.2085				0.907305	1		1.54669	1					1.11243	1		1.18347	1					1.02125	1		0.428702	1					1.01187	1		0.854212	1
C0PCQ6	40S ribosomal protein S2-1 OS=Zea mays GN=100383062 PE=2 SV=1 - [C0PCQ6_MAIZE]	65.69	3	18	162	274	29.917	10.1548	1.02302	2	5.69324	1.34348	3	20.4039	1.15085	3	8.99632	0.416514	2	6.52347	0.944091	3	42.6053	0.38821	3	170.679	1.28936	2	6.5637	0.886116	3	52.168	1.35334	3	4.50091	1.3001	2	0.346765	0.875199	3	43.4578	1.12245	3	7.95977
A0A1D6GF42	40S ribosomal protein S2-1 OS=Zea mays GN=103625791 PE=3 SV=1 - [A0A1D6GF42_MAIZE]	65.69	1	19	242	274	29.7989	10.1694	1.1472	2	1.61939	1.29291	1		1.29646	2	5.0138	0.459123	2	1.22071	0.41451	1		0.438901	2	5.57209	1.15676	2	0.28541	1.20904	1		1.1365	2	1.85342	1.26251	2	1.63021	1.08709	1		1.05871	2	2.71117
P29185	Chaperonin CPN60-1, mitochondrial OS=Zea mays GN=CPN60I PE=1 SV=2 - [CH61_MAIZE]	65.68	5	34	337	577	61.173	5.84619	1.07502	16	11.6709	1.11499	12	6.7973	1.07027	12	6.75366	0.904174	16	11.8468	0.919324	12	5.54877	0.888867	12	12.8765	1.05909	16	6.52073	0.986533	12	9.78023	1.01965	12	11.3471	0.96106	16	6.87366	1.01521	12	10.213	1.05067	12	7.72858
B6T7L9	14-3-3-like protein OS=Zea mays PE=2 SV=1 - [B6T7L9_MAIZE]	65.67	2	17	135	268	29.4785	4.81787	0.554937	3	49.5327	0.491485	1		0.5211	3	30.5919	0.54011	3	32.4159	0.411902	1		0.430056	3	39.08	1.4696	3	6.14912	1.43997	1		1.5004	3	1.07208	1.4193	3	15.4906	1.62096	1		1.4402	3	1.15158
Q43298	Chaperonin CPN60-2, mitochondrial OS=Zea mays GN=CPN60II PE=2 SV=1 - [CH62_MAIZE]	65.63	6	35	324	576	60.8968	5.84619	0.996958	10	6.93592	1.05541	9	10.2686	0.994159	9	4.43903	1.14668	10	22.0069	0.998854	9	16.2514	0.919634	9	13.3567	0.995552	10	8.14503	0.946992	9	3.01982	1.01158	9	6.90679	0.96434	10	9.73995	1.00803	9	2.82992	1.01984	9	8.87509
Q5XLE0	Bet v I allergen OS=Zea mays PE=2 SV=1 - [Q5XLE0_MAIZE]	65.58	1	10	94	154	17.0747	4.81787	1.8605	2	12.0604	2.3348	1		2.02668	1		0.865183	2	13.7284	0.929011	1		1.01476	1		0.658147	2	15.0067	0.33988	1		0.425961	1		0.605608	2	40.9041	0.463211	1		0.489794	1
A0A1D6FBE8	26S proteasome non-ATPase regulatory subunit 14-like protein OS=Zea mays GN=100217166 PE=4 SV=1 - [A0A1D6FBE8_MAIZE]	65.56	11	11	71	180	20.4828	8.80713	1.01086	22	8.18325	1.02196	20	7.36353	1.0359	29	11.446	1.19963	22	16.3779	1.2667	20	7.21051	1.19688	29	12.7921	0.878155	22	8.03967	0.87324	20	6.07046	0.918656	29	12.5337	0.937291	22	10.4757	0.917602	20	4.77948	0.938606	29	8.5354
B4F9G8	Pyruvate kinase OS=Zea mays GN=100191614 PE=2 SV=1 - [B4F9G8_MAIZE]	65.46	8	29	147	527	57.3069	6.90283	1.00563	15	9.93319	0.918842	15	11.5464	0.952803	12	5.14505	0.889824	15	21.8853	0.860124	15	20.8611	0.900225	12	30.8857	0.952218	15	6.35857	1.09652	15	12.2041	1.05969	12	11.4989	1.15464	15	15.0948	1.05635	15	15.7242	1.0981	12	15.2066
B4FQM2	Pyrophosphate--fructose 6-phosphate 1-phosphotransferase subunit beta OS=Zea mays GN=100282190 PE=2 SV=1 - [B4FQM2_MAIZE]	65.43	8	30	347	564	60.98	6.354	0.964186	27	9.46471	0.931237	25	7.26653	0.96478	28	8.63726	0.533353	27	23.444	0.729211	25	28.887	0.602563	28	29.822	1.20609	27	16.5464	1.14233	25	9.69633	1.16562	28	12.7372	1.25166	27	11.7516	1.19581	25	9.23766	1.2139	28	10.1234
B4FBJ7	26S protease regulatory subunit 6A homolog A OS=Zea mays GN=100274559 PE=2 SV=1 - [B4FBJ7_MAIZE]	65.35	4	23	185	430	47.7806	5.07178	0.957566	7	3.49227	0.988013	6	2.0309	1.00126	8	3.73321	1.05434	7	20.7174	0.995663	6	10.1828	1.07624	8	13.6357	1.02665	7	3.69209	1.0331	6	4.88474	0.967799	8	4.11362	0.950788	7	3.30276	1.03692	6	7.80238	1.01149	8	6.94976
K7UCH1	Putative TCP-1/cpn60 chaperonin family protein OS=Zea mays GN=103654524 PE=3 SV=1 - [K7UCH1_MAIZE]	65.33	9	29	163	548	58.8693	5.42725	1.06989	10	4.78073	1.06269	9	8.78583	1.02752	10	11.2153	0.908788	10	32.1029	0.893267	9	13.5555	0.950331	10	21.0878	1.03338	10	12.7699	1.02326	9	9.74116	1.0375	10	10.938	0.997612	10	14.7003	0.996214	9	6.61741	1.0232	10	11.3575
A0A1D6Q2J0	TUDOR-SN protein 1 OS=Zea mays GN=100280237 PE=4 SV=1 - [A0A1D6Q2J0_MAIZE]	65.29	1	30	223	628	69.5746	7.76709	0.918802	1		1.03012	2	10.2711	0.960827	1		0.540759	1		0.631636	2	25.5315	0.501014	1		1.32375	1		1.18884	2	10.5486	1.29041	1		1.25782	1		1.14537	2	10.6814	1.21818	1
B6TBN6	Pyruvate kinase OS=Zea mays PE=2 SV=1 - [B6TBN6_MAIZE]	65.28	8	29	144	527	57.2459	6.80029	0.929849	13	7.0413	0.943355	13	6.89955	0.973292	13	4.03373	1.61025	13	10.9107	1.49172	13	13.5168	1.47423	13	25.107	0.71514	13	15.554	0.777082	13	3.41485	0.783715	13	12.2743	0.798742	13	8.397	0.826742	13	9.20193	0.834725	13	12.8095
Q9XGC6	Adenosine kinase (Fragment) OS=Zea mays PE=2 SV=1 - [Q9XGC6_MAIZE]	65.26	4	15	199	331	36.0093	5.33838	1.03427	15	9.93643	1.03125	14	6.96815	1.04224	14	5.06036	1.18362	15	7.24451	1.12047	14	6.67225	1.15592	14	8.70365	0.929533	15	4.89264	0.909279	14	8.19786	0.887641	14	7.24902	0.916439	15	10.1237	1.00925	14	3.44972	0.979765	14	4.20151
A0A1D6LAW0	Elongation factor 2 OS=Zea mays GN=103644298 PE=4 SV=1 - [A0A1D6LAW0_MAIZE]	65.24	1	53	743	843	93.8436	6.354	0.795023	3	1.78856	0.792861	2	4.94689	0.812648	4	14.0515	1.77907	3	3.06307	1.8615	2	3.71189	1.96155	4	5.4088	0.749571	3	6.75619	0.660629	2	12.0923	0.645076	4	7.3258	0.781581	3	0.166283	0.794504	2	3.03655	0.829369	4	3.36681
B6T887	Salt tolerance protein OS=Zea mays PE=2 SV=1 - [B6T887_MAIZE]	65.2	3	20	130	319	35.1821	5.10986	1.32224	2	28.2858				1.67346	2	15.7506	1.26478	2	28.4696				1.29102	2	30.3199	0.585806	2	83.1776				0.421931	2	111.618	0.731966	2	40.2459				0.515152	2	42.3035
P93804	Phosphoglucomutase, cytoplasmic 1 OS=Zea mays PE=2 SV=2 - [PGMC1_MAIZE]	65.18	6	31	441	583	63.0578	5.71924	0.913918	23	9.51951	0.923153	18	18.3502	0.941579	23	8.79376	0.80222	23	22.9837	0.806172	18	24.4692	0.822036	23	31.889	1.24824	23	7.59141	1.28557	18	9.71634	1.273	23	9.11972	1.05731	23	14.7926	1.06942	18	4.65161	1.05217	23	11.8196
B4FQT3	Uncharacterized protein OS=Zea mays PE=2 SV=1 - [B4FQT3_MAIZE]	65.17	17	36	183	580	65.371	6.72705	1.05562	24	9.5402	1.06166	23	14.4021	1.07764	24	13.7369	0.905599	24	27.8119	0.844086	23	32.1727	0.896406	24	21.3957	1.02486	23	8.29752	1.05245	23	13.8709	0.992086	24	5.48913	1.00931	24	5.65228	1.01021	23	7.45091	1.00809	24	7.0893
B4FRG1	14-3-3-like protein OS=Zea mays GN=542285 PE=2 SV=1 - [B4FRG1_MAIZE]	65.04	3	16	142	266	29.2965	4.86865	0.811824	5	9.31991	0.872421	7	14.7852	0.872192	6	9.66052	1.68864	5	9.37911	2.23062	7	8.68921	2.01856	6	16.6618	0.876199	5	12.1448	0.440019	7	36.4594	0.576076	6	47.1348	0.741219	5	7.85448	0.588976	7	14.4921	0.698717	6	29.8982
A0A1D6N4X3	60S ribosomal protein L5-1 homolog a OS=Zea mays GN=103650892 PE=3 SV=1 - [A0A1D6N4X3_MAIZE]	64.9	9	21	194	302	34.4188	9.31982	1.01355	29	9.69783	0.997762	40	10.2972	0.993858	37	9.3457	0.909852	29	21.5889	0.903737	40	18.0676	0.936597	37	24.3408	1.07351	29	7.76602	1.05618	40	8.20515	1.06574	37	9.74497	1.08705	29	11.8356	1.08377	40	6.74765	1.0843	37	7.37532
B4FNQ8	Calmodulin OS=Zea mays GN=100272455 PE=2 SV=1 - [B4FNQ8_MAIZE]	64.86	4	9	31	148	16.6285	5.14795	0.931372	7	4.74739	0.940051	6	15.0623	0.93737	5	4.55185	1.02155	7	13.4302	1.07081	6	14.8997	1.11242	5	9.79706	1.08938	7	10.601	1.03194	6	6.41684	0.947567	5	6.00857	1.01674	7	5.92654	1.01247	6	6.021	1.06043	5	1.4135
B4FN24	Peroxiredoxin-2B OS=Zea mays GN=100283392 PE=2 SV=1 - [B4FN24_MAIZE]	64.81	6	6	41	162	17.312	5.021	0.96059	16	9.82449	0.973525	11	14.6321	1.05568	14	28.6216	1.23687	16	24.4576	1.45158	11	18.4234	1.30519	14	41.8394	0.952539	16	19.0926	0.839713	11	9.97342	0.878187	14	14.8546	0.912514	16	14.7419	0.864138	11	10.4384	0.881067	14	14.6378
B4FNK1	Uncharacterized protein OS=Zea mays PE=2 SV=1 - [B4FNK1_MAIZE]	64.81	7	19	152	395	40.4895	5.70654	0.953036	29	8.59971	0.96331	27	9.84065	0.992057	25	11.0685	0.97616	29	10.3252	1.00603	27	16.2674	0.977406	25	27.1487	1.05974	29	9.95799	1.0161	27	11.1392	0.979963	25	17.5328	1.03856	29	17.5562	1.0707	27	7.32613	1.02245	25	9.18428
B4FQQ1	Reactive Intermediate Deaminase A chloroplastic OS=Zea mays GN=100273379 PE=2 SV=1 - [B4FQQ1_MAIZE]	64.8	11	11	89	179	18.8769	9.45166	1.04097	33	5.93994	1.0148	28	14.8082	1.00755	28	6.29882	1.11454	33	8.21827	1.1585	28	13.6999	1.17431	28	12.7045	0.960193	33	14.4766	0.94331	28	14.2965	0.949846	28	9.68166	0.985646	33	11.4535	0.948437	28	8.31571	0.920043	28	7.99291
B4FQC9	Proline iminopeptidase OS=Zea mays GN=100272740 PE=2 SV=1 - [B4FQC9_MAIZE]	64.6	17	17	79	322	36.5791	5.45264	1.08642	32	9.84171	1.10979	22	9.50281	1.07692	25	7.19962	1.05708	32	13.2281	1.11799	22	9.00841	1.06226	25	21.1548	0.913523	32	6.99047	0.903949	22	8.28898	0.901858	25	10.2125	0.970105	32	10.9682	0.950877	22	5.55917	0.999549	25	9.53666
A0A1D6KKP0	Putative 14-3-3 protein OS=Zea mays GN=ZEAMMB73_Zm00001d031688 PE=3 SV=1 - [A0A1D6KKP0_MAIZE]	64.59	7	15	124	257	28.9895	4.86865	0.893714	6	31.2361	0.848853	3	4.55883	0.832193	7	10.9069	0.909813	6	25.5499	0.991169	3	15.8779	1.08379	7	11.9312	1.04176	6	18.2962	1.07132	3	7.88557	1.03747	7	11.293	1.04573	6	16.4154	1.07898	3	7.11474	1.06828	7	11.0952
Q84PF5	Glucose-1-phosphate adenylyltransferase OS=Zea mays GN=bt2 PE=3 SV=1 - [Q84PF5_MAIZE]	64.56	4	24	633	474	52.5815	5.94775	1.03246	8	21.1126	0.974566	9	16.4103	0.964775	7	18.8814	0.411893	8	136.757	0.441594	9	113.183	0.63348	5	84.3135	1.26929	8	23.6042	1.2149	9	21.1391	1.21052	7	15.5456	1.17947	8	5.31277	1.28866	9	9.88979	1.28132	7	7.53713
O22424	40S ribosomal protein S4 OS=Zea mays GN=RPS4 PE=2 SV=1 - [RS4_MAIZE]	64.53	2	18	257	265	29.9982	10.1548	0.98585	6	1.78679	1.1117	7	11.2646	1.07911	8	5.65728	0.980935	6	11.0493	1.06415	7	17.7248	0.958096	8	16.2852	1.03551	6	3.34809	0.940825	7	16.7588	1.01138	8	7.34337	1.03878	6	11.4649	0.949094	7	5.34296	0.993649	8	4.88842
B6TNR8	40S ribosomal protein S2 OS=Zea mays GN=100283974 PE=2 SV=1 - [B6TNR8_MAIZE]	64.52	4	20	245	279	30.3382	10.1108	1.06078	11	6.31473	1.0909	10	10.1628	1.12023	11	11.3982	1.11768	11	11.7925	0.798948	10	50.6889	0.994223	11	35.8711	0.99024	11	4.25728	1.04963	10	5.47374	1.01845	11	7.04125	0.9319	11	6.28345	1.05435	10	7.40231	1.03172	11	12.5989
A0A1D6MSE3	Dihydrolipoyl dehydrogenase OS=Zea mays GN=103650140 PE=3 SV=1 - [A0A1D6MSE3_MAIZE]	64.41	5	27	249	503	52.6627	7.72314	0.78781	13	43.5971	0.961181	12	22.162	0.876467	12	25.2494	0.943217	13	34.4018	0.991515	12	20.3898	0.900555	12	26.2829	1.20385	13	30.9959	1.04406	12	12.1708	1.0741	12	14.0801	1.08177	13	23.1539	1.0018	12	18.2671	1.04557	12	13.7037
Q946V2	Legumin 1 OS=Zea mays GN=541640 PE=2 SV=1 - [Q946V2_MAIZE]	64.39	5	24	683	483	52.9473	6.80029	1.00302	45	8.83046	0.937356	51	13.9951	0.933396	61	15.3144	0.533538	36	76.6612	0.652486	43	61.6029	0.563963	50	60.7091	1.38377	45	15.7053	1.43518	51	19.9372	1.43704	61	22.6178	1.18341	45	16.2579	1.14234	51	11.5751	1.14663	60	10.246
A0A1D6N1Z8	6-phosphogluconate dehydrogenase, decarboxylating OS=Zea mays GN=541699 PE=3 SV=1 - [A0A1D6N1Z8_MAIZE]	64.38	3	23	199	480	52.6229	6.3667	0.898935	6	5.02808	0.946411	8	7.34999	0.906267	9	5.58777	1.44542	6	11.7159	1.47641	8	12.2207	1.41931	9	7.83122	0.702133	6	23.4374	0.759562	8	14.7186	0.825517	9	13.1373	0.99879	6	4.04472	0.93596	8	5.00953	0.930909	9	3.96848
B4FHT1	Annexin OS=Zea mays GN=Ann6 PE=2 SV=1 - [B4FHT1_MAIZE]	64.33	17	19	121	314	35.3225	7.57666	0.794594	40	16.7984	0.771207	31	10.651	0.8768	39	14.2862	1.79191	40	24.5948	1.75019	31	19.5187	1.77752	39	18.5229	0.733248	40	22.3294	0.687546	31	20.0621	0.717829	39	21.9629	0.788372	40	18.2188	0.819353	31	9.91707	0.817184	39	11.1836
Q6B7Q9	RuBisCo subunit binding-protein beta subunit (Fragment) OS=Zea mays PE=2 SV=1 - [Q6B7Q9_MAIZE]	64.3	1	24	203	409	44.0469	4.83057	0.790612	1					0.721877	2	4.82776	0.694099	1					0.719985	2	30.9192	1.45405	1					1.45626	2	9.4197	1.12077	1					1.1196	2	7.72546
B6T969	Proteasome subunit alpha type OS=Zea mays GN=103653823 PE=2 SV=1 - [B6T969_MAIZE]	64.26	1	13	89	235	25.8643	5.68115	1.11075	3	1.72487	0.95737	2	16.4703				1.03752	3	1.7536	1.07422	2	24.883				1.02288	3	0.634765	1.02279	2	0.913903				0.936717	3	4.21097	0.977247	2	9.26933
B4FFX7	Proteasome subunit alpha type OS=Zea mays GN=100193683 PE=2 SV=1 - [B4FFX7_MAIZE]	64.26	2	14	90	235	25.8483	5.68115	1.06417	3	11.9614	1.10613	1		0.899756	2	14.6839	1.25357	3	6.61589	1.14284	1		1.15601	2	1.27916	0.928003	3	7.04546	0.866432	1		0.980983	2	9.74772	0.921539	3	1.19246	0.941021	1		1.0329	2	3.58419
Q3SAE4	Glucose-1-phosphate adenylyltransferase OS=Zea mays GN=541902 PE=2 SV=1 - [Q3SAE4_MAIZE]	64.22	1	25	594	517	56.6392	7.75244	0.210239	2	51.7263	0.37728	3	0.857144	0.401144	3	16.3044	0.206845	2	59.7915	0.353411	3	7.18798	0.408048	3	24.8163	0.239928	2	48.9202	0.381361	3	0.952446	0.415315	3	16.0902	3.2355	2	9.82757	2.72372	3	0.251987	2.69854	3	7.17193
Q8S4C4	Thioesterase family protein, mRNA OS=Zea mays GN=542748 PE=2 SV=1 - [Q8S4C4_MAIZE]	64.19	17	17	79	310	32.7874	9.49561	1.05833	29	6.98773	1.03914	21	6.0294	1.03786	29	8.69621	1.14898	29	10.8417	1.13667	21	13.6156	1.10186	29	16.3587	0.915889	29	7.66765	0.990548	21	9.85604	0.997563	29	9.95174	0.944826	29	16.3451	0.909784	21	6.20735	0.920896	29	7.80004
B6T8F4	Ran-binding protein 1 OS=Zea mays GN=100282524 PE=2 SV=1 - [B6T8F4_MAIZE]	64.09	7	11	41	220	23.9437	4.69092	1.03378	7	15.0761	1.02723	6	24.9734	0.909537	7	10.8468	1.12683	7	24.3398	0.981575	6	12.351	1.22229	7	13.7799	1.07325	7	21.1379	0.9219	6	13.9261	1.02703	7	10.4349	0.888253	7	22.3011	0.987236	6	6.62573	0.962529	7	7.29377
A0A1D6PUL7	Aconitate hydratase OS=Zea mays GN=100216599 PE=3 SV=1 - [A0A1D6PUL7_MAIZE]	64.01	1	44	521	903	98.3447	6.16357	0.955659	6	3.41359	0.929309	6	5.6733	0.89138	6	5.31773	0.997721	6	10.2315	0.991802	6	9.48533	1.11671	6	8.66717	1.07521	6	11.2855	1.11668	6	10.4848	1.06331	6	3.55155	1.04622	6	0.667508	1.01669	6	1.54662	1.05378	6	2.66462
B6T2R0	Triosephosphate isomerase, cytosolic OS=Zea mays PE=2 SV=1 - [B6T2R0_MAIZE]	64	7	13	216	250	26.6838	5.18604	0.970798	17	11.2177	0.917788	15	8.20005	0.984017	22	15.0241	0.828876	17	23.0719	0.821199	15	45.2695	0.868593	22	33.1556	1.07754	17	10.0826	1.19932	15	17.4576	1.10244	22	13.6322	1.21515	17	18.8446	1.03629	15	12.0586	1.04328	22	5.19981
B4FT23	14-3-3-like protein OS=Zea mays GN=100283140 PE=2 SV=1 - [B4FT23_MAIZE]	63.89	6	15	120	252	28.5733	4.81787	0.908975	9	9.3422	0.981812	8	7.31577	0.851655	7	23.0018	0.931564	9	12.0058	1.01399	8	17.5667	0.975047	7	16.3572	1.10086	9	11.1666	1.04015	8	14.9429	1.17288	7	7.97036	1.12443	9	5.24038	1.07688	8	11.0746	1.13393	7	16.6573
B8A306	2,3-bisphosphoglycerate-independent phosphoglycerate mutase OS=Zea mays GN=542578 PE=2 SV=1 - [B8A306_MAIZE]	63.86	10	30	321	559	60.5919	5.52881	0.987388	28	13.6082	1.0396	35	11.1103	1.01823	32	9.96665	0.803793	28	37.6171	0.823195	35	19.497	0.863189	32	35.0369	1.16804	28	12.4464	1.03549	35	13.5721	1.09304	32	15.235	1.10312	28	12.3805	1.11985	35	13.1008	1.08951	32	10.7901
B4FPG2	Actin-1 OS=Zea mays GN=100282267 PE=2 SV=1 - [B4FPG2_MAIZE]	63.56	11	18	380	376	41.6137	5.38916	0.982466	31	9.78574	0.997806	28	8.22508	0.970351	29	10.451	0.876288	31	31.1373	0.815873	28	20.8823	0.855815	29	29.7647	1.09829	31	12.8465	1.11146	28	7.12041	1.08586	29	12.1485	1.05502	31	13.8958	1.08346	28	8.40883	1.08558	29	8.58413
B4FWD0	NAD(P)H dehydrogenase (Quinone) FQR1 OS=Zea mays GN=ZEAMMB73_Zm00001d012607 PE=2 SV=1 - [B4FWD0_MAIZE]	63.55	3	9	105	203	21.5457	6.37939	0.933479	6	8.70852	0.826554	5	11.8214	0.887232	5	1.39656	1.45238	6	11.4525	1.38875	5	9.08469	1.56947	5	2.77858	0.823366	6	14.6982	0.825838	5	12.1219	0.761521	5	4.17987	0.881969	6	8.05584	0.892828	5	9.24784	0.880393	5	6.92048
Q5EBY7	Heat shock protein 70 (Fragment) OS=Zea mays PE=2 SV=1 - [Q5EBY7_MAIZE]	63.54	1	24	283	373	40.9546	4.88135				1.08904	1								1.01439	1								0.921044	1								1.01803	1
B6T9C0	Putative ATPase, V1 complex, subunit B protein isoform 1 OS=Zea mays GN=100282598 PE=2 SV=1 - [B6T9C0_MAIZE]	63.45	22	22	181	487	54.0275	5.18604	0.920903	63	11.5113	0.941886	54	13.3749	0.912355	64	8.22729	1.45757	63	24.3089	1.41321	54	20.0586	1.52225	64	16.8893	0.830787	63	20.4415	0.821892	54	14.9616	0.82404	64	18.0031	0.823345	63	18.066	0.872922	54	9.97604	0.846081	64	12.7709
A0A1D6L9Y9	NAD-dependent epimerase/dehydratase OS=Zea mays GN=ZEAMMB73_Zm00001d034665 PE=4 SV=1 - [A0A1D6L9Y9_MAIZE]	63.42	10	12	41	257	27.7383	7.32764	1.12813	12	10.2302	1.09867	13	9.00787	1.09902	10	6.76202	0.888565	12	19.4336	0.857404	13	11.54	0.913448	10	23.9249	1.07871	12	8.93189	1.06238	13	8.67756	1.07159	10	13.0167	0.979101	12	8.04723	0.99079	13	4.78853	0.956594	10	11.8071
Q6VWF2	O-methyltransferase (Fragment) OS=Zea mays GN=comt PE=3 SV=1 - [Q6VWF2_MAIZE]	63.41	1	16	158	358	38.8663	5.77002	1.70734	3	13.3944	1.68872	1					0.802997	3	18.1412	0.878154	1					0.811769	3	2.65214	0.711722	1					0.763711	3	5.95547	0.76956	1
Q6VWF6	O-methyltransferase (Fragment) OS=Zea mays GN=comt PE=3 SV=1 - [Q6VWF6_MAIZE]	63.41	1	16	159	358	38.8403	5.77002	0.754867	1		0.87024	2	3.16182	0.776282	2	12.8231	0.776724	1		0.892705	2	15.5975	0.820556	2	11.4283	1.05263	1		1.03867	2	7.08927	1.09691	2	5.20298	1.45191	1		1.21211	2	6.4745	1.32497	2	9.5887
B4FVB1	Actin-7 OS=Zea mays GN=100273404 PE=2 SV=1 - [B4FVB1_MAIZE]	63.4	4	18	491	377	41.643	5.40186	1.02806	8	10.6111	1.09765	8	7.08113	1.04938	12	4.79907	1.01574	8	21.2819	1.03418	8	5.54044	1.01374	12	19.6955	1.00481	8	15.9719	0.944806	8	13.9312	0.997371	12	10.0043	0.968373	8	7.97046	0.944277	8	7.60275	0.947652	12	7.93993
C0HHR4	Actin-7 OS=Zea mays GN=100381643 PE=2 SV=1 - [C0HHR4_MAIZE]	63.4	3	18	559	377	41.685	5.49072	0.924123	4	11.3284	0.861595	3	6.63915	0.831903	7	2.53003	1.04465	4	3.14551	0.999951	3	0.18226	1.04713	7	15.0887	1.08244	4	3.31001	1.1169	3	1.79642	1.02039	7	15.0608	1.01285	4	12.3896	1.13204	3	3.76375	1.06169	7	9.47014
B4FRH8	Actin-7 OS=Zea mays GN=100283878 PE=2 SV=1 - [B4FRH8_MAIZE]	63.4	2	18	549	377	41.653	5.49072	0.844708	1		1.13253	2	11.7637	1.00283	3	4.33857	2.23811	1		1.55719	2	2.08217	2.11033	3	9.2559	0.479027	1		0.691954	2	7.68976	0.513055	3	3.22602	0.531667	1		0.709953	2	14.5148	0.594237	3	17.5285
B6T5E1	Induced stolen tip protein TUB8 OS=Zea mays PE=2 SV=1 - [B6T5E1_MAIZE]	63.4	3	3	21	153	15.2724	3.76416	0.635603	6	27.9347	0.638831	6	38.3198	0.655654	8	49.5506	0.587132	6	28.6213	0.628522	6	66.4265	0.593332	8	28.5669	1.32796	6	10.8362	1.17045	7	19.716	1.26044	8	21.0506	1.5097	6	8.55802	1.64833	7	25.2566	1.55324	8	24.0339
B6TD69	40S ribosomal protein S17-4 OS=Zea mays PE=2 SV=1 - [B6TD69_MAIZE]	63.38	2	11	105	142	16.4717	10.1401	0.871036	6	2.95129	0.856005	3	5.23987	0.902306	6	2.64949	1.18528	6	13.8375	1.30461	3	7.09651	1.09215	6	13.7773	0.873134	6	14.1647	0.890736	3	7.78122	1.01483	6	6.59821	1.11802	6	4.84682	1.01235	3	4.26931	1.08689	6	5.84431
B4FID1	40S ribosomal protein S17-1 OS=Zea mays GN=100194345 PE=2 SV=1 - [B4FID1_MAIZE]	63.38	2	11	117	142	16.4478	10.1401	0.90716	9	4.83036	0.82861	6	11.4408	0.928874	16	8.27999	1.16926	9	13.7499	1.06638	6	16.7815	1.04864	16	19.5901	0.88164	9	9.47407	1.07611	6	10.0177	1.05342	16	7.86864	1.09338	9	18.281	1.04725	6	3.50533	1.04826	16	6.40289
B6TQB3	Ran-binding protein 1 OS=Zea mays GN=100284131 PE=2 SV=1 - [B6TQB3_MAIZE]	63.33	5	11	43	210	23.1554	4.80518	1.0175	3	2.37825	0.892271	5	2.11324	0.913795	4	1.71956	0.808859	3	44.1541	0.903674	5	11.2927	0.908018	4	17.6503	1.21472	3	26.2373	1.12005	5	1.7675	1.12141	4	15.9456	1.02285	3	14.7778	1.0516	5	2.50127	1.04981	4	4.26877
B6SHZ1	40S ribosomal protein S5 OS=Zea mays GN=ZEAMMB73_Zm00001d008387 PE=2 SV=1 - [B6SHZ1_MAIZE]	63.32	5	13	173	199	22.3528	9.77393	0.993814	24	6.10239	0.970345	25	7.38979	0.992737	26	6.21952	0.965585	24	15.1474	0.911105	25	17.6162	0.922506	26	14.0066	1.02479	24	12.1571	1.10935	25	7.44646	1.07459	26	8.35379	1.03564	24	9.38944	1.00589	25	8.35525	1.02892	26	8.46859
B6SLX1	Chaperonin OS=Zea mays GN=103647892 PE=2 SV=1 - [B6SLX1_MAIZE]	63.27	2	8	67	98	10.5008	6.75635	0.970909	3	5.75029	0.962078	6	8.92197	1.01754	3	5.2708	0.796079	3	29.1134	0.802654	6	8.75316	0.668797	3	40.4825	1.19866	3	4.18365	1.14684	6	5.87357	1.17618	3	7.1069	1.08405	3	3.36754	1.09854	6	10.3995	1.12918	3	4.25996
B4FE30	10 kDa chaperonin OS=Zea mays GN=100193174 PE=2 SV=1 - [B4FE30_MAIZE]	63.27	2	8	78	98	10.5369	8.39697	0.968058	7	5.33141	0.966231	9	6.76188	0.936652	7	10.3344	0.998089	7	7.68337	1.05884	9	9.11284	1.00731	7	10.6448	1.1108	7	6.68136	0.998884	9	7.58743	1.01156	7	4.80558	0.969202	7	4.78255	0.999333	9	7.50913	1.05458	7	13.5507
P49106	14-3-3-like protein GF14-6 OS=Zea mays GN=GRF1 PE=3 SV=1 - [14331_MAIZE]	63.22	1	17	216	261	29.6439	4.80518	0.896792	5	4.04213	0.844767	7	4.44139	0.937317	4	5.07897	1.39011	5	20.3015	1.39557	7	6.53507	1.27464	4	10.4203	0.92815	5	21.0452	0.897169	7	5.14416	1.00864	4	10.9022	0.925144	5	10.6789	0.912715	7	3.31009	0.921198	4	3.9914
K7TL05	General regulatory factor2 OS=Zea mays GN=100279512 PE=3 SV=1 - [K7TL05_MAIZE]	63.22	1	17	216	261	29.6109	4.80518	0.904884	5	17.5988	0.905407	6	7.91904	0.872616	5	1.13953	1.43831	5	10.0236	1.4678	6	13.2473	1.49205	5	19.1086	0.878073	5	7.64758	0.878338	6	3.25084	0.845763	5	6.49989	0.919538	5	8.19333	0.863865	6	5.67325	0.962755	5	10.0153
B6TH42	60S ribosomal protein L9 OS=Zea mays GN=100283325 PE=2 SV=1 - [B6TH42_MAIZE]	63.16	5	11	72	190	21.3605	9.75928	1.05597	6	7.25496	1.04452	6	12.6596	1.06052	7	10.0723	0.971391	6	18.4681	1.02124	6	11.2132	0.793108	7	34.9383	0.943913	6	8.63544	0.959058	6	5.51795	0.960025	7	3.19251	1.05424	6	11.8542	1.01348	6	10.9022	1.05129	7	12.9883
B6TCZ8	Glucose-1-phosphate adenylyltransferase OS=Zea mays GN=542737 PE=2 SV=1 - [B6TCZ8_MAIZE]	63.13	24	25	108	518	57.4137	6.82959	0.954804	37	9.33352	0.929352	30	10.4779	0.960086	29	9.52639	0.874147	37	20.1198	0.861373	30	19.1204	0.862228	29	24.2701	1.16638	37	12.9637	1.15132	30	10.4452	1.14113	29	6.57379	1.12619	37	12.9478	1.0947	30	6.5752	1.08158	29	6.54053
A0A1D6H9E9	TUDOR-SN protein 1 OS=Zea mays GN=ZEAMMB73_Zm00001d016640 PE=4 SV=1 - [A0A1D6H9E9_MAIZE]	63.13	16	47	359	960	105.732	7.07861	1.03091	33	7.72461	0.99962	32	9.12183	0.983206	33	8.06571	0.685434	33	36.1005	0.689346	32	23.7588	0.720828	32	43.3543	1.1653	33	21.4702	1.19127	32	15.3813	1.20473	33	16.1608	1.14003	33	8.53762	1.11337	32	7.75888	1.0748	33	13.1506
B4FK49	Nucleoside diphosphate kinase OS=Zea mays GN=100217209 PE=2 SV=1 - [B4FK49_MAIZE]	63.09	7	8	137	149	16.5306	6.80029	1.07035	40	9.58394	1.07612	40	17.3773	1.07378	53	11.5452	0.714771	40	39.3012	0.771373	40	43.6059	0.765142	53	55.5477	1.12549	40	13.6036	1.0837	40	11.4944	1.04729	53	13.7753	1.09716	40	13.7676	1.09983	40	10.1758	1.0732	53	12.8436
Q9M7E3	Elongation factor 1-alpha OS=Zea mays PE=2 SV=1 - [Q9M7E3_MAIZE]	63.09	2	22	960	447	49.2407	8.93896	1.1157	17	5.57527	1.16342	11	9.92165	1.05162	25	10.4387	0.539531	17	20.3321	0.63681	11	41.4359	0.570427	25	38.5282	1.12744	17	13.5137	1.14835	11	19.1558	1.18659	25	5.83384	1.18896	17	7.46861	1.06277	11	6.88003	1.04717	25	4.51217
B4FSV6	6-phosphogluconate dehydrogenase, decarboxylating OS=Zea mays GN=541700 PE=2 SV=1 - [B4FSV6_MAIZE]	63.07	5	23	224	482	52.8178	6.29053	0.938075	18	4.33369	0.923791	14	9.04136	0.962385	19	14.9752	1.23025	18	20.6721	1.3355	14	17.6551	1.37147	19	22.2158	0.852451	18	16.9972	0.814305	14	7.31979	0.86155	19	14.9109	0.99018	18	13.2751	0.944559	14	11.7786	0.955933	19	4.74194
B6SHM7	40S ribosomal protein S7 OS=Zea mays GN=100193269 PE=2 SV=1 - [B6SHM7_MAIZE]	63.02	7	11	118	192	22.198	9.74463	0.991923	26	9.25824	1.03399	34	16.3946	1.01364	26	10.3676	0.991675	26	15.3348	1.00212	34	12.3557	0.95797	26	11.2397	0.964009	26	13.8592	0.962624	34	11.5497	1.04214	26	5.71116	1.0709	26	6.53191	1.02302	34	4.78428	1.03628	26	5.67185
C0PH34	60S ribosomal protein L6 OS=Zea mays GN=103627361 PE=2 SV=1 - [C0PH34_MAIZE]	63.01	4	16	152	219	24.2232	10.0962	0.668494	8	50.2521	0.717	11	21.075	0.797546	11	39.1323	0.743117	8	81.067	1.07907	11	22.0027	0.683331	11	46.7316	1.28354	8	31.7851	1.1212	11	2.49709	1.22545	11	15.5266	1.30968	8	34.7138	1.093	11	10.0449	1.19709	11	20.0754
B4FSZ7	Putative mitochondrial-processing peptidase subunit alpha-2 chloroplastic/mitochondrial OS=Zea mays GN=100856885 PE=2 SV=1 - [B4FSZ7_MAIZE]	62.97	4	22	101	505	54.0605	6.63916	1.09653	8	6.82994	1.15091	5	8.49277	1.15053	6	6.44816	1.43498	8	26.634	1.67265	5	10.5513	1.63106	6	19.62	0.800314	8	19.8011	0.706625	5	9.56176	0.649949	6	22.4169	0.705807	8	23.4428	0.6308	5	11.6996	0.734045	6	9.27905
B6SHF6	Mitochondrial-processing peptidase alpha subunit OS=Zea mays PE=2 SV=1 - [B6SHF6_MAIZE]	62.97	4	22	95	505	54.0676	6.80029	0.848606	5	47.3004	0.636337	4	50.1166	0.794259	4	15.0139	0.701511	5	13.1983	0.615553	4	11.0261	0.562756	4	39.4082	1.28638	5	22.1255	1.41654	4	13.2629	1.34212	4	14.206	1.21209	5	11.29	1.3252	4	9.72868	1.29252	4	5.988
K7V044	GTP-binding nuclear protein OS=Zea mays GN=100382806 PE=3 SV=1 - [K7V044_MAIZE]	62.9	1	14	191	221	25.1577	7.12256	1.02851	2	6.57102	0.943409	2	0.745747	1.02952	2	3.31684	0.842491	2	13.1213	0.93465	2	0.561622	0.963726	2	14.0327	1.24917	2	9.36031	1.09903	2	6.22452	1.03067	2	5.75422	0.92907	2	7.81313	1.05986	2	5.57616	1.00865	2	1.801
A0A1D6NHH6	GTP-binding nuclear protein OS=Zea mays GN=ZEAMMB73_Zm00001d044054 PE=3 SV=1 - [A0A1D6NHH6_MAIZE]	62.9	1	14	193	221	25.0977	7.12256	0.948358	3	4.43018	0.958922	3	2.19255	1.02929	2	7.58789	1.0503	3	9.99558	0.8958	3	12.1523	1.03085	2	1.23642	1.03629	3	8.8029	1.03372	3	5.60882	1.01513	2	0.0142405	0.97084	3	1.48297	1.00047	3	2.60078	0.970836	2	7.3924
A0A1P7ZDI5	Chitinase OS=Zea mays GN=chiA PE=2 SV=1 - [A0A1P7ZDI5_MAIZE]	62.82	1	11	104	277	28.9926	8.07471							0.916125	1								0.895213	1								0.921097	1								1.29017	1
Q84TL7	Legumin-like protein OS=Zea mays GN=cl2-1 PE=2 SV=1 - [Q84TL7_MAIZE]	62.78	7	15	127	360	37.8185	6.15088	1.09161	19	9.44659	1.1123	19	12.0826	1.1342	23	8.10087	1.44685	19	24.3409	1.60652	19	14.2466	1.41033	23	27.5554	0.751022	19	24.3692	0.676478	19	32.9775	0.695122	23	30.5939	0.79145	19	23.1639	0.766467	19	13.5804	0.787648	23	15.4128
A0A1D6HN61	Leucine aminopeptidase 2 chloroplastic OS=Zea mays GN=100381923 PE=3 SV=1 - [A0A1D6HN61_MAIZE]	62.75	26	28	235	596	61.839	7.72314	0.992087	77	8.62803	0.986684	70	8.71691	0.988019	73	8.35068	1.14094	77	13.5828	1.11364	70	17.4009	1.18698	73	14.1979	0.994763	77	14.606	0.98944	70	10.8507	0.948044	73	10.4264	0.975006	77	13.746	0.962106	70	8.78997	0.940446	73	7.67787
B4F8B9	S-(hydroxymethyl)glutathione dehydrogenase OS=Zea mays GN=ZEAMMB73_Zm00001d018468 PE=2 SV=1 - [B4F8B9_MAIZE]	62.73	14	15	131	381	40.7535	7.02002	1.05733	35	8.32637	1.04044	28	10.3062	1.04632	42	12.6078	1.11822	35	14.7496	1.1109	28	18.1126	1.08538	42	17.9948	0.957627	35	5.55077	0.966401	28	10.6098	0.962453	42	8.90646	0.920637	35	12.6145	0.940954	28	7.60109	0.924021	42	10.1943
K7VQA7	Cell division control protein 48 homolog D OS=Zea mays GN=103639569 PE=4 SV=1 - [K7VQA7_MAIZE]	62.69	4	43	307	804	89.4257	5.26221	0.976658	5	17.3112	0.988654	2	7.42803	0.989069	5	5.92145	1.07979	5	8.46789	1.07512	2	1.35642	1.10477	5	2.41377	1.13281	5	6.8295	1.04358	2	5.82911	1.0234	5	4.08508	0.919587	5	5.24636	0.942764	2	14.299	0.959249	5	6.72241
B6UFQ0	Proteasome subunit alpha type OS=Zea mays GN=100383475 PE=2 SV=1 - [B6UFQ0_MAIZE]	62.65	1	16	78	249	27.2498	6.354	0.859781	1		0.889864	1					1.08132	1		1.10006	1					1.09594	1		1.01257	1					1.0234	1		1.04629	1
A0A1D6G9Q0	Proteasome subunit alpha type OS=Zea mays GN=ZEAMMB73_Zm00001d012546 PE=3 SV=1 - [A0A1D6G9Q0_MAIZE]	62.65	3	16	99	249	27.2599	6.31592	1.02109	7	5.75184	0.979115	6	5.69396	1.00536	6	2.72001	1.25673	7	11.5062	1.18608	6	25.5561	1.25058	6	20.6942	0.807102	7	10.3715	0.956814	6	11.4646	0.941512	6	15.7774	1.00139	7	7.63282	0.947296	6	16.5806	0.900953	6	11.3976
B4FR02	PITH domain-containing protein OS=Zea mays GN=100282808 PE=2 SV=1 - [B4FR02_MAIZE]	62.57	5	6	35	187	20.7355	5.13525	0.878601	8	14.7956	0.932814	6	16.4378	0.943728	9	21.3227	0.863303	8	27.0828	0.931984	6	13.9476	0.744501	9	23.359	1.05593	8	8.4727	1.08178	6	5.32843	1.01875	9	10.5915	1.16213	8	2.24967	1.08825	6	4.01672	1.13381	9	21.4599
K7UB17	2-isopropylmalate synthase B OS=Zea mays GN=ZEAMMB73_Zm00001d052472 PE=3 SV=1 - [K7UB17_MAIZE]	62.56	9	29	207	641	68.663	7.03467	0.984702	11	14.8284	1.0951	12	9.71155	1.11236	11	6.33951	1.03179	11	38.3259	0.993108	12	22.4376	0.983231	11	26.842	1.03162	11	19.5097	1.06144	12	13.0915	0.982887	11	8.80219	0.90758	11	17.1713	0.921976	12	9.93726	0.919419	11	5.99001
B6SMC7	40S ribosomal protein S29 OS=Zea mays GN=100282513 PE=2 SV=1 - [B6SMC7_MAIZE]	62.5	5	5	66	56	6.42412	9.90576	0.887542	20	5.09587	0.853167	22	9.00805	0.869618	24	10.0734	1.12727	20	7.39316	1.09463	22	13.9904	1.04159	24	8.1637	1.0147	20	13.4191	1.06299	22	10.9896	1.0691	24	9.03844	1.0302	20	11.6177	0.99588	22	6.69041	1.03152	24	11.0469
C4J410	Heat shock 70 kDa protein OS=Zea mays GN=100501536 PE=2 SV=1 - [C4J410_MAIZE]	62.5	4	40	945	648	70.838	5.18604	1.12041	21	9.80057	1.14159	26	14.4335	1.07598	31	11.9524	0.879377	21	28.906	0.768562	26	29.0944	0.860628	31	22.9443	1.10551	21	12.5973	1.25225	26	7.93294	1.17036	31	11.6012	0.865445	21	17.6144	0.834292	26	9.11468	0.869993	31	10.3083
P93635	Actin (Fragment) OS=Zea mays GN=Maz87 PE=3 SV=1 - [P93635_MAIZE]	62.5	1	14	480	336	37.1958	5.56689	1.03726	1		1.02191	1		0.970795	1		0.82643	1		0.723568	1		0.848471	1		1.17133	1		1.20362	1		1.07901	1		1.01532	1		1.07666	1		1.12321	1
A2SZW8	1-Cys peroxiredoxin PER1 OS=Zea mays GN=PER1 PE=2 SV=1 - [REHY_MAIZE]	62.45	12	12	68	229	24.8896	6.80029	1.03542	24	7.77729	1.01848	20	7.28641	0.995597	24	3.87514	0.4214	24	51.5886	0.442966	19	47.4587	0.392605	23	65.8562	1.35424	24	10.6921	1.33016	20	14.8384	1.36183	24	8.8198	1.20944	24	9.78985	1.20945	20	5.92042	1.22006	24	10.196
B4G1D2	CBS domain protein OS=Zea mays PE=2 SV=1 - [B4G1D2_MAIZE]	62.44	10	10	83	205	22.4837	9.33447	0.753833	31	15.8888	0.770001	21	7.78519	0.849989	31	16.0385	1.97288	31	27.3493	2.04812	21	27.1667	1.96207	31	19.0697	0.616851	31	29.8527	0.613716	21	30.0261	0.628481	31	27.1097	0.681246	31	33.4277	0.666722	21	21.2499	0.73539	31	17.9559
B4F9T3	Uncharacterized protein OS=Zea mays PE=2 SV=1 - [B4F9T3_MAIZE]	62.38	15	16	166	311	33.2459	5.75732	1.03889	46	6.85524	1.04324	53	10.8259	1.01108	49	10.0442	0.934945	46	15.2869	0.927822	53	11.5109	0.975392	49	12.5497	1.07342	46	8.84725	1.02116	53	8.54203	1.0037	49	8.00095	0.997066	46	8.41877	1.00109	53	6.74085	0.996777	49	7.81249
B4FQ61	40S ribosomal protein S15a OS=Zea mays GN=100280177 PE=2 SV=1 - [B4FQ61_MAIZE]	62.31	1	8	87	130	14.7378	9.81787				0.959652	2	3.00317	0.973227	1					0.975285	2	1.06925	1.02284	1					0.994784	2	5.85808	1.02703	1					1.10234	2	7.94382	1.02772	1
B6TJ93	40S ribosomal protein S15a OS=Zea mays GN=100217251 PE=2 SV=1 - [B6TJ93_MAIZE]	62.31	1	8	93	130	14.7268	9.81787	1.0039	4	3.59986	1.00559	2	8.0447	0.999674	2	8.93173	1.04601	4	2.53812	1.04586	2	6.32775	1.06302	2	5.32937	1.04835	4	4.27846	1.01466	2	2.62047	0.98456	2	4.60266	0.969194	4	5.65126	0.981975	2	0.611318	1.00229	2	8.98863
B6TFB6	Stress responsive protein OS=Zea mays PE=2 SV=1 - [B6TFB6_MAIZE]	62.31	1	12	113	199	22.1377	7.41553	1.11075	1		1.05656	1					0.654903	1		0.699004	1					1.08791	1		1.11465	1					1.18003	1		1.14525	1
B4FFK9	Oil body-associated protein 2A OS=Zea mays GN=OBAP2A PE=2 SV=1 - [OBP2A_MAIZE]	62.3	13	13	60	252	27.7089	7.40088	1.0959	20	6.69246	1.1662	18	7.40998	1.1184	22	10.8698	0.539042	19	60.1763	0.574387	18	38.8464	0.539477	20	23.6181	1.20459	20	14.7924	1.21305	18	6.54194	1.30021	22	7.94113	1.04864	20	11.0991	1.08775	18	5.2325	1.04267	22	4.71897
Q9S822	Heat shock protein 101 OS=Zea mays GN=HSP101 PE=2 SV=1 - [Q9S822_MAIZE]	62.28	1	46	348	912	101.069	6.16357	1.32123	2	34.089	1.10322	3	5.46257	1.20759	2	15.0648	1.06863	2	8.28489	0.950349	3	11.9451	0.938029	2	24.4452	0.690268	2	53.5775	0.815498	3	36.0583	0.736703	2	16.3688	0.873373	2	22.194	1.05995	3	12.6661	1.08669	2	24.3838
C0PDC7	Chaperone protein ClpB1 OS=Zea mays GN=541780 PE=2 SV=1 - [C0PDC7_MAIZE]	62.28	1	46	348	912	101.056	6.16357	0.624406	2	74.255	0.592893	3	55.0298	0.717686	2	35.2846	0.838186	2	24.4115	0.598348	3	13.3385	0.959812	2	10.1464	1.51064	2	33.5905	1.79745	3	14.6196	1.31147	2	11.4804	0.985848	2	15.3366	1.04864	3	6.90324	1.05542	2	3.90359
B6UFX4	Histone H2B OS=Zea mays PE=2 SV=1 - [B6UFX4_MAIZE]	62.25	2	13	271	151	16.4381	9.99365	0.792147	4	9.13944	0.839835	7	16.1286	0.863649	3	5.14026	1.64397	4	5.13513	1.71752	7	11.9132	1.88395	3	6.23049	0.827592	4	3.73303	0.769739	7	6.54133	0.796513	3	0.273222	0.781164	4	5.28961	0.768102	7	6.98527	0.753552	3	5.27456
B4FI76	Adenylate kinase 4 OS=Zea mays GN=100194305 PE=2 SV=1 - [B4FI76_MAIZE]	62.24	2	15	92	241	26.4418	7.41553	0.97975	1		0.975572	2	2.41544	0.974674	1		1.45791	1		1.30183	2	5.73099	1.29043	1		0.834267	1		0.878266	2	0.786977	0.960254	1		0.796027	1		0.912901	2	5.30008	0.871426	1
B4G087	Adenine nucleotide alpha hydrolase-like superfamily protein OS=Zea mays GN=100274324 PE=2 SV=1 - [B4G087_MAIZE]	62.2	8	8	43	164	17.8674	6.80029	1.00772	11	14.2986	0.9957	15	15.3936	1.09784	17	15.1416	1.10483	11	17.4356	0.99553	15	9.31081	0.964177	17	36.2131	0.874167	11	21.5812	0.987555	15	12.8522	0.930692	17	10.694	1.01139	11	19.6839	0.961483	15	10.0624	0.956748	17	14.992
B6TLY8	Mitochondrial ATP synthase OS=Zea mays PE=2 SV=1 - [B6TLY8_MAIZE]	62.14	2	16	81	243	27.5156	8.00146	0.588161	1		0.571669	5	17.7728	0.715905	2	35.107	1.03585	1		1.03791	5	6.99164	1.12908	2	3.60316	1.25912	1		1.2126	5	4.83264	1.01585	2	5.4124	1.18356	1		1.15494	5	3.70431	1.19025	2	20.3205
C1K9J1	Heat shock protein 90 OS=Zea mays GN=HSP90-1 PE=2 SV=1 - [C1K9J1_MAIZE]	62.12	3	43	527	697	80.0397	5.09717	0.70913	10	59.6305	0.873293	7	94.2923	0.743597	8	72.0522	0.738208	10	35.9322	0.595156	7	60.4978	0.727994	8	32.49	1.39944	10	16.6726	1.23957	7	39.2592	1.22177	8	28.5898	1.15891	10	41.3944	1.17325	7	39.6002	1.30225	8	39.8671
B4FT80	Nucleic acid-binding OB-fold-like protein OS=Zea mays GN=100283190 PE=2 SV=1 - [B4FT80_MAIZE]	62.05	4	8	53	166	18.2485	9.42236	1.03419	4	13.4364	0.97986	8	7.60491	0.976586	5	17.1446	0.98615	4	4.04365	1.03284	8	4.91689	0.971717	5	12.5503	0.96921	4	2.18671	1.02863	8	5.28028	1.05916	5	15.1161	0.984858	4	8.19996	1.01801	8	7.37244	1.02483	5	8.89031
B4F946	Tubulin beta chain OS=Zea mays GN=100381283 PE=2 SV=1 - [B4F946_MAIZE]	61.97	3	21	310	447	50.0838	4.94482	1.08205	3	5.53928	1.19791	4	4.31929	1.22808	4	7.02048	1.59117	3	7.69305	1.20156	4	24.5782	1.27446	4	8.24474	0.657031	3	14.5422	0.697037	4	18.8008	0.720289	4	5.64849	0.774151	3	7.69614	0.920513	4	9.18985	0.844878	4	4.04747
B6TRR5	Formate dehydrogenase, mitochondrial OS=Zea mays PE=2 SV=1 - [B6TRR5_MAIZE]	61.97	22	22	184	376	41.3931	6.80029	1.07585	60	7.64402	1.10726	52	14.1248	1.09663	72	12.2704	0.955533	60	22.4325	0.928752	52	19.5605	0.976944	72	22.3996	0.941908	60	12.6404	0.959247	52	10.29	0.941516	72	9.4647	1.01175	60	11.1017	1.01396	52	10.3206	0.998436	72	8.38656
B4FBC9	Patellin-1 OS=Zea mays GN=100192106 PE=2 SV=1 - [B4FBC9_MAIZE]	61.94	25	30	125	620	67.9934	4.58936	0.989084	35	5.7928	0.942452	34	7.3409	0.956949	34	7.79072	1.15563	35	9.38527	1.25843	34	9.75335	1.25206	34	12.5453	0.95972	35	10.5224	0.929204	34	6.897	0.947199	34	6.79643	0.943577	35	14.1197	0.936153	34	5.69715	0.932986	34	7.29465
C4JA45	60S ribosomal protein L5-1 homolog b OS=Zea mays GN=ZEAMMB73_Zm00001d012161 PE=2 SV=1 - [C4JA45_MAIZE]	61.92	6	18	173	302	34.3568	9.33447	1.08286	29	8.37476	1.08667	28	14.3492	1.08632	28	9.47998	0.966245	29	20.9503	0.956756	28	15.128	0.903703	28	26.1282	1.01329	29	11.2411	1.0073	28	10.1525	1.01182	28	9.91664	0.930066	29	14.2014	0.956454	28	13.2141	0.959951	28	13.5268
A0A1D6FKD3	Uncharacterized protein OS=Zea mays GN=ZEAMMB73_Zm00001d009586 PE=4 SV=1 - [A0A1D6FKD3_MAIZE]	61.9	1	8	53	126	14.5182	4.86865	0.81095	1					0.872537	1		0.591046	1					0.422285	1		1.47206	1					1.40725	1		1.18007	1					1.26561	1
A0A1D6N7I4	Putative mediator of RNA polymerase II transcription subunit 37c OS=Zea mays GN=103651028 PE=3 SV=1 - [A0A1D6N7I4_MAIZE]	61.88	2	39	844	648	70.8	5.21143	1.25889	3	5.54672	1.36505	3	8.45215	1.29029	4	2.64637	0.665129	3	10.3653	0.719153	3	1.00631	0.604912	4	5.49615	1.49786	3	0.469549	1.37794	3	6.60181	1.41011	4	8.16376	0.64289	3	23.7693	0.608853	3	25.0156	0.637249	4	10.2393
B4FBC2	GDP-mannose 35-epimerase OS=Zea mays GN=100192102 PE=2 SV=1 - [B4FBC2_MAIZE]	61.84	12	21	124	380	42.9382	6.41748	1.06042	24	7.20143	1.03078	21	7.14174	1.07197	25	7.12679	1.19178	24	15.9898	1.18439	21	15.2006	1.14204	25	18.3315	0.834044	24	12.2048	0.849557	21	10.4603	0.853682	25	14.361	0.968962	24	8.46687	0.942719	21	4.8945	0.984221	25	8.27608
B6SS48	Outer mitochondrial membrane protein porin OS=Zea mays PE=2 SV=1 - [B6SS48_MAIZE]	61.82	4	14	81	275	29.1344	9.08545	0.915292	7	17.4316	0.904142	7	7.78771	0.942701	2	11.8772	1.30819	7	56.9617	1.53657	7	26.3398	2.04082	2	7.90529	0.781658	7	20.0493	0.91326	7	75.3677	0.526132	2	18.563	1.06111	7	39.64	0.826905	7	20.6091	0.688679	2	15.1918
C0P9R5	Outer envelope pore protein 24A chloroplastic OS=Zea mays GN=100382679 PE=2 SV=1 - [C0P9R5_MAIZE]	61.82	6	10	34	220	23.5672	9.23193	0.997862	6	7.81122	0.906585	4	16.0602	0.964099	6	5.56637	1.2425	6	11.9841	1.15479	4	12.1784	1.26343	6	8.02441	0.911039	6	8.73493	1.09083	4	13.3896	0.944913	6	16.2626	0.907104	6	9.23902	0.968986	4	13.4756	0.877141	6	6.96682
B7ZWT2	Uncharacterized protein OS=Zea mays PE=2 SV=1 - [B7ZWT2_MAIZE]	61.74	9	22	84	426	47.6421	5.84619	1.10508	12	9.4866	1.2272	13	21.8095	1.06305	15	11.1401	1.27239	12	25.5309	1.23047	13	16.9868	1.29746	15	14.6712	0.868248	12	22.715	0.776541	13	19.3125	0.812899	15	16.4371	0.813045	12	28.1075	0.859176	13	15.2704	0.842837	15	11.6071
B6T3B4	Succinate dehydrogenase10 OS=Zea mays GN=100276029 PE=2 SV=1 - [B6T3B4_MAIZE]	61.67	3	9	68	227	24.1984	7.84033	0.94044	5	4.91018	0.954772	4	2.63352	0.975904	6	7.6921	1.01096	5	11.7761	1.0614	4	6.11396	1.01677	6	14	1.06	5	3.285	1.02833	4	4.38372	0.964068	6	1.7186	1.04309	5	2.05737	0.98782	4	6.66317	1.03491	6	6.2914
P25460	40S ribosomal protein S11 OS=Zea mays GN=RPS11 PE=2 SV=1 - [RS11_MAIZE]	61.64	13	13	111	159	17.6786	10.5796	1.10031	37	6.56681	0.978238	34	12.3545	0.99452	40	10.5446	1.07254	37	15.1323	0.994953	34	10.7183	1.00477	40	17.4391	0.941999	37	15.6523	1.03454	34	7.32983	1.04149	40	8.87416	0.986707	37	8.72662	0.975844	34	5.01902	0.987227	40	8.07633
A0A1D6ES19	Heat shock protein 90-2 OS=Zea mays GN=103647533 PE=3 SV=1 - [A0A1D6ES19_MAIZE]	61.6	7	46	542	698	80.1218	5.09717	1.11976	25	9.07541	1.09587	19	22.0275	1.09063	23	16.5142	1.02108	25	22.2607	1.04018	19	30.027	1.02492	23	34.4056	0.925076	25	17.7908	0.876877	19	22.6652	0.905711	23	23.8015	0.958688	25	19.6483	0.956774	19	16.7704	0.929044	23	12.2505
Q5K097	NADH dehydrogenase, subunit 9 OS=Zea mays GN=nad9 PE=2 SV=1 - [Q5K097_MAIZE]	61.58	11	11	57	190	22.9165	7.98682	0.953785	20	6.1219	0.965948	19	9.618	0.994003	18	17.3848	1.42529	20	17.1929	1.3717	19	17.6194	1.3659	18	23.907	0.854077	20	12.0306	0.818981	19	11.5308	0.821993	18	17.3085	0.863358	20	11.347	0.876174	19	7.57015	0.900282	18	12.8539
A0A1D6EEC1	Putative translation elongation/initiation factor family protein OS=Zea mays GN=103646667 PE=4 SV=1 - [A0A1D6EEC1_MAIZE]	61.55	8	28	156	541	59.2606	5.88428	1.09392	5	13.329	1.05696	11	9.21726	1.07874	10	10.4688	0.89273	5	27.1052	0.893741	11	16.0335	0.710988	10	25.6957	1.05697	5	5.73418	1.09883	11	12.3658	1.11664	10	12.5606	1.02921	5	13.6237	1.05114	11	8.10544	1.03909	10	7.34937
P24067	Luminal-binding protein 2 OS=Zea mays GN=BIPE2 PE=1 SV=3 - [BIP2_MAIZE]	61.54	31	42	528	663	73.0397	5.21143	0.991597	107	7.91223	0.970467	104	10.9488	0.977432	109	5.64882	0.781531	107	16.4211	0.795364	104	19.6028	0.761956	109	19.1522	1.19201	107	10.0605	1.1837	104	9.96136	1.18759	109	7.6268	1.09241	107	7.40001	1.0656	104	6.92659	1.08781	109	7.13331
A0A1D6I6T8	Heat shock protein 90-2 OS=Zea mays GN=100272368 PE=3 SV=1 - [A0A1D6I6T8_MAIZE]	61.52	6	47	521	699	80.2239	5.10986	0.960992	9	9.60394	0.809335	9	25.532	0.881069	10	12.6084	1.11086	9	24.1539	1.12932	9	50.5475	1.06065	10	16.8647	1.10293	9	9.51412	1.10403	9	14.4526	1.15142	10	11.7157	0.820127	9	19.3472	0.900939	9	26.0812	0.960202	10	10.7459
C0PHD8	Aldehyde dehydrogenase family 7 member B4 OS=Zea mays GN=ZEAMMB73_Zm00001d005818 PE=1 SV=1 - [C0PHD8_MAIZE]	61.49	1	21	237	509	54.3969	6.53662				1.66631	1		1.40468	1					1.46945	1		1.47679	1					0.40377	1		0.51622	1					0.558611	1		0.683532	1
B6TB11	Aldehyde dehydrogenase family 7 member A1 OS=Zea mays PE=2 SV=1 - [B6TB11_MAIZE]	61.49	1	21	253	509	54.3829	6.53662	0.596912	5	19.0069	0.583543	7	49.0831	0.525085	6	17.969	0.636914	5	6.10806	0.550074	7	55.1606	0.548002	6	29.6985	1.64304	5	6.19694	1.66359	7	23.0571	1.72127	6	7.95557	1.21687	5	7.59924	1.21814	7	8.78014	1.20193	6	5.78581
A0A1D6FRI4	ERBB-3 BINDING PROTEIN 1 OS=Zea mays GN=ZEAMMB73_Zm00001d010500 PE=4 SV=1 - [A0A1D6FRI4_MAIZE]	61.48	7	21	148	392	43.0653	7.1665	0.970183	13	4.96192	0.945981	14	8.89971	0.938966	15	7.28522	0.922812	13	21.9747	0.865963	14	17.8249	0.755525	15	19.1456	1.00785	13	4.74489	1.09708	14	11.0928	1.13602	15	9.56842	1.09462	13	5.903	1.10392	14	9.07783	1.10905	15	10.3979
A0A1D6JAW2	(+)-neomenthol dehydrogenase OS=Zea mays GN=ZEAMMB73_Zm00001d025924 PE=3 SV=1 - [A0A1D6JAW2_MAIZE]	61.4	1	15	145	342	37.0185	8.49951	1.43143	2	8.7083	1.63988	4	20.018	1.47024	7	6.11854	1.15225	2	21.7122	0.890532	4	34.0647	0.764287	7	31.5811	0.689902	2	20.6911	0.642207	4	7.8913	0.782212	7	10.8129	0.732403	2	31.0025	0.801618	4	10.4431	0.847401	7	20.366
A0A1D6LN77	Peptidyl-prolyl cis-trans isomerase OS=Zea mays GN=ZEAMMB73_Zm00001d036442 PE=3 SV=1 - [A0A1D6LN77_MAIZE]	61.4	2	12	110	215	23.1639	9.5542	0.893797	1		0.95637	2	0.19054	0.976644	3	0.516324	0.994219	1		1.16873	2	23.4674	1.20302	3	9.40824	1.2068	1		0.997292	2	10.7786	0.935781	3	4.72965	0.968007	1		0.92078	2	14.7493	0.98186	3	2.31154
A0A1D6NT44	Sucrose synthase OS=Zea mays GN=542365 PE=3 SV=1 - [A0A1D6NT44_MAIZE]	61.4	24	50	1393	785	89.855	6.63916	0.773783	266	15.6069	0.782592	221	16.4099	0.79048	287	18.9037	0.531967	266	52.6059	0.467429	221	58.4405	0.508929	286	55.8677	1.37606	266	17.7947	1.41857	221	14.3949	1.42747	287	16.9725	1.3095	266	13.7009	1.27853	221	11.0636	1.24558	287	11.7115
B4FLB0	Uncharacterized protein OS=Zea mays PE=2 SV=1 - [B4FLB0_MAIZE]	61.34	2	30	270	569	63.3477	4.88135	1.62229	4	11.3808	1.8813	2	7.72248	1.60115	3	26.6135	1.02456	4	14.7893	1.08497	2	9.32719	0.845818	3	5.60646	0.498451	4	36.8786	0.341195	2	22.7898	0.585304	3	48.3491	0.865649	4	21.6122	0.738108	2	2.94994	0.950217	3	2.62942
A0A1D6K5D2	Nucleoredoxin1 OS=Zea mays GN=ZEAMMB73_Zm00001d029457 PE=4 SV=1 - [A0A1D6K5D2_MAIZE]	61.34	2	30	268	569	63.2886	4.86865	0.426223	3	8.78113	0.499392	2	2.2541	0.481619	2	94.0881	0.612625	3	24.6668	0.45039	2	5.32379	0.700503	2	98.8744	1.30884	3	8.17187	1.4713	2	23.8325	1.14657	2	43.0157	1.69291	3	3.62922	1.52062	2	21.2253	1.45284	2	32.8945
P22275	Tubulin alpha-3 chain OS=Zea mays GN=TUBA3 PE=2 SV=1 - [TBA3_MAIZE]	61.33	7	21	273	450	49.5294	5.23682	0.930583	16	5.89724	0.942407	8	9.12294	0.935994	16	10.2848	0.938472	16	15.9328	0.961651	8	13.9832	1.05293	16	20.7499	1.0715	16	13.1034	1.06441	8	11.5092	1.09996	16	17.3915	1.03853	16	10.5554	1.05501	8	4.97395	1.01006	16	8.23468
Q6XZ79	Fructokinase-1 OS=Zea mays GN=FRK1 PE=1 SV=1 - [SCRK1_MAIZE]	61.3	5	18	99	323	34.669	4.99561	0.93035	8	8.84674	0.911624	11	7.63313	0.942518	9	7.89324	1.37834	8	6.51052	1.2841	11	16.7296	1.30221	9	15.2476	0.853656	8	12.8777	0.934061	11	4.72362	0.977669	9	7.69763	0.959876	8	8.41599	0.925135	11	6.18912	0.918841	9	9.8188
A0A1D6PAA6	Nascent polypeptide-associated complex alpha subunit-like protein OS=Zea mays GN=ZEAMMB73_Zm00001d047477 PE=4 SV=1 - [A0A1D6PAA6_MAIZE]	61.19	5	8	95	201	22.0308	4.41162	1.07259	13	8.08582	1.04318	12	12.3706	0.988879	12	11.5305	1.06271	13	12.9576	1.03516	12	12.9826	1.10588	12	18.5021	0.955709	13	12.9565	0.988979	12	15.3901	0.924171	12	14.3538	0.956786	13	10.8102	0.974434	12	8.9047	0.994337	12	11.9674
B4FUS2	40S ribosomal protein S18 OS=Zea mays GN=100273341 PE=2 SV=1 - [B4FUS2_MAIZE]	61.18	1	13	112	152	17.6835	10.7407	1.00777	3	11.71	0.8988	1		1.20291	2	48.5398	1.15155	3	13.6591	1.15539	1		1.31999	2	3.07263	1.03143	3	18.2361	0.918049	1		0.684283	2	49.5794	0.944058	3	0.411044	1.07506	1		0.741408	2	44.3479
B4G286	40S ribosomal protein S18 OS=Zea mays PE=2 SV=1 - [B4G286_MAIZE]	61.18	1	13	116	152	17.6975	10.7407	0.870059	3	1.83343	0.939439	3	9.14423	0.925303	4	1.28133	1.20969	3	15.1821	1.08975	3	4.08292	1.26677	4	6.06085	1.00946	3	5.41491	0.965337	3	2.6219	0.9456	4	2.89596	0.935505	3	6.25165	1.03627	3	2.04293	0.975662	4	1.91587
A0A1D6F342	Histone H2B OS=Zea mays GN=103647911 PE=3 SV=1 - [A0A1D6F342_MAIZE]	61.18	1	12	253	152	16.346	10.0522	1.25636	2	10.7952	1.45387	2	5.34724	1.30793	3	3.56947	1.84022	2	18.7178	2.13904	2	8.34777	1.62675	3	16.3926	0.36896	2	72.5828	0.135694	2	129.722	0.522117	3	60.15	0.525669	2	43.8888	0.382646	2	25.0262	0.657898	3	41.0107
Q41764	Actin-depolymerizing factor 3 OS=Zea mays GN=ADF3 PE=1 SV=1 - [ADF3_MAIZE]	61.15	1	8	109	139	15.8899	5.66846	1.00667	5	12.4562	1.06659	4	2.88832	1.04912	5	4.84755	1.01737	5	14.2098	0.944402	4	13.4503	0.979002	5	27.3021	1.02381	5	13.1241	0.961921	4	13.0498	1.00256	5	5.47679	0.998991	5	3.97958	1.04564	4	4.39686	1.00647	5	6.61668
B4FSW2	Actin-depolymerizing factor 10 OS=Zea mays GN=100280568 PE=2 SV=1 - [B4FSW2_MAIZE]	61.15	1	8	105	139	15.9039	5.66846	0.862083	2	13.3368	1.04063	4	5.40586	0.98113	4	2.76341	1.05076	2	0.658498	0.997963	4	15.5226	0.957274	4	3.97659	1.09789	2	0.463209	1.03706	4	1.39762	1.06905	4	5.09848	1.04166	2	10.7636	1.03718	4	3.3291	1.02977	4	1.27844
B4FFQ0	Thioredoxin OS=Zea mays GN=100193620 PE=2 SV=1 - [B4FFQ0_MAIZE]	61.11	5	5	38	126	13.5995	4.67822	1.10539	13	21.1773	0.972362	9	37.7591	1.21162	16	23.7454	0.440633	11	66.1088	0.324918	9	113.424	0.258184	13	164.397	1.02018	13	17.3065	0.991754	9	9.71251	0.943953	16	11.3055	1.4845	13	16.4905	1.40287	9	8.9581	1.37141	16	11.0971
B6T1G5	Histone H2B OS=Zea mays GN=100501306 PE=2 SV=1 - [B6T1G5_MAIZE]	61.07	2	12	245	149	16.0229	10.0815	0.85404	4	2.04355	0.905567	4	6.95507	0.878526	5	6.27701	1.43638	4	10.7052	1.43492	4	17.545	1.66009	5	10.7225	0.928226	4	2.61386	0.907638	4	14.8327	0.829993	5	4.38511	0.864807	4	6.90685	0.838976	4	12.3353	0.796303	5	9.83171
B6TDF8	Glyceraldehyde-3-phosphate dehydrogenase OS=Zea mays GN=100282981 PE=2 SV=1 - [B6TDF8_MAIZE]	61.07	7	19	188	411	43.4261	8.60205	1.08385	14	6.57872	1.05596	11	14.4915	1.01335	14	6.15079	0.862725	14	20.9078	0.933712	11	24.1543	0.849448	14	33.4777	1.14261	14	6.5256	1.1479	11	14.5578	1.16713	14	16.0501	0.964543	14	9.8615	0.922307	11	6.46659	0.949305	14	5.98142
B8A1R8	5-methyltetrahydropteroyltriglutamate--homocysteine methyltransferase 1 OS=Zea mays GN=541714 PE=2 SV=1 - [B8A1R8_MAIZE]	61.05	8	39	359	765	84.5654	6.17627	1.0805	14	8.05176	1.08964	11	14.9676	1.03843	16	12.5874	1.08952	14	20.7676	1.03753	11	17.1082	1.24532	16	14.0499	1.02822	14	11.8121	0.945895	11	4.79332	0.89221	16	3.78256	0.953762	14	4.76158	0.961025	11	7.04768	0.92573	16	10.5502
C0P5R8	Ureidoglycolate hydrolase OS=Zea mays GN=100279195 PE=2 SV=1 - [C0P5R8_MAIZE]	60.98	20	20	102	469	50.434	5.46533	1.01299	37	6.64161	0.996837	28	5.18701	1.00635	37	8.14417	0.876192	37	15.1192	0.904215	28	18.7519	0.877997	37	19.1952	1.09501	37	10.207	1.10786	28	9.49052	1.12047	37	9.92297	1.04264	37	10.0322	1.03362	28	5.39945	1.02451	37	5.40013
B4F9H6	Superoxide dismutase OS=Zea mays GN=100193398 PE=2 SV=1 - [B4F9H6_MAIZE]	60.94	1	11	113	233	25.211	7.26904	0.940429	1		0.852031	3	14.388	1.01294	1		1.16571	1		1.40122	3	21.2407	1.40917	1		1.00082	1		0.897409	3	10.3696	0.816927	1		0.953033	1		0.869398	3	1.14717	0.868778	1
A0A1D6MUF1	Heat shock 70 kDa protein 6 chloroplastic OS=Zea mays GN=ZEAMMB73_Zm00001d041119 PE=3 SV=1 - [A0A1D6MUF1_MAIZE]	60.92	8	40	400	655	69.7261	5.04639	0.851351	13	19.1804	0.75566	14	12.4258	0.82273	12	16.6583	0.575688	13	33.9632	0.522747	14	45.3767	0.628387	12	63.0526	1.39647	13	13.8779	1.42045	14	10.3941	1.3293	12	20.054	1.20791	13	11.1199	1.23237	14	7.03477	1.22953	12	16.172
B4FW57	Uncharacterized protein OS=Zea mays PE=2 SV=1 - [B4FW57_MAIZE]	60.89	33	33	196	698	78.7602	5.51611	1.01112	70	6.88907	1.02947	55	8.16521	0.99617	65	8.94044	0.767434	70	23.6837	0.749672	55	23.0185	0.757167	65	19.0004	1.12918	70	12.52	1.12997	55	6.06041	1.11467	65	7.1449	1.12443	70	9.03319	1.11566	55	8.42292	1.11937	65	6.7964
Q9SPD7	Outer mitochondrial membrane protein porin OS=Zea mays GN=vdac2 PE=2 SV=1 - [Q9SPD7_MAIZE]	60.87	12	12	75	276	29.1599	8.11865	1.01854	25	6.81701	1.00323	24	8.60276	1.01936	26	10.5209	1.18261	25	12.5931	1.17165	24	12.1267	1.18608	26	16.6373	0.937064	25	10.6953	0.941836	24	7.81931	0.926402	26	8.08819	0.915093	25	9.60968	0.959276	24	7.98872	0.938843	26	9.21301
K7VW90	Putative mediator of RNA polymerase II transcription subunit 37c OS=Zea mays GN=103635762 PE=3 SV=1 - [K7VW90_MAIZE]	60.86	4	37	684	649	70.912	5.32568	1.3777	7	11.8638	1.24226	9	3.56699	1.27483	9	7.13523	0.667336	7	37.38	0.84493	9	16.1964	0.70465	9	15.836	1.14294	7	1.35365	1.15241	9	9.05975	1.17464	9	6.91505	0.805427	7	15.0745	0.815765	9	5.22849	0.793941	9	8.79862
B6TI93	40S ribosomal protein S23 OS=Zea mays PE=2 SV=1 - [B6TI93_MAIZE]	60.76	9	9	103	158	17.2123	9.92041	1.05198	32	9.46335	1.04064	35	12.5315	1.05063	36	9.64231	1.01274	32	11.7763	0.995473	35	13.2081	1.03095	36	14.4959	1.00835	32	8.8504	0.990863	35	10.2478	0.98814	36	9.20617	0.970172	32	11.6483	0.97435	35	7.87189	0.975542	36	9.44793
P46252	60S acidic ribosomal protein P2A OS=Zea mays GN=RPP2A PE=1 SV=3 - [RLA2A_MAIZE]	60.71	1	4	44	112	11.3556	4.28467	1.58014	2	36.9884	1.72387	3	27.8504	1.24292	3	2.77943	1.03335	2	7.73554	0.862451	3	14.9174	1.05704	3	2.34608	0.467291	2	105.455	0.592457	3	94.9064	0.840432	3	8.64322	0.812205	2	11.7237	0.857158	3	3.31712	0.915367	3	17.6843
B4FI88	60S acidic ribosomal protein P2-5 OS=Zea mays GN=100194313 PE=2 SV=1 - [B4FI88_MAIZE]	60.71	1	4	41	112	11.3216	4.28467	1.14747	1		0.998112	2	8.35103	0.965339	2	4.54325	0.750862	1		0.893163	2	43.2003	0.78902	2	12.7858	0.815941	1		1.05037	2	17.4318	1.22534	2	6.09617	1.30666	1		1.05086	2	7.74954	1.03597	2	5.59503
B6T7F2	Acyl-desaturase OS=Zea mays GN=100192652 PE=2 SV=1 - [B6T7F2_MAIZE]	60.71	2	21	128	392	44.4354	6.53662	1.16222	2	34.962				0.887862	1		0.758702	2	49.0784				0.926698	1		1.03585	2	13.4909				1.18536	1		1.01005	2	6.84006				1.04746	1
C4IYY6	60S acidic ribosomal protein P2A OS=Zea mays GN=542323 PE=2 SV=1 - [C4IYY6_MAIZE]	60.71	1	4	46	112	11.3456	4.28467	0.571526	2	14.2268	0.475971	3	19.2455	0.520994	4	37.6565	0.980914	2	3.03062	0.780134	3	26.8477	0.605368	4	66.394	1.17627	2	5.55949	1.49813	4	11.5671	1.51091	4	4.52598	1.32434	2	3.5773	1.34805	4	11.2337	1.23584	4	13.7007
Q3HUP7	Putative stearoyl-acyl-carrier protein desaturase OS=Zea mays PE=4 SV=1 - [Q3HUP7_MAIZE]	60.71	1	21	135	392	44.4624	6.66846	0.646111	1		0.589116	1		0.490833	1		0.739022	1		0.65662	1		0.562051	1		0.602639	1		0.473329	1		0.526777	1		2.01283	1		2.18462	1		2.3753	1
B4FN29	Uncharacterized protein OS=Zea mays PE=2 SV=1 - [B4FN29_MAIZE]	60.67	1	9	156	178	20.5844	4.64014	0.829863	1					1.15155	1		0.429184	1					0.341651	1		1.09096	1					1.21972	1		1.66632	1					1.21331	1
B6TFN1	Minor allergen Alt a 7 OS=Zea mays GN=100283201 PE=2 SV=1 - [B6TFN1_MAIZE]	60.59	3	9	110	203	21.6559	6.69775	1.0431	7	6.52261	1.04281	8	4.54877	1.00783	6	6.88456	1.088	7	3.48517	1.01585	8	4.81102	1.04203	6	13.201	1.02686	7	5.43579	1.03712	8	8.39906	1.01744	6	5.30654	0.927232	7	2.71181	0.990555	8	8.44197	0.969465	6	9.64838
B6TYP2	Acyl-desaturase OS=Zea mays PE=2 SV=1 - [B6TYP2_MAIZE]	60.56	1	21	135	393	44.7736	7.09326	2.26276	1					2.22808	2	30.702	0.347199	1					0.359866	2	97.2461	0.809967	1					0.54955	2	31.9266	0.583279	1					0.554899	2	55.8798
A0A1D6EN42	Calreticulin-2 OS=Zea mays GN=103647314 PE=3 SV=1 - [A0A1D6EN42_MAIZE]	60.54	2	22	216	370	42.3318	4.91943	1.24253	3	1.91976	1.29505	3	23.6523	1.21012	5	8.92853	1.39982	3	10.7189	1.71736	3	2.93535	1.56999	5	4.3354	0.633432	3	1.00725	0.494218	3	56.9309	0.5843	5	25.3537	0.760203	3	16.0714	0.607264	3	27.1575	0.744321	5	16.6082
B6TF92	Stress responsive protein OS=Zea mays GN=ZEAMMB73_Zm00001d022420 PE=2 SV=1 - [B6TF92_MAIZE]	60.49	1	12	114	205	22.9301	7.41553	1.44339	1		1.37932	1		1.39047	1		0.428646	1		0.488045	1		0.383837	1		1.05354	1		1.02102	1		0.996642	1		1.09335	1		1.11244	1		1.13662	1
B6UGN8	Cysteine proteinase inhibitor OS=Zea mays GN=732754 PE=2 SV=1 - [B6UGN8_MAIZE]	60.47	5	5	42	129	13.9294	10.2427	0.921127	14	8.73048	0.862856	16	13.9269	0.870499	12	6.66301	0.728353	14	28.7885	0.694524	16	28.9512	0.750929	12	34.0787	1.11566	14	17.7357	1.13761	16	7.03696	1.13367	12	6.21626	1.37921	14	17.1676	1.25885	16	8.44232	1.27039	12	9.16936
B4FGF5	Hydroxyacylglutathione hydrolase cytoplasmic OS=Zea mays GN=100193826 PE=2 SV=1 - [B4FGF5_MAIZE]	60.47	12	12	61	258	28.7374	5.98584	1.01138	26	6.34541	0.987878	19	9.30284	0.980392	16	5.08959	1.28209	26	12.0834	1.39179	19	12.0241	1.44596	16	7.05773	0.844717	26	9.2237	0.810302	19	7.20142	0.830762	16	12.3328	0.903878	26	11.3605	0.887845	19	9.65785	0.897284	16	6.83416
B4F925	Superoxide dismutase OS=Zea mays GN=ZEAMMB73_Zm00001d037859 PE=2 SV=1 - [B4F925_MAIZE]	60.43	1	11	114	235	25.5712	7.7085	0.512629	2	5.76587	0.375254	2	54.392	0.333951	2	37.6636	0.562883	2	22.1798	0.603259	2	23.1868	0.525411	2	0.174561	1.5459	2	4.56495	1.43214	2	10.9271	1.46358	2	1.22912	1.4257	2	5.56592	1.53711	2	10.34	1.68232	2	6.71723
A0A1D6EZ64	Polygalacturonase inhibitor 1 OS=Zea mays GN=ZEAMMB73_Zm00001d006623 PE=4 SV=1 - [A0A1D6EZ64_MAIZE]	60.42	9	16	61	331	35.3263	7.69385	0.880856	14	23.1788	0.94805	11	20.6217	0.821294	15	25.3788	1.28981	14	22.7658	1.26666	11	13.2155	1.36765	15	29.7058	0.802609	14	22.7676	0.825185	11	12.1385	0.833803	15	20.3818	0.98689	14	11.7327	0.951516	11	7.57994	0.965175	15	8.54344
B6T8U7	Chaperonin OS=Zea mays GN=103647460 PE=2 SV=1 - [B6T8U7_MAIZE]	60.41	8	11	74	245	25.5587	8.71924	1.00349	16	7.87447	0.930931	19	17.0252	0.976355	15	5.44231	1.07265	16	14.1046	1.16326	19	23.4607	1.17652	15	8.96584	0.92783	16	17.3572	0.951089	19	20.5786	0.865652	15	11.2797	0.992212	16	11.123	1.01992	19	9.9977	0.986828	15	9.78991
K7UQT7	Putative elongation factor 1-gamma 2 OS=Zea mays GN=100284862 PE=4 SV=1 - [K7UQT7_MAIZE]	60.39	8	25	297	414	46.9209	6.80029	1.00842	18	7.33866	1.04802	20	5.78558	1.04497	21	8.62424	0.961227	18	13.3813	0.97498	20	14.1457	0.981899	21	11.5087	1.04914	18	7.07153	0.992516	20	4.56862	0.999788	21	8.69024	1.04978	18	10.1075	1.01477	20	5.62742	1.00531	21	6.69531
P18026	Tubulin beta-2 chain OS=Zea mays GN=TUBB2 PE=2 SV=1 - [TBB2_MAIZE]	60.36	1	20	310	444	49.8506	4.90674				0.906501	1		0.912882	1					1.59553	1		1.48152	1					0.786825	1		0.77367	1					0.80807	1		0.955502	1
B4FSG3	60S ribosomal protein L7-1 OS=Zea mays GN=100281971 PE=2 SV=1 - [B4FSG3_MAIZE]	60.32	1	19	148	247	28.5226	10.0815				0.93069	1		0.939578	1					0.910281	1		1.41799	1					1.08211	1		0.884063	1					1.10918	1		0.875919	1
B4G0Q9	Abscisic acid stress ripening2 OS=Zea mays GN=100281622 PE=2 SV=1 - [B4G0Q9_MAIZE]	60.31	2	4	24	131	14.8952	6.65381	0.672329	7	23.9023	0.781138	3	12.5117	0.704246	5	8.39447	2.04632	7	37.4388	1.54565	3	29.2434	1.81629	5	33.0654	0.725815	7	24.9033	0.943767	3	5.82332	0.817954	5	38.0594	0.692687	7	28.2068	0.807816	3	3.31554	0.734961	5	13.816
B6SHW0	60S ribosomal protein L6 OS=Zea mays GN=103653691 PE=2 SV=1 - [B6SHW0_MAIZE]	60.27	5	16	158	219	24.2734	10.1401	0.978148	16	8.72057	1.06556	12	8.61376	1.02309	14	10.9677	0.883078	16	16.727	0.912098	12	12.5128	0.873686	14	32.781	1.07444	16	12.6993	1.03035	12	11.5828	1.05548	14	13.6937	1.02922	16	10.9648	1.06841	12	6.89249	1.08003	14	6.50063
B4FR03	Nucleic acid-binding OB-fold-like protein OS=Zea mays GN=100272828 PE=2 SV=1 - [B4FR03_MAIZE]	60.27	6	7	39	146	15.5522	9.18799	1.01929	8	17.2487	0.928187	10	11.5009	1.07944	12	13.6195	1.07782	8	2.60359	1.03939	10	16.2782	1.05571	12	8.51564	0.901598	8	17.279	1.058	10	8.50839	1.02823	12	5.02405	0.977719	8	16.6398	0.990936	10	5.19788	0.979876	12	3.59051
B6SZ69	Heat shock cognate 70 kDa protein 2 OS=Zea mays GN=100281806 PE=2 SV=1 - [B6SZ69_MAIZE]	60.25	2	36	520	649	71.0939	5.18604	1.94945	1		1.75922	2	1.14317	1.74978	1		0.88129	1		0.864561	2	8.09617	0.897139	1		0.352668	1		0.575221	2	12.3645	0.462947	1		0.820132	1		0.83521	2	1.80441	0.841386	1
B6U1E4	Heat shock cognate 70 kDa protein 2 OS=Zea mays PE=2 SV=1 - [B6U1E4_MAIZE]	60.25	3	37	527	649	71.122	5.24951	0.419918	3	8.39985	0.498928	4	63.4405	0.527361	4	31.2784	0.487403	3	7.05795	0.524822	4	34.9383	0.608908	4	45.0018	1.74028	3	10.5729	1.80004	4	12.8384	1.76513	4	17.9002	1.28929	3	15.0605	1.19174	4	6.83949	1.13423	4	1.01391
B6TBM1	Alpha-soluble NSF attachment protein OS=Zea mays GN=100282813 PE=2 SV=1 - [B6TBM1_MAIZE]	60.21	16	16	65	289	32.3772	5.17334	0.829331	22	11.9335	0.897137	18	9.05153	0.874682	25	9.61289	1.12434	22	11.7546	1.12589	18	8.87732	1.16908	25	12.5249	1.04982	22	6.54214	1.03025	18	6.21201	1.00065	25	7.96674	1.04253	22	7.37466	1.03825	18	4.68668	1.04118	25	3.5171
B6TIS2	Superoxide dismutase [Cu-Zn] OS=Zea mays GN=542722 PE=2 SV=1 - [B6TIS2_MAIZE]	60.17	1	4	64	118	11.7738	5.37646	0.811163	4	2.65098	0.765025	5	5.36534	0.7404	4	1.03579	1.16376	4	6.4645	1.1728	5	9.86108	1.25686	4	5.50342	1.06959	4	2.53257	1.01719	5	3.71164	1.09751	4	3.69589	1.005	4	2.43786	1.02585	5	4.72615	1.01802	4	0.779886
Q5EUD6	Protein disulfide isomerase OS=Zea mays GN=PDIL2-2 PE=2 SV=1 - [Q5EUD6_MAIZE]	60.11	17	21	104	366	40.0317	6.72705	0.998349	21	9.41886	0.985784	21	6.20109	0.996226	25	6.89466	1.18944	21	12.6436	1.26327	21	12.5894	1.21726	25	15.2299	0.884242	21	9.79552	0.886807	21	10.6801	0.88162	25	8.6117	0.961635	21	4.96805	0.957666	21	5.69157	0.967524	25	7.97642
A0A1D6PUK8	Aconitate hydratase OS=Zea mays GN=100216599 PE=3 SV=1 - [A0A1D6PUK8_MAIZE]	60.08	1	44	505	987	107.041	7.07861	0.891341	1		0.94491	1					1.01049	1		0.936934	1					1.09134	1		1.10353	1					1.06249	1		1.05414	1
B6SGF1	40S ribosomal protein S12 OS=Zea mays GN=103635636 PE=2 SV=1 - [B6SGF1_MAIZE]	60	2	7	66	140	15.0186	5.51611	0.937983	4	4.62279				0.99747	2	0.341169	0.899914	4	6.1408				0.755201	2	16.3358	1.05175	4	13.0341				1.06577	2	12.4408	1.18602	4	2.59704				1.17603	2	1.72525
A0A1D6EAC4	L-ascorbate peroxidase S chloroplastic/mitochondrial OS=Zea mays GN=100194161 PE=3 SV=1 - [A0A1D6EAC4_MAIZE]	60	10	16	69	275	30.5224	6.06201	0.952273	11	23.8277	0.962644	13	29.7886	0.870185	14	12.3447	0.980337	11	14.8713	0.951912	13	12.2894	0.909641	13	20.1687	1.09573	11	10.4111	1.03758	13	12.6781	1.06316	14	14.5323	1.03683	11	12.0846	1.08507	13	17.1397	1.15969	14	6.86888
A0A075T3E7	Pyrabactin resistance-like protein OS=Zea mays GN=PYL1 PE=2 SV=1 - [A0A075T3E7_MAIZE]	59.91	5	9	37	212	22.7544	5.08447	1.00769	6	12.9478	1.00899	3	6.38587	1.02836	8	7.37867	1.01294	6	2.41635	1.14808	3	14.815	1.09009	8	27.1481	0.982734	6	10.8681	0.910732	3	1.57393	0.958084	8	10.247	1.11696	6	3.46766	0.954152	3	11.4206	0.988107	8	9.63084
B4FU39	Uncharacterized protein OS=Zea mays PE=2 SV=1 - [B4FU39_MAIZE]	59.9	18	19	112	414	43.433	7.51807	0.730835	37	26.5001	0.68738	29	25.866	0.756421	38	20.871	2.11336	37	21.6536	2.13333	29	23.2425	2.09818	38	23.086	0.656664	37	24.8611	0.658082	29	28.0379	0.703525	38	20.505	0.657344	36	30.3097	0.66812	29	30.7128	0.691401	37	25.0228
B4F861	IAA-amino acid hydrolase ILR1-like 4 OS=Zea mays GN=100274316 PE=2 SV=1 - [B4F861_MAIZE]	59.78	16	16	98	450	48.2617	5.8335	0.968168	33	8.18883	0.933085	29	7.98116	0.926954	36	8.02771	0.763081	33	25.2403	0.782479	29	26.842	0.749037	36	32.0102	1.23991	33	16.8444	1.21183	29	13.487	1.20069	36	10.8103	1.06024	33	10.1108	1.11005	29	10.3453	1.07711	36	8.08971
A0A1D6HDM9	Uncharacterized protein OS=Zea mays GN=ZEAMMB73_Zm00001d017286 PE=4 SV=1 - [A0A1D6HDM9_MAIZE]	59.77	2	5	12	87	9.67893	5.10986	1.03703	1		1.35786	2	53.9332	1.09136	1		0.810666	1		0.850473	2	58.3824	1.04266	1		1.13681	1		0.800098	2	19.6631	0.90113	1		1.06233	1		0.887725	2	11.4027	1.00522	1
C0PDB9	Tubulin beta chain OS=Zea mays PE=2 SV=1 - [C0PDB9_MAIZE]	59.74	0	18	273	380	42.7013	4.81787
B6T1V6	Calmodulin OS=Zea mays PE=2 SV=1 - [B6T1V6_MAIZE]	59.73	2	10	84	149	16.8318	4.27197	0.968152	5	10.6739	0.985861	6	19.0553	0.863457	4	12.0222	1.11748	5	16.2208	1.17981	6	19.0415	1.21385	4	7.80901	1.05254	5	5.54558	0.963027	6	15.176	1.00521	4	9.00709	0.893662	5	5.55036	0.995259	6	7.72808	0.999779	4	7.04337
B4FV87	Dirigent protein OS=Zea mays GN=100274518 PE=2 SV=1 - [B4FV87_MAIZE]	59.69	10	13	100	325	34.3346	8.68994	0.916201	20	10.2957	0.90979	25	12.648	0.909623	25	7.13059	1.47641	20	24.6562	1.56279	25	25.1566	1.69725	25	24.499	0.747725	20	16.887	0.780952	25	24.5344	0.683553	25	28.708	0.82562	20	22.0084	0.849826	25	13.7651	0.777639	25	18.0941
Q7XZL1	Starch branching enzyme IIb (Fragment) OS=Zea mays GN=ae1 PE=4 SV=1 - [Q7XZL1_MAIZE]	59.54	1	8	87	131	15.1503	6.93213	0.945866	1					0.884802	1		0.118835	1					0.160691	1		1.28841	1					1.49851	1		1.65758	1					1.37978	1
Q8LK64	Glutathione peroxidase OS=Zea mays GN=GP PE=2 SV=1 - [Q8LK64_MAIZE]	59.52	3	8	55	168	18.6083	6.01123	0.902968	6	15.2637	0.881124	5	39.2465	0.876506	4	11.7855	1.57723	6	20.3922	1.60627	5	7.67214	1.66201	4	22.4549	0.809852	6	3.86835	0.774587	5	10.1023	0.772687	4	10.1223	0.738439	6	9.46655	0.821552	5	10.5483	0.839377	4	14.7496
B6TCK3	NADH-cytochrome b5 reductase OS=Zea mays GN=103649684 PE=2 SV=1 - [B6TCK3_MAIZE]	59.49	15	15	84	311	33.8236	8.93896	0.957248	27	8.42735	0.932829	30	5.59637	0.94182	27	10.1765	1.16252	27	8.5113	1.16791	30	16.0811	1.12956	27	13.255	0.941204	27	8.09829	0.951886	30	11.1951	0.97795	27	6.24533	0.977173	27	11.8927	0.977178	30	9.25468	0.989873	27	6.77479
B6T504	Proteasome subunit alpha type OS=Zea mays PE=2 SV=1 - [B6T504_MAIZE]	59.49	11	11	85	237	25.932	4.76709	1.03256	32	7.6545	1.03421	25	8.16699	1.0314	27	9.60198	1.109	32	13.3571	1.16559	25	9.84916	1.15809	27	14.0482	0.93724	32	9.13523	0.93382	25	8.7552	0.904791	27	12.3499	0.974298	32	12.4292	0.967239	25	4.31742	0.963915	27	7.97139
Q9SAZ6	Phosphoenolpyruvate carboxylase OS=Zea mays GN=Ppc1C PE=2 SV=1 - [Q9SAZ6_MAIZE]	59.48	11	54	378	960	109.36	6.1001	0.922853	22	6.67285	0.927381	21	9.73712	0.904404	25	9.19214	1.16079	22	20.2637	1.10903	21	16.7883	1.11493	25	18.1393	0.90781	22	7.66149	0.956108	21	7.26525	0.974802	25	14.0476	1.03644	22	15.7616	1.01276	21	6.99333	1.05463	25	8.26153
K7VBY5	Thioredoxin OS=Zea mays GN=100283185 PE=3 SV=1 - [K7VBY5_MAIZE]	59.46	6	6	26	111	12.3834	8.27979	0.984244	10	8.54163	1.0396	8	9.92227	0.953307	8	9.99028	1.04628	10	7.20416	1.03728	8	15.7251	1.04872	8	5.59097	1.05155	10	3.31336	0.975812	8	9.8718	1.00716	8	9.72662	1.01494	10	4.5258	1.01017	8	3.92485	1.08079	8	3.22756
A0A1D6I1V3	Phosphoenolpyruvate carboxylase3 OS=Zea mays GN=ZEAMMB73_Zm00001d020057 PE=3 SV=1 - [A0A1D6I1V3_MAIZE]	59.46	36	51	262	967	109.966	6.03662	0.806885	63	16.2226	0.82765	45	8.15106	0.815933	54	12.2937	1.36408	63	15.2352	1.36275	45	18.0878	1.41873	54	18.5934	0.958644	63	9.40522	0.93057	45	10.8692	0.942886	54	13.2187	0.907365	63	14.0444	0.920157	45	10.0016	0.947772	54	10.85
B6TIL6	3-ketoacyl-CoA thiolase 2, peroxisomal OS=Zea mays PE=2 SV=1 - [B6TIL6_MAIZE]	59.44	18	20	120	461	47.9557	8.29443	0.880714	35	16.1479	0.86994	33	9.82683	0.845836	35	5.5682	1.09114	35	13.7554	1.095	33	21.641	1.12204	35	14.215	1.01975	35	12.0646	1.12605	33	10.5081	1.11891	35	10.1776	0.999408	35	13.3706	0.98248	33	8.05769	0.99064	35	4.78363
K7V763	Cytochrome c oxidase subunit 5b-2 mitochondrial OS=Zea mays GN=100277708 PE=4 SV=1 - [K7V763_MAIZE]	59.39	6	8	29	165	17.8787	5.08447	0.94968	7	4.83206	1.02932	7	10.8312	0.956597	8	1.87689	1.2838	7	12.3827	1.29422	7	6.90656	1.36094	8	13.005	0.984078	7	8.60832	0.813517	7	4.26925	0.827849	8	17.7003	0.867823	7	14.7317	0.922983	7	6.94506	0.92302	8	7.53321
A0A1D6LY77	60S ribosomal protein L23a-1 OS=Zea mays GN=100280771 PE=3 SV=1 - [A0A1D6LY77_MAIZE]	59.38	1	11	165	128	14.6243	10.1548	1.15405	4	3.43347	1.10006	6	4.72173	1.1263	8	2.83908	1.07936	4	11.7423	0.980816	6	9.56278	1.01109	8	8.84118	0.867382	4	2.49467	0.97666	6	10.2787	0.930648	8	10.2353	0.97994	4	2.79934	0.958341	6	6.77154	0.94966	8	7.84345
B6TCB8	40S ribosomal protein S12 OS=Zea mays PE=2 SV=1 - [B6TCB8_MAIZE]	59.29	3	6	77	140	14.9836	5.78271	1.02586	5	6.16041	1.06234	10	5.81126	1.01852	5	7.91667	0.835305	5	5.99948	0.908647	10	6.47502	0.880666	5	10.308	1.16656	5	3.56399	1.02403	10	3.86783	1.01374	5	5.97632	1.02278	5	6.02182	1.04745	10	3.48566	1.0301	5	5.70676
Q43863	Annexin OS=Zea mays PE=2 SV=2 - [Q43863_MAIZE]	59.24	14	16	76	314	35.5385	7.54736	0.724491	20	15.8558	0.731803	20	22.2477	0.757206	25	18.9787	1.70627	20	20.9999	1.88459	20	22.3032	1.8472	25	27.9659	0.783088	19	19.352	0.700124	20	23.8341	0.76817	25	17.6856	0.811611	20	11.6793	0.748009	20	11.1975	0.828735	25	18.9496
A0A1D6H1R6	V-type proton ATPase catalytic subunit A OS=Zea mays GN=ZEAMMB73_Zm00001d015427 PE=4 SV=1 - [A0A1D6H1R6_MAIZE]	59.17	1	9	47	120	13.5829	7.28369	0.959131	1		0.812436	1		0.815605	2	6.27327	1.39585	1		1.41236	1		1.42027	2	13.8308	0.836451	1		0.983061	1		1.0001	2	4.30527	0.872359	1		0.876365	1		0.888622	2	7.3211
B4FI06	MBF1 transcription factor OS=Zea mays GN=MBF1.2 PE=2 SV=1 - [B4FI06_MAIZE]	59.15	2	8	29	142	15.6524	9.99365	0.849898	4	11.983	0.793909	3	3.96024	0.781088	2	3.1605	0.982159	4	14.6434	1.0235	3	1.28835	1.05796	2	19.1944	1.15019	4	6.25554	1.06042	3	2.3732	1.14259	2	6.92852	1.13219	4	6.67384	1.12996	3	5.32751	1.08175	2	10.724
B6T8X5	T-complex protein 1 subunit beta OS=Zea mays PE=2 SV=1 - [B6T8X5_MAIZE]	59.05	7	27	161	525	57.3678	5.89697	1.08271	12	5.05621	1.03331	9	4.08618	1.08829	17	6.60399	0.969243	12	14.7445	0.871598	9	1.92814	0.894342	17	12.0686	0.904451	12	14.5206	1.05229	9	5.78909	0.999521	17	7.66977	1.05613	12	13.8095	1.04802	9	7.92252	1.0494	17	4.36371
A0A1D6L913	Mitochondrial Rho GTPase OS=Zea mays GN=103644237 PE=3 SV=1 - [A0A1D6L913_MAIZE]	59.04	6	26	79	647	71.8779	5.70654	1.02825	3	1.64923	0.994215	7	3.41752	0.963439	5	15.9796	1.13161	3	23.344	1.07822	7	22.0217	1.07274	5	31.7833	0.929846	3	9.7719	0.997283	7	6.71842	0.886218	5	4.92537	0.974981	3	2.01243	1.00267	7	10.5583	0.926426	5	9.47255
I1VEV9	Granule-bound starch synthase I OS=Zea mays subsp. mays GN=wx1 PE=2 SV=1 - [I1VEV9_MAIZE]	59.02	1	7	153	122	12.7555	5.17334	0.48189	1		0.426993	1					0.310518	1		0.310438	1					1.86726	1		1.82204	1					1.40106	1		1.42608	1
B4G1M9	Serine/threonine-protein phosphatase OS=Zea mays GN=100381284 PE=2 SV=1 - [B4G1M9_MAIZE]	58.96	2	12	69	307	35.1831	5.32568	1.10612	3	0.620562	1.00759	1		1.18773	1		1.02337	3	4.41395	1.08003	1		0.910234	1		0.919623	3	4.3866	0.99915	1		0.956586	1		0.983416	3	3.41667	0.967042	1		0.959715	1
A0A1D6H6Y2	Putative elongation factor 1-gamma 2 OS=Zea mays GN=100381466 PE=4 SV=1 - [A0A1D6H6Y2_MAIZE]	58.94	7	25	305	414	47.015	6.72705	0.972756	12	7.74849	1.12721	14	10.7817	1.07316	13	7.91783	0.957205	12	19.2119	0.947474	14	10.4246	0.88671	13	12.8603	1.00295	12	7.64214	1.00152	14	8.77076	0.993862	13	8.48237	1.07228	12	9.53827	1.02363	14	6.71433	1.05896	13	7.83191
A0A1D6MD15	Aspartic proteinase A1 OS=Zea mays GN=100282399 PE=3 SV=1 - [A0A1D6MD15_MAIZE]	58.94	9	18	133	509	54.3222	5.64307	0.886827	32	9.90692	0.881655	17	9.55145	0.886914	18	13.9149	0.837474	32	31.2978	0.802352	17	36.2009	0.929737	18	29.3374	1.15831	32	17.5487	1.19513	17	10.5136	1.12484	18	22.0859	1.1138	32	12.3679	1.10663	17	13.2551	1.05752	18	20.5474
B4FBP0	T-complex protein 1 subunit eta OS=Zea mays GN=100272855 PE=2 SV=1 - [B4FBP0_MAIZE]	58.93	28	28	154	560	60.2622	7.38623	1.08297	48	8.13446	1.09756	44	7.09473	1.07421	57	7.12308	0.87151	48	17.9605	0.90784	44	14.5217	0.910002	57	20.2108	1.02401	48	9.38386	1.01059	44	7.5436	0.995964	57	5.9892	1.04893	48	7.35081	1.00552	44	6.18409	1.0205	57	8.70823
B6SXW8	RuBisCO large subunit-binding protein subunit alpha OS=Zea mays GN=100281701 PE=2 SV=1 - [B6SXW8_MAIZE]	58.9	21	27	220	584	61.3618	5.2876	1.15218	57	10.3378	1.21475	56	8.79063	1.17345	56	6.9241	0.776506	57	25.5104	0.732362	56	23.0933	0.688347	56	30.4936	1.08615	57	12.3209	1.07514	56	7.54344	1.0951	56	8.96975	0.998581	57	11.3295	1.00085	56	8.70336	1.00425	56	9.37795
A0A1D6J5X9	Dihydrolipoyllysine-residue succinyltransferase component of 2-oxoglutarate dehydrogenase complex OS=Zea mays GN=ZEAMMB73_Zm00001d025258 PE=4 SV=1 - [A0A1D6J5X9_MAIZE]	58.9	2	18	121	365	39.6987	6.06201	0.939325	5	10.2485	0.894721	4	5.52284	0.915099	3	11.7551	1.1831	5	13.7069	1.07257	4	5.18666	1.07258	3	4.69941	0.988146	5	14.5572	1.08446	4	2.43885	1.03095	3	11.2372	0.955234	5	1.75955	1.0043	4	4.11498	1.04472	3	2.32015
B6SIC6	Putative ubiquitin-conjugating enzyme family OS=Zea mays GN=101202705 PE=2 SV=1 - [B6SIC6_MAIZE]	58.82	1	8	92	153	17.177	7.34229	0.999415	3	5.30728	0.920928	3	17.2318	1.01352	2	0.363147	0.67765	3	18.6163	0.629986	3	13.5129	0.639407	2	6.27844	1.2199	3	2.15425	1.21731	3	3.20044	1.16239	2	2.56612	1.14659	3	14.0207	1.25462	3	6.46577	1.16869	2	5.5027
A0A1D6NG27	Ubiquitin-conjugating enzyme E2 36 OS=Zea mays GN=103651370 PE=3 SV=1 - [A0A1D6NG27_MAIZE]	58.82	1	8	87	153	17.193	7.34229	0.898182	1		0.931233	1		0.846705	1		1.12323	1		0.963546	1		1.08903	1		1.01934	1		1.05611	1		1.06217	1		1.01736	1		1.08627	1		1.074	1
B6TS21	Succinate--CoA ligase [ADP-forming] subunit beta, mitochondrial OS=Zea mays GN=100284286 PE=2 SV=1 - [B6TS21_MAIZE]	58.77	20	25	161	422	45.1647	6.31592	0.927941	47	8.29533	0.931197	39	7.62936	0.935971	44	10.7035	1.20627	47	18.7892	1.25799	39	11.5441	1.26285	44	19.0491	0.941044	47	16.6639	0.912111	39	10.2936	0.921256	44	9.47426	0.935793	47	11.8172	0.959754	39	6.51086	0.974748	44	12.1813
A0A1D6HWJ1	UDP-glucosyltransferase OS=Zea mays GN=ZEAMMB73_Zm00001d019265 PE=4 SV=1 - [A0A1D6HWJ1_MAIZE]	58.76	3	18	200	468	50.4702	6.7417	0.577487	11	90.4206	0.508082	13	95.9002	0.410601	10	82.8128	0.562502	11	119.645	0.527707	12	152.196	0.482597	10	120.256	1.32298	11	26.5487	1.21744	13	32.7119	1.71854	10	23.3676	1.60037	11	17.9597	1.52043	13	32.2377	1.45668	10	9.95285
A0A1D6LZY7	Heat shock protein 4 OS=Zea mays GN=100217188 PE=3 SV=1 - [A0A1D6LZY7_MAIZE]	58.74	14	45	343	841	92.9811	5.23682	1.0244	24	10.717	1.10551	19	5.64194	1.05462	22	6.91982	1.01351	24	13.1211	0.982258	19	16.4701	1.04953	22	15.8846	0.969889	24	10.1032	0.932005	19	6.8992	0.907113	22	7.79954	1.07229	24	10.7749	1.04181	19	7.02362	1.01572	22	14.695
B6TKC8	Gibberellin receptor GID1L2 OS=Zea mays GN=100283652 PE=2 SV=1 - [B6TKC8_MAIZE]	58.73	4	12	115	332	35.2807	6.03662	0.783799	11	28.8001	0.774084	11	32.9948	0.723252	12	31.0043	0.535238	11	47.4884	0.614168	11	55.5839	0.592788	12	33.4482	1.28828	11	25.4262	1.34238	11	17.0468	1.38717	12	18.1902	1.31719	11	15.1834	1.32286	11	21.1293	1.29099	12	17.8384
A0A1D6KFZ0	Sulfurtransferase OS=Zea mays GN=100275494 PE=4 SV=1 - [A0A1D6KFZ0_MAIZE]	58.72	14	16	71	407	43.1934	7.09326	0.847411	22	18.4502	0.821085	22	19.9341	0.861191	22	18.9229	0.935232	22	20.8415	0.888125	22	14.6065	0.902509	22	20.7225	1.16313	22	18.3278	1.15205	22	17.3941	1.20079	22	12.9426	1.11313	22	11.4331	1.1257	22	9.86894	1.09062	22	7.23656
B4F8D2	60S ribosomal protein L4-1 OS=Zea mays GN=100191314 PE=2 SV=1 - [B4F8D2_MAIZE]	58.66	6	19	209	404	44.423	10.5503	1.00946	6	8.5805	1.10579	8	8.54848	1.06857	7	8.9965	1.08175	6	20.0199	0.960119	8	38.4423	0.949274	7	14.9438	1.00129	6	11.5227	0.976407	8	14.6506	1.00118	7	14.0784	0.894698	6	9.00871	1.01651	8	9.99776	1.01922	7	6.82074
A0A1D6IP54	26S proteasome regulatory subunit 4 homolog A OS=Zea mays GN=100501403 PE=3 SV=1 - [A0A1D6IP54_MAIZE]	58.61	1	21	105	447	49.4039	6.21436							0.876827	1								1.57779	1								0.841575	1								0.85181	1
A0A1D6F4V9	26S proteasome regulatory subunit 4 homolog A OS=Zea mays GN=ZEAMMB73_Zm00001d007215 PE=3 SV=1 - [A0A1D6F4V9_MAIZE]	58.61	2	21	109	447	49.4499	6.21436	1.11995	3	8.70867	1.15724	2	7.76138	1.18193	1		1.06566	3	7.30728	1.09395	2	13.8837	1.09902	1		1.09067	3	14.7364	0.87159	2	14.0322	0.860131	1		0.822005	3	0.215375	0.919615	2	11.274	0.902699	1
B6UF55	5-methyltetrahydropteroyltriglutamate--homocysteine methyltransferase OS=Zea mays GN=100286153 PE=2 SV=1 - [B6UF55_MAIZE]	58.56	4	37	362	765	84.4173	6.20166	1.02505	2	8.55884	1.02014	1		0.979391	4	1.9316	1.10414	2	12.7703	0.951621	1		1.1431	4	15.89	0.99672	2	16.2527	0.971793	1		1.004	4	6.31154	0.918278	2	7.44765	1.08993	1		0.982922	4	4.10442
A0A1D6PYC0	Nascent polypeptide-associated complex subunit alpha-like protein 3 OS=Zea mays GN=100217069 PE=4 SV=1 - [A0A1D6PYC0_MAIZE]	58.54	4	7	109	205	22.5021	4.43701	1.00052	16	13.5867	0.908768	16	17.0366	0.966905	21	21.4262	0.794117	16	35.6849	0.827215	16	46.6236	0.789204	21	46.2969	0.951116	16	13.0495	1.07533	16	19.0489	1.10276	21	16.5598	1.1248	16	22.7191	1.10708	16	12.9192	1.11697	21	13.8374
C3UZ63	HSP protein OS=Zea mays GN=HSP90-2 PE=2 SV=1 - [C3UZ63_MAIZE]	58.51	7	42	513	699	80.3118	5.05908	1.14795	23	15.3825	1.12985	17	10.492	1.1808	20	16.465	0.800135	23	26.9408	0.902276	17	39.2713	0.858291	20	30.5243	0.973916	23	13.8256	0.968131	17	13.9841	0.973952	20	16.203	1.00718	23	13.9498	0.952665	17	13.5526	1.05539	20	9.79298
B8A377	Cysteine synthase OS=Zea mays GN=542438 PE=2 SV=1 - [B8A377_MAIZE]	58.46	15	15	157	325	34.1119	5.80811	0.88331	48	8.44789	0.887776	54	7.87709	0.904157	51	9.52513	1.13088	48	12.4595	1.08879	54	16.7424	1.02884	51	20.0904	1.00545	48	9.54923	1.0361	54	10.5184	1.07738	51	8.79835	1.0136	48	10.6812	1.03471	54	7.77072	1.0312	51	9.47567
B4FGM4	Endothelial differentiation-related factor 1 OS=Zea mays GN=100193883 PE=2 SV=1 - [B4FGM4_MAIZE]	58.45	2	8	28	142	15.6384	9.94971	0.890006	3	0.630058	0.841595	3	6.29919	0.804589	2	3.87016	1.0151	3	12.0664	1.02354	3	6.16207	1.02891	2	1.70899	0.994556	3	6.86737	1.09001	3	5.52875	1.08577	2	0.21409	1.09505	3	2.35471	1.07937	3	0.847204	1.14422	2	3.91443
B4FPA1	Uncharacterized protein OS=Zea mays PE=2 SV=1 - [B4FPA1_MAIZE]	58.44	1	8	88	154	17.326	7.34229	1.10295	1		0.976191	1		0.977637	2	10.1771	0.764266	1		0.673456	1		0.688385	2	3.10177	1.10006	1		1.1981	1		1.15123	2	6.91717	1.07441	1		1.16661	1		1.17475	2	1.07424
O24415	60S acidic ribosomal protein P2B OS=Zea mays GN=RPP2B PE=1 SV=1 - [RLA2B_MAIZE]	58.41	5	5	38	113	11.6928	4.27197	0.830092	16	26.9334	0.779061	10	11.1674	0.776048	12	11.9722	1.55152	16	21.0489	1.74424	10	3.53469	1.77524	12	13.7534	0.760361	16	13.7193	0.789252	10	6.84957	0.782382	12	15.479	0.810857	16	17.7387	0.842475	10	9.46422	0.83793	12	10.9684
B4FMB1	DUF538 family protein OS=Zea mays GN=100276213 PE=2 SV=1 - [B4FMB1_MAIZE]	58.39	7	7	60	161	17.4419	5.51611	0.880065	21	8.55756	0.834962	11	10.0476	0.918416	23	7.80076	1.48304	21	11.7769	1.55974	11	8.88116	1.45295	23	16.5006	0.795833	21	13.809	0.787828	11	14.8317	0.8489	23	8.12827	0.900041	21	20.0635	0.833435	11	11.7081	0.897706	23	7.53065
B6UH16	Globulin OS=Zea mays PE=2 SV=1 - [B6UH16_MAIZE]	58.38	2	8	120	197	21.5404	8.36768	0.715488	3	10.0259	0.571997	3	62.4995	0.550927	2	19.3391	0.394638	3	2.32131	0.596934	3	51.9616	0.419761	2	30.897	0.929957	3	101.651	0.784336	3	130.437	0.981151	2	129.915	1.51621	3	23.0277	1.52491	3	46.7818	1.65166	2	62.5865
A0A1D6MPN8	Importin subunit alpha OS=Zea mays GN=103649953 PE=3 SV=1 - [A0A1D6MPN8_MAIZE]	58.37	6	21	113	526	57.6237	5.2749	0.973313	6	14.0919	1.05574	5	1.57937	1.05764	7	5.5648	0.871673	6	15.4058	0.818975	5	18.9905	0.810369	7	15.9318	1.02722	6	9.82617	1.10366	5	1.22241	1.15204	7	7.63093	1.12924	6	9.76783	1.08934	5	7.60941	1.04694	7	2.12404
B6TQ08	Actin-1 OS=Zea mays GN=103625937 PE=2 SV=1 - [B6TQ08_MAIZE]	58.36	2	17	546	377	41.7699	5.49072	1.01241	6	18.8516	1.04741	6	11.9644	1.14922	7	4.52227	1.22197	6	11.0423	1.25742	6	23.7937	1.17408	7	6.62279	0.917553	6	8.84686	0.78964	6	4.94498	0.857388	7	9.17043	0.911754	6	7.69704	0.909251	6	7.56547	0.851649	7	1.85984
A0A1D6GGL9	Retrovirus-related Pol polyprotein LINE-1 OS=Zea mays GN=ZEAMMB73_Zm00001d013223 PE=3 SV=1 - [A0A1D6GGL9_MAIZE]	58.36	16	16	65	377	40.8151	7.43018	0.947855	20	12.0296	0.968557	27	8.11013	0.951954	18	4.43274	0.907814	20	12.2431	0.952142	27	15.5592	0.935982	18	13.0102	1.10528	20	8.97016	1.05351	27	8.47509	1.06283	18	8.75586	1.06784	20	8.73887	1.0502	27	9.50096	1.07404	18	7.44011
A0A1D6ECC9	Dihydrolipoyllysine-residue succinyltransferase component of 2-oxoglutarate dehydrogenase complex OS=Zea mays GN=100284269 PE=4 SV=1 - [A0A1D6ECC9_MAIZE]	58.36	2	18	126	365	39.6818	6.31592	0.954026	6	2.4831	0.814556	6	6.70707	0.913448	5	3.51847	1.06915	6	3.93667	1.04383	6	5.12552	1.07367	5	6.60074	1.03934	6	4.37651	1.13255	6	8.62971	1.11231	5	1.11682	0.990342	6	5.31619	1.01075	6	2.57587	0.957134	5	2.88476
A0A1D6I2X6	Voltage-dependent anion channel protein1b OS=Zea mays GN=541795 PE=4 SV=1 - [A0A1D6I2X6_MAIZE]	58.33	7	13	96	276	29.6443	8.23584	1.00163	16	4.77241	0.904049	14	13.3957	0.916248	14	9.70988	1.19663	16	16.6253	1.16947	14	32.3517	1.28405	14	22.0989	0.912648	16	16.0634	0.981576	14	14.2316	0.915224	14	13.4	0.87846	16	16.7675	0.931052	14	15.4596	0.944975	14	19.4929
A0A1D6E704	Eukaryotic translation initiation factor isoform 4G-2 OS=Zea mays GN=103646262 PE=4 SV=1 - [A0A1D6E704_MAIZE]	58.33	1	14	60	300	32.0879	8.49951	1.31993	1					1.14465	1		0.35004	1					0.47015	1		1.04246	1					1.16516	1		1.29939	1					1.16724	1
B4FSF1	26S protease regulatory subunit 8 homolog B OS=Zea mays GN=100273032 PE=2 SV=1 - [B4FSF1_MAIZE]	58.29	1	21	145	422	47.1708	8.85107	0.899208	2	14.1035	0.953401	2	2.97679	0.96671	3	3.97908	0.930088	2	16.1918	0.940833	2	11.3766	0.994776	3	2.12381	1.15277	2	7.45605	1.05471	2	6.52201	1.02232	3	7.28319	1.05482	2	17.6771	1.08246	2	5.19778	0.997606	3	9.25647
B4G124	26S protease regulatory subunit 8 OS=Zea mays GN=100274445 PE=2 SV=1 - [B4G124_MAIZE]	58.29	1	21	146	422	47.1427	8.85107	0.924097	2	12.7761	1.04824	2	9.78872	0.990829	4	9.64097	1.04792	2	18.3662	0.992661	2	2.94286	1.11332	4	17.7859	1.14307	2	15.5307	1.00813	2	10.7251	0.959653	4	17.6605	0.926311	2	14.2033	0.99172	2	2.31695	1.00738	4	5.89418
C0PK05	Lactoylglutathione lyase OS=Zea mays PE=2 SV=1 - [C0PK05_MAIZE]	58.28	13	13	228	290	32.3244	6.18896	0.932562	77	9.07248	0.929184	69	9.21451	0.937693	82	9.46246	1.14649	77	21.8818	1.23227	69	19.7923	1.16918	82	21.8598	1.02006	77	11.7049	0.987052	69	10.8806	0.999541	82	10.0008	0.975129	77	13.2221	0.957735	69	11.3538	0.966958	82	9.61877
B6TGH8	Histone H1 OS=Zea mays GN=ZEAMMB73_Zm00001d034479 PE=2 SV=1 - [B6TGH8_MAIZE]	58.24	3	15	170	273	27.8683	10.77	0.601898	17	62.8569	0.311444	19	73.6263	0.761187	20	47.245	1.93843	17	56.235	2.79532	20	13.88	2.50514	20	65.6402	0.670278	17	50.248	0.537412	20	32.9399	0.556672	20	59.5471	0.478017	17	91.5737	0.466353	20	33.6777	0.596947	20	79.8871
A0A1D6QLF5	ARM repeat superfamily protein OS=Zea mays GN=100194261 PE=4 SV=1 - [A0A1D6QLF5_MAIZE]	58.24	6	19	82	376	43.5407	5.33838	1.03788	4	4.34301	1.18811	5	7.17396	1.07871	8	13.2189	0.540533	4	14.0961	0.818795	5	28.2548	0.62258	8	35.1946	1.17871	4	14.1362	1.02113	5	23.1108	1.09842	8	9.33429	1.1394	4	16.9722	1	5	7.42478	1.11423	8	7.3433
A0A1D6H9T4	1,4-alpha-glucan-branching enzyme 2, chloroplastic/amyloplastic OS=Zea mays GN=ZEAMMB73_Zm00001d016684 PE=4 SV=1 - [A0A1D6H9T4_MAIZE]	58.23	13	38	566	759	86.0158	6.30322	0.886797	70	13.0737	0.902111	76	12.5805	0.873612	84	12.125	0.52407	67	38.4603	0.545871	74	42.8468	0.48947	81	56.6307	1.27905	70	17.1589	1.2734	76	11.7858	1.30847	84	13.3905	1.29368	70	12.5893	1.30799	76	10.3383	1.28683	84	8.94981
B4FAF8	Alba DNA/RNA-binding protein OS=Zea mays GN=103649688 PE=2 SV=1 - [B4FAF8_MAIZE]	58.22	2	10	104	146	15.706	5.22412	1.04973	13	3.51485	1.05877	8	6.22507	1.01584	13	8.5891	1.00205	13	13.6979	0.9838	8	12.5939	0.979924	13	8.42122	1.1233	13	5.86587	1.01902	8	10.4437	1.03116	13	8.52747	0.958155	13	6.07897	0.962098	8	6.97657	1.01597	13	8.07764
C0PAS9	Alba DNA/RNA-binding protein OS=Zea mays GN=ZEAMMB73_Zm00001d008731 PE=2 SV=1 - [C0PAS9_MAIZE]	58.22	5	10	55	146	15.8631	5.22412	0.932647	5	13.635	0.896628	5	13.3998	0.935968	8	15.113	0.978718	5	8.64364	0.913893	5	10.0057	0.98398	8	31.9231	1.06955	5	4.59904	1.04952	5	6.05224	1.02708	8	12.9351	0.988142	5	4.77493	1.1199	5	9.14016	1.04261	8	8.91199
B4FQL2	SEC13-related protein OS=Zea mays PE=2 SV=1 - [B4FQL2_MAIZE]	58.19	5	13	59	299	32.174	6.63916	0.961437	9	2.44145	0.967781	8	3.51662	0.971706	10	8.38759	1.07579	9	12.896	1.06933	8	15.8282	1.09148	10	14.7235	1.04416	9	8.90223	1.04923	8	5.07575	1.02077	10	5.00568	0.957716	9	4.16205	0.970173	8	5.42275	0.96764	10	4.91065
B6U9I3	Eukaryotic translation initiation factor 3 subunit J OS=Zea mays GN=100281725 PE=2 SV=1 - [B6U9I3_MAIZE]	58.19	1	14	72	232	26.009	4.90674	0.975623	7	11.3395	1.11415	2	7.81156	0.99508	4	2.37867	0.909245	7	30.1222	0.929237	2	14.8885	0.924254	4	44.9381	1.20645	7	16.3579	1.00263	2	7.2081	1.1442	4	1.59433	0.991209	7	15.5792	0.986143	2	10.4145	1.03608	4	16.8449
B4F7U0	Proteasome subunit alpha type OS=Zea mays GN=100191154 PE=2 SV=1 - [B4F7U0_MAIZE]	58.13	2	14	126	246	27.4701	6.55127	1.16388	4	6.45776	1.10481	4	3.52364	1.14308	4	5.01808	1.01457	4	27.25	1.10538	4	14.0366	1.11514	4	18.4793	0.95856	4	8.38971	0.887866	4	18.2121	0.855295	4	10.5381	0.905949	4	14.0456	0.970948	4	3.33677	0.922126	4	9.10805
C0PFK3	Proteasome subunit alpha type OS=Zea mays GN=ZEAMMB73_Zm00001d027896 PE=2 SV=1 - [C0PFK3_MAIZE]	58.13	2	14	131	246	27.4001	6.55127	0.95057	5	10.941	0.936284	5	7.78832	1.02488	7	3.43011	1.23054	5	16.4352	1.3651	5	5.89516	1.26337	7	16.0649	0.914854	5	0.862113	0.868554	5	12.2559	0.826167	7	3.43163	0.820315	5	5.77094	0.915577	5	2.23006	0.900554	7	8.1504
K7VJF3	Heat shock 70 kDa protein 5 OS=Zea mays GN=100272911 PE=3 SV=1 - [K7VJF3_MAIZE]	58.13	15	38	464	652	71.4574	5.33838	1.20391	33	11.8734	1.17944	43	12.5456	1.14714	40	10.0561	0.6496	33	49.9265	0.646952	43	45.7697	0.666547	40	42.5905	1.49499	33	20.6435	1.49971	43	16.3094	1.49862	40	18.6576	0.663981	33	19.7156	0.710788	43	19.9916	0.70968	40	19.254
B4F832	Adenine nucleotide transporter BT1 chloroplastic/mitochondrial OS=Zea mays GN=732804 PE=2 SV=1 - [B4F832_MAIZE]	58.12	5	25	340	437	46.9945	9.30518	0.984449	32	10.9586	0.873858	21	10.7416	0.867758	31	12.0951	0.424372	32	70.071	0.505946	18	49.5873	0.406699	28	70.9502	1.19568	32	11.0247	1.36664	21	9.49017	1.35899	31	9.63898	1.39349	32	14.7806	1.3705	21	11.218	1.37454	31	14.4429
B6TCZ3	Malate dehydrogenase OS=Zea mays PE=2 SV=1 - [B6TCZ3_MAIZE]	58.12	6	16	113	394	41.1087	7.73779	1.14817	6	9.5264	1.12291	6	10.6317	1.06755	9	11.1422	0.787576	6	37.8662	0.778773	6	15.9374	0.775254	9	25.4888	1.06152	6	10.3551	1.0734	6	7.33841	1.06286	9	2.85023	1.09285	6	16.556	1.0814	6	7.67157	1.10316	9	3.41378
A0A1D6FHT8	ATP-citrate synthase beta chain protein 2 OS=Zea mays GN=ZEAMMB73_Zm00001d009127 PE=4 SV=1 - [A0A1D6FHT8_MAIZE]	58.06	4	28	236	608	65.934	7.6499	0.967065	15	5.23812	1.00987	11	6.72859	0.978409	19	3.18531	1.65375	15	7.04931	1.56887	11	19.266	1.64909	19	18.5812	0.775074	15	8.99242	0.760745	11	13.8254	0.748114	19	18.0614	0.704868	15	14.737	0.781703	11	13.7251	0.790749	19	13.4182
B6UC34	Glutaminyl-tRNA synthetase OS=Zea mays GN=100285944 PE=2 SV=1 - [B6UC34_MAIZE]	58.04	15	38	245	796	90.0134	6.66846	0.791756	25	10.5695	0.852828	26	17.2958	0.808489	30	20.9182	0.650871	25	26.0978	0.54917	26	34.4849	0.641271	30	36.9217	1.29437	25	7.45794	1.38923	26	14.3662	1.32361	30	14.2169	1.25852	25	9.65348	1.22503	26	10.1164	1.21611	30	10.9367
K7V067	Isocitrate dehydrogenase [NADP] OS=Zea mays GN=ZEAMMB73_Zm00001d011487 PE=3 SV=1 - [K7V067_MAIZE]	58.01	14	24	229	412	46.1675	6.55127	1.04302	35	8.01299	1.07794	31	9.13532	1.04943	41	11.1242	1.06617	35	28.549	1.16555	31	24.1068	1.22826	41	32.3168	0.925734	35	12.4639	0.878156	31	7.34515	0.878507	41	16.1553	0.98085	35	13.2116	0.91772	31	11.6299	0.903132	41	14.5563
B6THH3	Chalcone-flavonone isomerase family protein OS=Zea mays PE=2 SV=1 - [B6THH3_MAIZE]	58.01	11	11	42	231	23.8974	5.05908	1.15579	13	8.33296	1.14509	14	11.7844	1.10422	15	7.61935	1.38697	13	11.271	1.47468	14	9.08016	1.49581	15	24.3202	0.747428	13	22.5124	0.665271	14	26.04	0.736128	15	21.6718	0.764726	13	21.4159	0.784555	14	18.3904	0.766569	15	17.5686
P33627	Tubulin alpha-6 chain OS=Zea mays GN=TUBA6 PE=2 SV=1 - [TBA6_MAIZE]	58	6	23	307	450	49.5674	5.05908	1.09341	7	12.118	1.10129	8	12.4458	1.18394	7	18.6198	0.951619	7	5.16577	1.23826	8	30.3809	1.00582	7	26.1254	0.978726	7	9.02378	0.848079	8	12.712	0.876051	7	7.17449	1.00752	7	3.18703	0.867212	8	15.1973	0.89358	7	4.85047
B6TMU1	Nascent polypeptide-associated complex subunit beta OS=Zea mays PE=2 SV=1 - [B6TMU1_MAIZE]	57.99	6	7	33	169	18.4677	5.70654	1.15844	10	7.12522	1.11664	6	4.24059	1.13771	7	11.442	0.804473	10	9.35485	0.930567	6	12.5424	0.954719	7	10.7613	1.06537	10	6.60941	0.983095	6	1.44004	0.960966	7	4.94551	1.01355	10	11.1258	0.972382	6	9.01195	0.960704	7	10.2595
A0A1D6GPV2	3-ketoacyl-CoA thiolase 2 peroxisomal OS=Zea mays GN=ZEAMMB73_Zm00001d014093 PE=3 SV=1 - [A0A1D6GPV2_MAIZE]	57.97	21	22	113	433	44.9904	7.92822	1.28358	32	15.5022	1.2631	41	12.6506	1.22265	38	13.3826	0.822038	32	14.2871	0.821229	41	11.1365	0.827594	38	20.6752	0.917871	32	9.84172	0.960251	41	8.04546	0.948091	38	9.47127	0.971444	32	9.14965	0.969412	41	6.53465	0.97269	38	6.80983
B4FTP4	Alcohol dehydrogenase-like 2 OS=Zea mays GN=100273217 PE=2 SV=1 - [B4FTP4_MAIZE]	57.96	15	15	79	383	40.8809	6.52197	1.14855	28	10.7948	1.12287	24	9.14693	1.1292	27	6.19695	0.936098	28	22.8764	0.907536	24	14.8499	0.90679	27	18.0497	0.868779	28	14.888	0.887177	24	11.4706	0.885079	27	9.4134	1.08809	28	13.5624	1.06766	24	6.8948	1.07632	27	6.83626
A0A1D6GEY0	Mitochondrial Rho GTPase OS=Zea mays GN=ZEAMMB73_Zm00001d013019 PE=3 SV=1 - [A0A1D6GEY0_MAIZE]	57.96	7	27	89	647	71.7649	5.61768	0.994822	10	7.30725	0.989189	7	2.9791	1.05348	8	2.78878	0.879778	10	23.7323	0.924818	7	21.0898	0.914528	8	9.71506	1.06935	10	18.3427	0.926447	7	10.9648	1.03573	8	8.31155	1.06182	10	10.9341	0.947329	7	9.33531	1.09514	8	3.46087
B4FD90	40S ribosomal protein S19 OS=Zea mays GN=100192949 PE=2 SV=1 - [B4FD90_MAIZE]	57.93	2	9	106	145	16.2556	9.99365	1.01592	2	2.50717	0.978033	1		1.04487	2	3.06857	0.825032	2	12.1626	0.692812	1		0.947188	2	44.3406	0.94335	2	12.6684	1.15784	1		0.983216	2	17.6377	1.23776	2	14.5017	1.18429	1		1.00735	2	20.2571
B6SX67	60S ribosomal protein L32 OS=Zea mays PE=2 SV=1 - [B6SX67_MAIZE]	57.89	6	8	68	133	15.7756	10.4917	1.10046	15	17.6185	1.01794	14	13.3833	1.01081	17	9.70314	0.968197	15	27.0401	0.891112	14	21.6428	0.855366	17	24.8476	0.972783	15	11.2506	1.07711	14	8.21154	1.11135	17	10.2258	1.00558	15	12.1272	0.999406	14	11.83	1.03053	17	8.22008
C5IHD0	Pyruvate, phosphate dikinase OS=Zea mays subsp. mays PE=3 SV=1 - [C5IHD0_MAIZE]	57.89	1	39	1303	881	95.6603	5.68115	0.622653	1		0.634402	1		0.812518	2	28.735	0.51726	1		0.910369	1		0.993254	2	23.3424	1.74177	1		1.348	1		1.14413	2	4.99786	1.18512	1		1.14446	1		1.08526	2	0.176788
B4F9B2	Acetyl-CoA acetyltransferase, cytosolic 1 OS=Zea mays GN=100282283 PE=2 SV=1 - [B4F9B2_MAIZE]	57.86	9	17	101	401	41.1623	6.55127	1.10655	16	11.6423	1.11004	13	8.26186	1.12284	14	8.09163	0.783804	16	34.1078	0.740766	13	21.7234	0.790092	14	27.0232	1.05678	16	15.9814	1.08749	13	8.43981	1.14176	14	9.60921	1.01218	16	17.9041	1.01482	13	5.55425	1.009	14	3.65465
B4FU37	Proteasome subunit alpha type OS=Zea mays PE=2 SV=1 - [B4FU37_MAIZE]	57.83	1	15	94	249	27.2639	6.31592	1.13504	3	1.37833	1.08095	2	3.47089	1.06806	2	0.526295	1.43766	3	1.36337	1.3515	2	7.90536	1.42826	2	3.09166	0.731251	3	1.68756	0.812164	2	0.644404	0.77332	2	4.83112	0.827471	3	5.7125	0.831234	2	6.28712	0.835491	2	0.819402
B6T3U2	CUE domain containing protein OS=Zea mays GN=100282123 PE=2 SV=1 - [B6T3U2_MAIZE]	57.81	5	5	21	192	20.8636	4.31006	1.02597	5	2.20849	1.21295	7	14.4646	1.06425	9	7.53381	0.529794	5	51.3821	0.583735	7	31.9229	0.635809	9	21.2007	1.20924	5	1.82715	1.26486	7	16.6779	1.29989	9	8.73802	1.10411	5	10.2202	0.980746	7	4.54753	1.03603	9	10.4904
Q9SAQ3	Proliferating cell nuclear antigen OS=Zea mays GN=ZmPCNA2 PE=2 SV=1 - [Q9SAQ3_MAIZE]	57.79	3	14	69	263	29.2945	4.75439	1.2022	2	3.79781	1.14169	4	6.97131	1.17704	2	5.84108	1.00892	2	0.726714	1.07757	4	4.06326	1.03884	2	6.47741	0.837732	2	6.32189	0.876146	4	8.09585	0.887794	2	2.43896	0.990204	2	0.297191	0.95583	4	6.29624	0.928954	2	0.285853
B4FKH7	Cytochrome B5 isoform D OS=Zea mays GN=100216924 PE=2 SV=1 - [B4FKH7_MAIZE]	57.78	2	6	46	135	14.8516	5.30029	1.1213	4	4.89034	1.02979	5	19.4758	1.15272	6	6.33718	1.07199	4	10.8598	0.989306	5	15.3688	1.02061	6	12.431	0.974175	4	6.43333	0.992722	5	15.7031	0.886637	6	12.5629	0.8738	4	7.82406	1.03007	5	12.3117	0.972549	6	9.88533
C0HHC4	Nucleoside diphosphate kinase OS=Zea mays GN=100381602 PE=2 SV=1 - [C0HHC4_MAIZE]	57.72	7	8	111	149	16.8197	7.50342	0.981805	36	4.66922	0.979781	35	9.34543	0.995498	36	9.70288	0.875452	36	26.54	0.811481	35	24.6211	0.915784	36	33.2307	1.05124	36	15.0263	1.08404	35	10.2054	1.04246	36	14.0518	1.08595	36	10.4285	1.0984	35	9.93266	1.10543	36	10.9154
A0A1D6EHR5	60S ribosomal protein L3-1 OS=Zea mays GN=103647029 PE=4 SV=1 - [A0A1D6EHR5_MAIZE]	57.69	1	6	64	78	8.85878	10.0669				1.05981	2	3.51335	1.16839	2	4.32935				0.959327	2	0.0718378	0.852317	2	0.811545				0.993396	2	2.3746	0.970852	2	1.27851				1.02709	2	1.22881	1.01283	2	3.5432
D1MPZ7	Chloroplastic Cu/Zn superoxide dismutase (Fragment) OS=Zea mays GN=sodC PE=2 SV=1 - [D1MPZ7_MAIZE]	57.61	6	6	45	184	18.7375	5.61768	0.852681	17	9.39585	0.878332	9	9.86498	0.875731	19	7.9456	1.46073	17	14.0464	1.49744	9	3.79433	1.51481	19	19.8476	0.916163	17	10.3975	0.868131	9	7.07176	0.873043	19	6.46192	0.82259	17	9.05814	0.884096	9	3.82205	0.904644	19	15.5799
C0PHA8	Uncharacterized protein OS=Zea mays PE=2 SV=1 - [C0PHA8_MAIZE]	57.59	10	10	55	290	30.6817	4.99561	1.08677	19	11.8205	1.11281	17	9.55189	1.10095	19	7.74041	0.800496	19	15.3587	0.678716	17	26.4199	0.76377	19	18.207	1.03461	19	11.142	1.12718	17	5.68924	1.08451	19	11.9888	1.05205	19	19.1863	1.09349	17	7.08734	1.05859	19	4.70657
A0A1D6GVM3	Delta-aminolevulinic acid dehydratase OS=Zea mays GN=ZEAMMB73_Zm00001d014715 PE=3 SV=1 - [A0A1D6GVM3_MAIZE]	57.28	17	17	98	426	46.0922	6.37939	0.987846	30	9.39088	0.997746	29	7.34025	0.999652	37	10.3212	1.00391	30	14.3396	0.965725	29	21.4824	0.97474	37	20.2597	1.06977	30	9.0055	1.06313	29	11.9668	1.0204	37	10.3947	1.01515	30	9.68641	1.01454	29	6.09603	1.02157	37	7.72088
B4FWA7	Mitochondrial pyruvate carrier OS=Zea mays GN=100273562 PE=2 SV=1 - [B4FWA7_MAIZE]	57.27	3	5	14	110	12.2854	9.37842	0.974317	3	3.05232	0.886896	3	10.4024	0.949282	5	12.5514	1.38517	3	1.15788	1.47511	3	11.0037	1.39373	5	17.7146	0.877062	3	2.90802	0.939551	3	8.12492	0.813327	5	9.04089	0.964665	3	8.41324	0.876966	3	4.96672	0.878159	5	10.6379
C4J4E4	Monodehydroascorbate reductase homolog1 OS=Zea mays GN=100501585 PE=2 SV=1 - [C4J4E4_MAIZE]	57.24	18	21	186	435	46.7033	5.59229	1.00587	56	8.06744	0.988876	53	11.8329	0.988121	55	8.76622	1.28061	56	16.5266	1.2829	53	16.4357	1.26291	55	20.657	0.838958	56	12.2664	0.896167	53	8.78492	0.854577	55	12.031	0.921607	56	14.8345	0.941103	53	7.44406	0.913591	55	10.916
B6U1A1	Adenine phosphoribosyltransferase 1 OS=Zea mays PE=2 SV=1 - [B6U1A1_MAIZE]	57.22	1	7	84	180	19.3264	5.2749	1.40623	2	1.75054	1.47938	2	0.470943	1.42968	2	2.19217	1.45153	2	10.4773	1.42329	2	18.4476	1.49487	2	12.7927	0.537469	2	24.2256	0.467585	2	27.3426	0.471091	2	29.2758	0.644114	2	7.20211	0.692603	2	17.023	0.670611	2	9.06057
Q6JAH6	Glutathione peroxidase OS=Zea mays GN=100273297 PE=2 SV=1 - [Q6JAH6_MAIZE]	57.14	3	8	71	168	18.4484	7.07861	0.856111	12	4.66214	0.822639	9	9.79677	0.831618	10	5.5168	1.12481	12	22.222	1.19805	9	20.8635	1.17285	10	19.5697	1.11867	12	13.7968	1.04087	9	21.1499	1.03652	10	11.6788	0.951197	12	16.6249	0.973292	9	16.8897	1.01495	10	14.2813
B6TBW4	ERBB-3 BINDING PROTEIN 1 OS=Zea mays GN=100282838 PE=2 SV=1 - [B6TBW4_MAIZE]	57.11	6	20	173	394	43.2044	7.03467	0.987534	26	7.37659	0.95655	17	6.62186	0.932774	24	11.1006	0.960365	26	10.794	0.914985	17	10.3109	0.947733	24	8.73493	1.05561	26	6.72388	1.11704	17	3.55793	1.08238	24	6.38813	1.08012	26	8.4673	1.0383	17	3.65962	1.04191	24	6.47172
B4FUH2	Aspartate aminotransferase OS=Zea mays GN=100273311 PE=2 SV=1 - [B4FUH2_MAIZE]	57.08	14	23	417	459	50.1506	8.38232	1.01685	76	9.91068	0.948647	68	12.5657	0.970233	91	10.1657	0.465496	76	64.7374	0.399943	68	52.6084	0.441971	90	63.1659	1.27775	76	15.1582	1.40978	68	12.2864	1.36847	91	12.564	1.2875	76	13.8824	1.22306	68	6.96529	1.18462	91	11.3421
K7WBY4	Abscisic acid receptor PYR1 OS=Zea mays GN=PYL2 PE=2 SV=1 - [K7WBY4_MAIZE]	57.07	5	9	35	205	21.977	5.59229	0.948602	8	5.82931	0.961699	4	9.76671	0.936334	7	14.1524	1.10813	8	14.6176	1.12716	4	19.2022	1.20578	7	11.3207	1.00648	8	14.6621	0.931307	4	21.4318	0.955006	7	7.56767	0.929878	8	12.6137	1.02092	4	11.4625	0.907415	7	7.72438
A0A1D6JT89	Methionine--tRNA ligase cytoplasmic OS=Zea mays GN=103632740 PE=3 SV=1 - [A0A1D6JT89_MAIZE]	57.03	9	36	201	775	86.1167	7.50342	0.990759	17	4.84584	0.985125	13	3.28865	0.952318	13	2.87367	0.888218	17	27.058	0.780838	13	23.015	0.864148	13	20.0812	1.12975	17	8.24704	1.14265	13	7.81583	1.12491	13	11.7359	1.03755	17	5.51989	1.0873	13	4.03377	1.06487	13	5.9469
B6SUD1	Alcohol dehydrogenase 2 OS=Zea mays GN=ZEAMMB73_Zm00001d049059 PE=2 SV=1 - [B6SUD1_MAIZE]	56.99	12	17	209	379	41.0397	6.06201	1.37544	29	15.6305	1.43188	26	12.5713	1.39555	31	14.178	0.911594	29	19.2698	0.901575	26	12.7085	0.842705	31	21.3264	0.779505	29	14.2287	0.805917	26	13.4183	0.818975	31	11.9085	0.914512	29	11.8907	0.900905	26	8.96912	0.907559	31	8.04388
B6SYW6	Uncharacterized protein OS=Zea mays PE=2 SV=1 - [B6SYW6_MAIZE]	56.99	1	3	11	93	9.78823	9.99365				1.19979	1								1.46683	1								0.811294	1								0.626464	1
C0HIZ0	Acetolactate synthase small subunit 1 chloroplastic OS=Zea mays GN=100381801 PE=2 SV=1 - [C0HIZ0_MAIZE]	56.94	8	17	126	353	39.0338	6.88818	1.03688	21	4.03568	1.05137	20	7.62541	1.03032	17	4.89034	0.609672	21	48.263	0.623681	20	29.963	0.651264	17	44.6202	1.13822	21	7.03827	1.15491	20	5.53462	1.12424	17	7.21458	1.24321	21	10.4367	1.22679	20	13.1697	1.2081	17	9.91276
B4FUK9	COP9 signalosome complex subunit 5b OS=Zea mays GN=100283276 PE=2 SV=1 - [B4FUK9_MAIZE]	56.91	13	13	31	362	40.1048	5.36377	1.03215	10	8.62226	1.07759	10	3.7846	1.0701	9	9.4164	0.881245	10	12.1597	0.973155	10	11.664	0.785451	9	27.5419	1.07757	10	5.38351	0.961976	10	10.1013	1.03082	9	14.7046	1.08055	10	9.97906	0.977326	10	5.48632	1.02083	9	5.38474
B6SJJ1	60S ribosomal protein L31 OS=Zea mays GN=100286120 PE=2 SV=1 - [B6SJJ1_MAIZE]	56.91	2	7	64	123	14.0296	9.84717	0.968654	3	15.0691	1.02841	1		1.03146	1		1.00758	3	6.52594	0.821935	1		1.15091	1		0.90663	3	3.79453	1.05165	1		0.919321	1		1.07925	3	10.9607	1.12211	1		0.963261	1
B4FBM9	60S ribosomal protein L3-1 OS=Zea mays GN=100192516 PE=2 SV=1 - [B4FBM9_MAIZE]	56.81	25	30	413	389	44.5238	10.1108	1.03959	121	9.8671	1.03679	106	14.1848	1.02985	124	10.8568	0.922672	121	19.442	0.890728	106	23.6705	0.908582	124	29.6839	1.06118	121	11.4291	1.06222	106	6.87028	1.04299	124	9.93578	0.988238	121	12.3759	1.028	106	7.3061	1.02123	124	9.23016
A0A1D6MMA1	Bowman-Birk type wound-induced proteinase inhibitor WIP1 OS=Zea mays GN=100281945 PE=4 SV=1 - [A0A1D6MMA1_MAIZE]	56.79	2	5	41	81	8.98819	8.08936	0.797769	2	5.73083	1.0034	2	21.7456	1.12567	1		1.64557	2	20.294	1.4235	2	10.1859	1.27356	1		0.765279	2	25.2743	0.768662	2	6.2687	0.792959	1		0.83859	2	10.3329	0.868984	2	3.71437	0.882857	1
C0P4Z5	Phosphoenolpyruvate carboxylase family protein OS=Zea mays GN=100194050 PE=2 SV=1 - [C0P4Z5_MAIZE]	56.73	18	19	111	490	52.3977	7.34229	1.10491	33	8.74822	1.06683	27	10.8057	1.10628	33	8.19745	0.691945	33	21.4459	0.724306	27	27.4478	0.71921	33	27.6873	1.15936	33	11.2805	1.13596	27	10.1929	1.1321	33	9.29306	1.04069	33	7.46604	1.05524	27	10.3842	1.03788	33	5.66447
C4J9S6	Uncharacterized protein OS=Zea mays PE=2 SV=1 - [C4J9S6_MAIZE]	56.73	4	10	82	245	26.4252	5.78271	1.09378	9	15.1068	1.22831	6	10.5474	1.14832	7	22.4582	1.03153	9	8.7295	1.00453	6	12.1386	0.916596	7	26.2503	1.08822	9	7.42708	0.949943	6	9.6762	1.02625	7	9.79381	0.891463	9	20.0844	0.846781	6	7.59729	0.918577	7	16.6559
K7VEB9	Importin subunit alpha OS=Zea mays GN=ZEAMMB73_Zm00001d009850 PE=3 SV=1 - [K7VEB9_MAIZE]	56.71	1	19	126	529	58.1646	5.36377	1.13636	1		1.00649	1					0.718705	1		0.776688	1					1.0294	1		1.19947	1					1.14943	1		1.04905	1
C0LNQ9	UDP-glucosyltransferase OS=Zea mays PE=2 SV=1 - [C0LNQ9_MAIZE]	56.69	2	17	178	471	50.6782	6.06201	3.33706	3	2.55541	2.65103	6	6.56587	2.52108	4	9.88965	0.162366	1		0.221647	5	10.2374	0.233877	4	17.671	0.263561	3	19.9993	0.402877	6	38.7066	0.328293	4	47.6893	0.292259	3	24.5795	0.70032	6	3.69839	0.606381	4	1.74584
B6SJZ5	Histone H2B OS=Zea mays GN=100502158 PE=2 SV=1 - [B6SJZ5_MAIZE]	56.67	0	11	251	150	16.1559	10.0522
A0A1D6NK31	Protein ROOT HAIR DEFECTIVE 3 homolog OS=Zea mays GN=ZEAMMB73_Zm00001d044271 PE=3 SV=1 - [A0A1D6NK31_MAIZE]	56.63	11	37	130	784	87.7129	6.02393	1.16001	10	3.89233	1.10262	12	3.74537	1.12809	13	9.32055	0.699844	10	20.7246	0.723672	12	14.8146	0.697775	13	22.0022	1.07474	10	9.28522	1.092	12	6.08513	1.12808	13	6.66258	1.07338	10	10.483	1.05603	12	5.31091	1.01465	13	7.2177
B8QXK9	rRNA N-glycosidase OS=Zea mays subsp. parviglumis GN=rip1 PE=3 SV=1 - [B8QXK9_ZEAMP]	56.58	1	15	84	304	33.421	6.7124	1.22301	2	4.9812	1.06764	1		1.13413	1		0.96621	2	9.58242	1.25435	1		0.999285	1		1.00241	2	4.22995	0.863384	1		0.977319	1		0.853529	2	7.65496	0.883651	1		0.924349	1
B8A312	Glucose-6-phosphate 1-epimerase OS=Zea mays GN=100280296 PE=2 SV=1 - [B8A312_MAIZE]	56.55	13	15	98	336	37.4159	5.33838	0.861856	21	8.55986	0.879941	23	17.157	0.878694	31	12.7774	1.14845	21	13.856	1.16854	23	13.8573	1.18138	31	15.5561	1.07188	21	9.86342	1.03206	23	10.3903	1.00954	31	7.65045	0.97412	21	8.82676	0.980128	23	7.33439	0.957086	31	7.31016
B4FBF6	Mitochondrial dicarboxylate/tricarboxylate transporter DTC OS=Zea mays GN=100274318 PE=2 SV=1 - [B4FBF6_MAIZE]	56.49	5	14	120	308	33.1261	9.70068	1.00011	11	10.2525	1.01479	14	7.0972	1.05773	15	9.05738	0.884248	11	10.8089	0.860622	14	15.7811	0.758363	15	10.901	0.985649	11	7.44982	1.05276	14	7.53256	1.04755	15	10.9564	1.24397	11	12.6572	1.07861	14	6.75603	1.07055	15	4.78796
P05348	Ribulose bisphosphate carboxylase small chain, chloroplastic OS=Zea mays GN=RBCS PE=1 SV=1 - [RBS_MAIZE]	56.47	5	10	43	170	19.1385	8.90967	0.642066	10	14.2472	0.593126	11	24.2731	0.688012	12	7.43078	2.23526	10	19.6575	2.51851	11	26.7856	2.44028	12	14.4526	0.575015	10	42.2724	0.53478	11	65.0287	0.564408	12	23.4676	0.607194	10	35.4776	0.514024	11	46.6705	0.588087	12	19.9488
B4F9K0	Late embryogenesis abundant protein group 2 OS=Zea mays GN=100191638 PE=2 SV=1 - [B4F9K0_MAIZE]	56.43	1	18	126	319	35.2522	5.10986	0.162771	1					0.239994	2	7.8751	0.0892079	1					0.12568	2	19.0395	1.90015	1					1.84654	2	1.71697	1.89342	1					1.75872	2	0.540447
A0A1D6QQD8	Acetyltransferase component of pyruvate dehydrogenase complex OS=Zea mays GN=ZEAMMB73_Zm00001d053580 PE=3 SV=1 - [A0A1D6QQD8_MAIZE]	56.4	0	21	128	422	45.4596	5.85889
C0P8C6	T-complex protein 1 subunit theta OS=Zea mays GN=100382493 PE=2 SV=1 - [C0P8C6_MAIZE]	56.39	7	27	158	548	58.9433	5.42725	1.024	7	4.18076	1.04453	9	3.49638	1.02952	8	3.04583	1.16037	7	5.00531	1.12701	9	9.05692	1.17419	8	5.92026	0.902768	7	10.8717	0.935486	9	10.3787	0.933523	8	8.57535	0.959417	7	6.27255	0.983758	9	7.43549	0.960259	8	5.55421
B6UH19	60S ribosomal protein L32 OS=Zea mays PE=2 SV=1 - [B6UH19_MAIZE]	56.39	6	8	96	133	15.6845	10.4038	0.996925	19	5.67396	0.823972	15	13.6067	0.899983	18	6.6774	1.11443	19	14.7798	1.09524	15	8.43553	1.08935	18	7.0132	0.996807	19	15.057	1.11574	15	14.7128	1.04398	18	9.84701	0.930107	19	6.78205	0.992876	15	9.48405	1.01597	18	3.99227
A0A1D6QPU0	Phosphoenolpyruvate carboxylase isoform 1 OS=Zea mays GN=ZEAMMB73_Zm00001d053453 PE=3 SV=1 - [A0A1D6QPU0_MAIZE]	56.37	5	47	315	864	98.4466	6.58057	0.846402	4	38.3832	0.907433	4	25.5542	0.912897	6	28.9044	0.757268	4	32.5471	0.935571	4	12.1383	0.655774	6	15.7224	0.925586	4	47.158	1.12997	4	7.87055	1.12731	6	6.51619	1.40558	4	16.9151	1.17936	4	8.07869	1.2685	6	16.5559
B4FPT8	60S ribosomal protein L10-3 OS=Zea mays PE=2 SV=1 - [B4FPT8_MAIZE]	56.36	14	15	185	220	24.8791	10.2427	1.01326	66	5.53702	1.03272	46	10.6998	1.01053	67	7.51658	0.899692	66	12.4477	0.871811	46	10.7081	0.914059	67	8.40899	1.07742	66	7.75538	1.05026	46	6.23302	1.06784	67	7.0787	1.03921	66	6.25606	1.04427	46	5.9276	1.04989	67	5.28226
A0A1D6MRM3	ATP-citrate synthase beta chain protein 2 OS=Zea mays GN=ZEAMMB73_Zm00001d040603 PE=4 SV=1 - [A0A1D6MRM3_MAIZE]	56.3	4	28	213	627	68.1974	8.11865	0.930019	8	6.38217	0.976182	6	7.46623	0.98779	8	8.41244	1.56008	8	13.1421	1.45826	6	4.26674	1.51954	8	11.5457	0.772696	8	10.872	0.801608	6	7.76878	0.790318	8	9.12588	0.74183	8	5.77272	0.815735	6	9.48003	0.817144	8	10.647
B4FLJ4	rRNA N-glycosidase OS=Zea mays PE=2 SV=1 - [B4FLJ4_MAIZE]	56.15	2	14	73	301	33.2509	6.43018	0.583903	2	11.6796	0.671354	4	39.3353	0.745025	5	4.80001	0.573136	2	17.8946	0.565652	4	29.9173	0.92565	5	31.0203	1.40442	2	4.62615	1.42294	4	13.7601	1.14182	5	16.5082	1.47681	2	6.93445	1.33579	4	13.9779	1.16097	5	17.2627
B6T5R1	Ran-binding protein 1 OS=Zea mays GN=100282282 PE=2 SV=1 - [B6T5R1_MAIZE]	56.11	5	9	50	221	23.7607	4.86865	1.00501	11	3.63748	1.19212	7	13.9064	0.997027	11	12.9093	1.21154	11	17.1155	1.13323	7	7.91811	1.43135	11	11.4329	0.947517	11	11.0438	0.896272	7	9.02667	0.896771	11	13.6549	0.864861	11	11.5999	0.856363	7	3.9157	0.813601	11	9.4257
K7TQJ7	Eukaryotic translation initiation factor isoform 4G-2 OS=Zea mays GN=100382039 PE=4 SV=1 - [K7TQJ7_MAIZE]	56.05	22	37	178	785	86.6479	7.88428	1.1363	26	10.0314	1.07571	34	11.2001	1.11819	32	10.4502	0.657323	26	25.9513	0.69779	34	41.8774	0.643069	32	41.249	1.12926	26	8.757	1.1531	34	12.62	1.14618	32	8.43586	1.06936	26	8.72692	1.06685	34	11.0816	1.06558	32	6.35915
B6UFB3	Stromal 70 kDa heat shock-related protein OS=Zea mays PE=2 SV=1 - [B6UFB3_MAIZE]	56.05	4	37	384	703	74.6246	5.21143	0.859169	5	5.04701	0.910461	8	12.4295	0.867689	8	13.1064	0.571022	5	13.0332	0.511036	8	39.6281	0.567937	8	29.1331	1.40032	5	9.89166	1.3065	8	5.64644	1.35393	8	8.11228	1.24562	5	8.78893	1.20187	8	5.79015	1.24398	8	12.3558
B4FUA9	60 ribosomal protein L14 OS=Zea mays PE=2 SV=1 - [B4FUA9_MAIZE]	55.97	2	10	85	134	15.3516	10.3452	0.967051	3	3.57427	0.929595	4	0.39832	0.982577	4	4.72179	0.807532	3	2.24964	0.880418	4	8.46085	0.859372	4	15.754	1.22666	3	3.5132	1.13325	4	0.367286	1.09924	4	2.87057	1.01706	3	0.763744	1.09006	4	1.82131	1.09197	4	3.01413
B6TMP6	60 ribosomal protein L14 OS=Zea mays PE=2 SV=1 - [B6TMP6_MAIZE]	55.97	2	10	82	134	15.3666	10.2866	1.0696	4	2.21472	1.05649	2	12.2637	0.943301	2	5.00584	0.8826	4	5.54431	1.03218	2	30.876	1.42385	2	0.522736	1.04238	4	5.9188	0.964321	2	0.423553	0.862882	2	3.3751	1.02346	4	3.10065	0.966911	2	15.9304	0.886197	2	1.84089
A0A1D6GF89	Serine/threonine-protein phosphatase OS=Zea mays GN=100282302 PE=3 SV=1 - [A0A1D6GF89_MAIZE]	55.93	1	10	53	270	31.0511	5.36377																																		3.83869	1
B4FNZ9	General stress protein 39 OS=Zea mays PE=2 SV=1 - [B4FNZ9_MAIZE]	55.92	14	14	53	304	32.9237	6.03662	0.825194	16	15.1523	0.811292	14	16.8867	0.786653	23	13.1124	0.621797	16	52.7345	0.673193	14	47.4204	0.578303	22	50.6071	1.49966	16	21.2757	1.54265	14	23.0412	1.59846	23	23.182	1.08082	16	7.38426	1.03396	14	8.7599	1.06433	23	7.25713
Q94IQ9	Putative methyl-binding domain protein MBD105 OS=Zea mays PE=2 SV=1 - [Q94IQ9_MAIZE]	55.89	9	12	51	433	43.6844	4.53857	0.930614	13	10.0145	0.877923	12	9.4085	0.889208	15	9.20997	1.41059	13	12.0353	1.56839	12	20.4855	1.54454	15	25.3417	0.859115	13	12.0633	0.746669	12	8.19788	0.804004	15	14.8034	0.844459	13	17.9222	0.853905	12	14.0374	0.903213	15	15.8663
A0A1D6EGZ9	Eukaryotic initiation factor 5C CG2922-PF, isoform F OS=Zea mays GN=ZEAMMB73_Zm00001d004677 PE=4 SV=1 - [A0A1D6EGZ9_MAIZE]	55.82	6	19	87	378	43.8528	5.32568	0.99044	9	8.79115	1.04328	7	6.44174	1.04577	6	14.0772	0.832196	9	7.65675	0.80128	7	26.4528	0.796611	6	26.7465	1.11482	9	2.468	1.09847	7	3.27756	1.02218	6	8.09418	1.07387	9	7.19653	1.06878	7	15.3118	1.07741	6	10.9748
B4FB55	Ras-related protein ARA-3 OS=Zea mays GN=103635765 PE=2 SV=1 - [B4FB55_MAIZE]	55.81	2	12	89	215	23.8673	8.22119	1.05263	3	8.07192	1.00768	2	0.593123	1.00447	3	0.714776	0.914063	3	0.999288	0.896389	2	1.03089	0.916817	3	4.67347	1.02706	3	6.21672	1.11749	2	1.57846	1.09128	3	2.4279	1.06024	3	6.98899	1.01852	2	0.228927	1.00331	3	0.914877
B6U8D6	Uncharacterized protein OS=Zea mays PE=2 SV=1 - [B6U8D6_MAIZE]	55.73	5	5	13	131	14.5294	4.98291	0.986076	5	25.9513	1.03195	3	7.17137	0.987282	5	5.37974	0.906385	5	9.58106	1.03346	3	32.7181	0.942454	5	29.722	1.03266	5	19.2465	0.938676	3	19.2438	1.00815	5	2.74682	1.08512	5	9.37399	1.03852	3	3.0649	1.1115	5	10.4561
A0A1D6JIM7	Soluble inorganic pyrophosphatase 1 OS=Zea mays GN=100282768 PE=3 SV=1 - [A0A1D6JIM7_MAIZE]	55.72	2	10	47	201	22.6605	5.66846				1.05785	1		0.98133	1					1.01044	1		1.42647	1					1.01316	1		0.902029	1					0.967872	1		0.808431	1
B6TCA9	Diphosphomevalonate decarboxylase OS=Zea mays GN=100282878 PE=2 SV=1 - [B6TCA9_MAIZE]	55.71	5	19	68	420	45.8843	6.62451	0.980711	7	4.49311	1.01829	4	4.64231	0.952177	8	4.53444	0.962377	7	8.23062	0.96408	4	15.095	0.967756	8	13.4837	1.07607	7	11.1986	1.02913	4	5.95813	1.06559	8	6.6184	1.01993	7	6.83144	0.977964	4	2.42047	1.06051	8	2.83823
B4FMY6	V-type proton ATPase subunit C OS=Zea mays GN=100281241 PE=2 SV=1 - [B4FMY6_MAIZE]	55.7	4	18	99	377	42.6808	5.64307	1.05307	7	5.70405	1.13283	6	12.4075	1.1391	7	11.5458	1.25157	7	24.3074	1.28653	6	5.41882	1.33167	7	6.81882	0.848075	7	8.08796	0.743254	6	6.48381	0.782928	7	16.4177	0.858555	7	15.0749	0.86849	6	8.25497	0.848655	7	3.94943
B4FSJ1	V-type proton ATPase subunit C OS=Zea mays PE=2 SV=1 - [B4FSJ1_MAIZE]	55.7	5	18	87	377	42.6368	5.96045	0.958986	5	4.09986	1.16558	5	11.0778	1.03922	5	10.4613	1.29682	5	10.8132	1.18864	5	13.8142	1.17105	5	15.42	0.919027	5	9.49393	0.879577	5	7.14545	0.877763	5	4.29835	0.923132	5	3.16277	0.86153	5	6.53261	0.921481	5	7.92354
B6TLX3	Uncharacterized protein OS=Zea mays PE=2 SV=1 - [B6TLX3_MAIZE]	55.7	1	5	78	79	8.7975	9.01221				0.897179	1		0.91533	1					1.02649	1		0.915148	1					1.10435	1		1.13608	1					1.02062	1		1.07403	1
K7UGM3	Catalase OS=Zea mays GN=ZEAMMB73_Zm00001d054044 PE=3 SV=1 - [K7UGM3_MAIZE]	55.67	18	21	183	494	56.5421	6.96143	0.606321	44	38.5035	0.671445	37	28.5455	0.65295	49	22.575	2.02641	44	24.0841	2.00214	37	22.8828	2.1917	49	20.485	0.601406	44	30.327	0.643971	37	32.0044	0.585834	49	27.1488	0.774742	44	12.3344	0.779792	37	11.3363	0.810153	49	9.24436
B4FLV6	Protein translation factor SUI1 OS=Zea mays GN=100286322 PE=2 SV=1 - [B4FLV6_MAIZE]	55.65	4	6	19	115	12.7136	8.42627	1.03638	3	0.735904	0.933335	2	0.160489	0.992821	3	4.99199	0.738863	3	1.41251	1.11535	3	60.4676	0.673425	3	2.42702	1.01876	3	13.4224	1.19049	3	0.907637	1.22373	3	17.9064	1.26199	3	13.0039	1.17367	3	10.159	1.0713	3	2.91754
B6SJ08	60S ribosomal protein L18 OS=Zea mays GN=100192878 PE=2 SV=1 - [B6SJ08_MAIZE]	55.61	6	10	111	187	21.0296	11.4878	0.995315	21	5.56126	0.958982	18	9.26492	0.93537	31	10.3173	1.00448	21	6.20778	0.975825	18	14.4583	1.02547	31	13.6749	1.00576	21	12.4644	1.06317	18	10.9459	1.0584	31	7.92939	1.02949	21	7.61458	1.0102	18	4.28778	0.983022	31	7.9509
B4FNC9	Small ubiquitin-related modifier OS=Zea mays GN=100281934 PE=2 SV=1 - [B4FNC9_MAIZE]	55.56	5	5	29	99	10.9243	5.09717	0.871386	9	12.6262	0.888252	10	18.0415	0.865105	10	16.4342	0.921135	9	27.1264	0.916733	10	28.6063	0.860966	10	13.4256	1.04059	9	6.06522	1.06443	10	5.44883	1.08901	10	6.58851	0.998393	9	21.9035	1.11253	10	7.79738	1.12104	10	8.56361
B6T883	Cysteine proteinase inhibitor OS=Zea mays PE=2 SV=1 - [B6T883_MAIZE]	55.56	2	11	54	243	26.4677	6.59521	0.588727	2	45.3804	0.492805	2	73.7958	0.548251	2	62.8289	0.772216	2	120.933	0.847344	2	112.793	0.861044	2	106.845	1.1929	2	56.9125	1.1719	2	66.8949	1.20637	2	50.954	1.2132	2	32.6097	1.18761	2	30.2784	1.17312	2	37.987
B4FVU6	Diphosphomevalonate decarboxylase OS=Zea mays GN=103643980 PE=2 SV=1 - [B4FVU6_MAIZE]	55.48	4	18	64	420	45.9602	6.46826	0.985313	5	8.49238	1.01481	6	2.86075	0.967231	4	2.67476	1.18092	5	7.98231	1.21129	6	8.5431	1.32776	4	5.31604	0.890507	5	12.0582	0.910307	6	7.3874	0.899438	4	6.63779	0.904638	5	7.91806	0.905935	6	6.5803	0.905246	4	5.08783
B6SHT0	OB-fold nucleic acid binding domain containing protein OS=Zea mays GN=100280528 PE=2 SV=1 - [B6SHT0_MAIZE]	55.48	5	6	32	146	15.4872	8.71924	0.934933	5	5.76653	0.837404	11	19.5359	0.893474	7	13.3941	1.1701	5	12.31	1.23206	11	9.9274	1.33893	7	9.29059	1.02404	5	5.65566	0.919924	11	12.9784	0.942699	7	14.7228	0.938836	5	10.7139	1.01053	11	8.42277	0.968779	7	13.0128
D2IQV7	Starch branching enzyme IIB (Fragment) OS=Zea mays subsp. mays GN=ae1 PE=4 SV=1 - [D2IQV7_MAIZE]	55.4	1	5	51	139	14.6443	6.78564							0.942471	1								1.7762	1								0.694255	1								0.759491	1
P49036	Sucrose synthase 2 OS=Zea mays GN=SUS1 PE=1 SV=1 - [SUS2_MAIZE]	55.39	30	41	523	816	92.8802	6.48096	1.2557	116	9.68968	1.28134	116	12.5536	1.2395	131	14.611	0.504128	115	62.704	0.516562	107	59.1754	0.512611	125	57.3744	1.05572	116	12.3926	1.103	116	10.0351	1.09533	131	9.94175	1.1607	116	12.8513	1.16659	116	9.57216	1.12592	131	8.66045
B6SLS0	ATP-dependent RNA helicase DBP5 OS=Zea mays GN=100193503 PE=2 SV=1 - [B6SLS0_MAIZE]	55.36	26	26	133	504	55.7585	5.56689	1.04425	40	10.2762	1.04685	44	12.034	1.05349	49	11.5964	0.97543	40	22.976	0.935002	44	15.135	0.983412	49	14.8672	1.03167	40	14.732	1.04572	44	11.3076	1.03151	49	7.0149	0.980101	40	11.7357	0.978701	44	6.57397	0.975784	49	6.4067
B7ZZ50	Lipoxygenase OS=Zea mays PE=2 SV=1 - [B7ZZ50_MAIZE]	55.29	40	40	216	870	94.8732	5.69385	0.73345	74	20.2256	0.684101	72	23.6909	0.678254	68	27.2812	1.94992	74	26.5323	2.14078	72	28.2921	2.33784	68	33.1168	0.653932	74	36.3785	0.631094	72	33.7034	0.598803	68	36.3276	0.692393	74	22.3658	0.677901	72	23.7915	0.676688	67	23.721
B6TF38	Tubulin beta chain OS=Zea mays GN=ZEAMMB73_Zm00001d033457 PE=2 SV=1 - [B6TF38_MAIZE]	55.28	1	19	300	445	49.7336	4.89404							1.10452	1								1.01577	1								0.909451	1								1.00544	1
C0P4K4	L-ascorbate peroxidase S chloroplastic/mitochondrial OS=Zea mays GN=100193740 PE=2 SV=1 - [C0P4K4_MAIZE]	55.27	9	15	80	313	34.1126	7.92822	0.900599	14	7.81845	0.900549	16	6.00522	0.866822	19	13.9447	0.924223	14	11.8433	0.887087	16	17.999	0.905368	19	13.6189	1.12405	14	12.3565	1.14992	16	7.29207	1.12574	19	8.2705	1.10511	14	7.35276	1.05863	16	10.7664	1.10002	19	7.06311
B4G080	Caffeoyl-CoA O-methyltransferase 1 OS=Zea mays PE=2 SV=1 - [B4G080_MAIZE]	55.24	10	10	59	248	27.3021	5.2749	0.979646	21	14.071	1.01403	18	12.1912	1.05464	20	6.51506	1.35814	21	13.5835	1.32317	18	8.51885	1.47466	20	26.3125	0.816776	21	15.1375	0.819438	18	15.6657	0.816806	20	15.8671	0.868243	21	9.68341	0.866003	18	6.72583	0.877906	20	12.7794
A0A1D6JSN1	T-complex protein 1 subunit gamma OS=Zea mays GN=100285961 PE=3 SV=1 - [A0A1D6JSN1_MAIZE]	55.2	6	29	166	558	60.6949	6.68311	1.03706	7	3.99831	0.975303	8	11.7039	0.934718	6	7.9069	0.821814	7	6.25743	0.877629	8	6.84254	0.816565	6	15.2494	1.07943	7	2.52107	1.09983	8	9.25927	1.11533	6	8.06559	1.09399	7	13.4279	1.096	8	8.30113	1.14882	6	7.88301
C0PD27	Isocitrate dehydrogenase [NADP] OS=Zea mays GN=ZEAMMB73_Zm00001d039079 PE=2 SV=1 - [C0PD27_MAIZE]	55.18	13	23	231	415	46.1944	6.69775	1.05567	38	7.91323	1.04659	34	11.0954	1.05927	36	11.874	1.10691	38	18.7032	1.06335	34	20.9085	1.16114	36	20.8681	0.869522	38	16.4651	0.855501	34	23.5207	0.840438	36	12.3289	0.996054	38	8.52423	0.935473	34	9.48678	0.922583	36	10.0037
B4FAL8	Selenium-binding protein 3 OS=Zea mays GN=100192654 PE=2 SV=1 - [B4FAL8_MAIZE]	55.17	17	20	181	493	54.1458	6.04932	1.15827	54	12.8136	1.19925	50	12.1877	1.14951	58	9.98756	0.736879	54	23.6475	0.792852	50	24.3823	0.77264	58	22.0262	1.0416	54	8.00976	0.99825	50	8.0659	1.02324	58	10.8189	1.05048	54	8.30173	1.04464	50	5.62148	1.04675	58	5.47069
B4FTQ4	Ras-related protein ARA-3 OS=Zea mays PE=2 SV=1 - [B4FTQ4_MAIZE]	55.14	2	13	86	214	23.7922	7.10791	0.899592	1		0.989247	3	8.56573				1.03381	1		1.03344	3	16.3054				1.15004	1		1.01951	3	10.8105				0.978029	1		0.967286	3	2.42553
B6SLM7	Uncharacterized protein OS=Zea mays GN=103653993 PE=2 SV=1 - [B6SLM7_MAIZE]	55.14	7	7	23	107	11.0066	4.56396	0.7224	8	24.7274	0.674885	6	28.1537	0.59074	9	15.617	0.755134	8	22.9781	0.682738	6	19.4187	0.677506	9	22.4955	1.47913	8	6.72242	1.46992	6	15.2073	1.5113	9	9.31959	1.17119	8	11.4531	1.12379	6	9.14557	1.20092	9	8.87033
Q947B9	Glucose-1-phosphate adenylyltransferase OS=Zea mays GN=542295 PE=3 SV=1 - [Q947B9_MAIZE]	55.13	7	22	382	517	56.4468	6.94678	0.940521	30	10.9809	0.892948	14	7.77216	0.898767	25	8.74067	0.431347	30	100.296	0.368891	14	69.6875	0.431493	25	79.7701	1.3547	30	23.619	1.34975	14	18.7568	1.3737	25	8.7467	1.20255	30	12.6449	1.24208	14	7.57934	1.18319	25	8.50611
A0A1D6GWE1	Shepherd-like1 OS=Zea mays GN=100279926 PE=3 SV=1 - [A0A1D6GWE1_MAIZE]	55.07	8	45	359	808	92.817	4.99561	1.04649	19	6.11333	1.05373	16	5.00742	1.05119	16	12.1778	0.889395	19	18.2164	0.934359	16	11.4328	0.972102	16	13.1233	1.03834	19	17.7272	1.02589	16	12.2377	1.03008	16	17.1373	1.01202	19	12.3305	1.01423	16	7.84078	1.03539	16	12.0575
B6TZD1	Methylthioribose-1-phosphate isomerase OS=Zea mays GN=IDI2 PE=2 SV=1 - [MTNA_MAIZE]	55.04	16	16	87	367	38.5982	6.04932	1.00813	29	10.4678	0.97331	24	12.2696	1.00204	31	12.6497	1.3194	29	16.1456	1.36029	24	10.4079	1.30436	31	17.5944	0.874362	29	11.8148	0.858837	24	8.68566	0.844633	31	10.6759	0.850448	29	14.5799	0.859649	24	8.05476	0.864811	31	13.8723
B6SHW9	Ubiquitin fusion protein OS=Zea mays GN=103633261 PE=2 SV=1 - [B6SHW9_MAIZE]	55.04	1	10	364	129	14.749	9.92041	0.848145	1								1.25655	1								0.921829	1								1.0331	1
A0A1D6N932	Osmotin-like protein OSM34 OS=Zea mays GN=100276695 PE=4 SV=1 - [A0A1D6N932_MAIZE]	55	10	10	102	220	23.054	7.94287	0.523876	30	73.0744	0.49178	35	55.02	0.528097	34	54.7281	2.50428	30	46.0584	2.62067	35	30.0116	2.77119	34	51.7239	0.593072	30	47.3191	0.564648	34	50.2766	0.598291	34	63.2659	0.480567	30	101.019	0.49756	34	54.842	0.513677	34	57.7473
B4FUX6	Eukaryotic translation initiation factor 3 subunit J OS=Zea mays GN=ZEAMMB73_Zm00001d015061 PE=2 SV=1 - [B4FUX6_MAIZE]	54.98	4	13	57	231	25.7578	4.90674	0.94413	6	21.2993	0.815573	2	32.1783	0.815056	4	36.2193	0.789364	6	21.1539	0.798539	3	29.7471	0.761787	4	21.8749	1.25119	6	13.4885	1.21309	3	1.2243	1.25149	4	14.2873	1.10959	6	7.65006	1.00859	3	1.21518	1.05686	4	7.53915
K7V1I3	Ubiquitin-activating enzyme E1 2 OS=Zea mays GN=100279472 PE=3 SV=1 - [K7V1I3_MAIZE]	54.92	9	47	266	1056	117.319	5.33838	1.05114	17	7.64345	1.05042	19	6.65627	1.06786	17	7.68142	0.853796	17	11.553	0.84572	19	11.4883	0.820191	17	23.8472	1.05684	17	9.76832	1.08524	19	7.74129	1.08152	17	11.8437	1.05505	17	7.27095	1.03595	19	6.84466	1.02626	17	9.91912
B6SHH4	Lysine--tRNA ligase OS=Zea mays PE=2 SV=1 - [B6SHH4_MAIZE]	54.89	11	29	184	614	69.2368	6.30322	1.00589	13	8.97743	0.969746	15	9.72016	0.949751	17	5.13343	0.821053	13	22.021	0.743276	15	18.8111	0.847986	17	43.2532	1.07263	13	13.5971	1.16327	15	6.83319	1.10211	17	16.1278	1.03241	13	14.034	1.12041	15	6.59909	1.05651	17	8.14655
A0A1D6QK75	Heat shock protein 90-5 chloroplastic OS=Zea mays GN=ZEAMMB73_Zm00001d052809 PE=3 SV=1 - [A0A1D6QK75_MAIZE]	54.89	13	32	153	787	88.614	5.13525	1.01177	12	7.98925	1.01971	13	8.20627	1.01155	12	5.16041	0.671214	12	38.4985	0.635921	13	53.2206	0.651063	12	62.1588	1.2239	12	18.6876	1.24379	13	14.4421	1.13735	12	15.0262	1.10155	12	14.8387	1.16952	13	13.3581	1.15532	12	8.11804
B6TIP7	Peptidyl-prolyl cis-trans isomerase OS=Zea mays GN=100283475 PE=2 SV=1 - [B6TIP7_MAIZE]	54.88	1	11	110	215	23.064	9.56885	0.930091	2	8.27662	0.903587	2	10.6121	0.875177	2	4.22901	1.08942	2	3.07211	1.12378	2	3.25885	1.16248	2	2.63978	1.19067	2	0.0744132	1.08245	2	4.57758	1.0583	2	5.37678	0.855988	2	5.16261	0.946756	2	7.95679	0.986923	2	1.07591
B4FAU9	Uncharacterized protein OS=Zea mays PE=2 SV=1 - [B4FAU9_MAIZE]	54.88	4	22	68	492	55.5346	8.32373	1.10861	3	5.05301	1.20443	1		1.46913	3	0.487841	0.623015	3	31.1162	0.624607	1		0.28271	2	113.632	1.10332	3	3.03197	1.06235	1		1.05741	3	0.346432	1.2344	3	25.2099	1.11954	1		0.971141	3	13.4066
B4FSN1	Thiolase1 OS=Zea mays GN=101202696 PE=2 SV=1 - [B4FSN1_MAIZE]	54.86	8	16	100	401	41.0963	6.68311	1.05634	13	11.4064	1.09199	13	5.83267	1.12217	15	9.78511	0.614849	13	45.968	0.732736	13	34.7908	0.620472	15	24.1668	1.17567	13	19.3085	1.0892	13	8.72853	1.15879	15	8.99074	1.1445	13	12.4827	1.07977	13	7.66501	1.09671	15	9.37134
C0P567	Pyrophosphate--fructose 6-phosphate 1-phosphotransferase subunit beta OS=Zea mays GN=100382182 PE=2 SV=1 - [C0P567_MAIZE]	54.79	4	26	291	564	61.0129	6.7417	1.01777	8	8.27124	1.0906	7	4.35945	1.06723	9	8.07514	0.568741	8	39.7231	0.621333	7	24.175	0.510411	9	33.2407	1.06825	8	23.9192	1.1574	7	8.74156	1.21494	9	4.28176	1.2953	8	18.4086	1.1553	7	6.7598	1.17485	9	3.35477
A0A1D6JVL9	Small nuclear ribonucleoprotein Sm D3 OS=Zea mays GN=ZEAMMB73_Zm00001d028377 PE=4 SV=1 - [A0A1D6JVL9_MAIZE]	54.78	5	5	28	115	12.8578	10.2573	1.03626	9	2.94448	1.04025	8	10.4717	1.09724	11	8.55972	1.07649	9	14.6547	1.10936	8	6.80629	1.06515	11	13.9613	0.912473	9	13.8015	0.914632	8	13.1286	0.936581	11	5.07298	0.969313	9	12.3988	0.931583	8	6.30814	0.937448	11	4.19146
B4FK84	Glutathione S-transferase 3 OS=Zea mays GN=541990 PE=2 SV=1 - [B4FK84_MAIZE]	54.75	9	9	109	221	23.8797	6.41748	0.826715	39	19.1331	0.823908	33	17.6559	0.854272	37	18.0347	1.71471	39	24.1439	1.7459	33	16.5103	1.83151	37	26.9204	0.754793	39	20.1559	0.741703	33	17.6365	0.733856	37	19.0564	0.804996	39	12.4458	0.81106	33	12.5466	0.774205	37	14.6262
B6TDE0	NADP-dependent oxidoreductase P1 OS=Zea mays PE=2 SV=1 - [B6TDE0_MAIZE]	54.75	15	16	85	358	38.911	6.68311	0.939524	27	9.19677	0.948664	24	12.6298	0.941213	32	11.0025	1.7307	27	25.3103	1.59683	24	26.0127	1.77033	32	23.6747	0.714589	27	23.1796	0.735591	24	25.085	0.734829	32	28.1042	0.712945	27	34.1092	0.783626	24	16.9451	0.767632	32	19.821
C0PCV2	40S ribosomal protein S8 OS=Zea mays PE=2 SV=1 - [C0PCV2_MAIZE]	54.67	7	12	141	214	24.2951	10.3745	1.04543	19	6.21228	1.04796	16	8.21125	0.985503	19	13.4899	0.951481	19	12.2352	0.984638	16	10.8521	1.01272	19	24.5363	1.04023	19	13.6008	1.02409	16	5.39848	1.03846	19	10.9385	1.03609	19	7.11879	1.01738	16	3.74942	1.02947	19	11.0796
B6SMV7	Triosephosphate isomerase, cytosolic OS=Zea mays PE=2 SV=1 - [B6SMV7_MAIZE]	54.66	9	11	129	236	25.0461	7.89893	0.881541	32	12.782	0.805584	26	18.945	0.824588	34	19.6794	0.65507	32	36.3548	0.577271	26	36.5373	0.523813	34	36.1295	1.17953	32	20.3916	1.35028	26	13.8078	1.35852	34	21.2747	1.33712	32	11.4104	1.32319	26	13.8911	1.3476	34	21.1921
P38562	Glutamine synthetase root isozyme 4 OS=Zea mays GN=GLN5 PE=2 SV=1 - [GLNA4_MAIZE]	54.65	3	13	71	355	38.9563	5.35107	0.794998	4	25.5961	0.667026	4	10.3456	0.728999	2	10.21	1.56761	4	32.3459	2.16692	4	6.64242	1.88807	2	14.9234	0.983517	4	15.1448	0.632195	4	15.6099	0.759869	2	4.87858	0.725218	4	6.63976	0.717964	4	3.35222	0.817973	2	14.1275
C0P6Q4	Protein BTR1 OS=Zea mays GN=542422 PE=2 SV=1 - [C0P6Q4_MAIZE]	54.65	6	15	54	344	37.0076	6.17627	1.19211	4	4.83872	1.06577	6	9.94771	1.11479	6	5.02113	0.849037	4	5.55192	0.772211	6	19.6152	0.800068	6	4.03899	0.988767	4	12.7537	1.10596	6	12.8348	1.06697	6	8.72456	1.06843	4	5.53399	1.05815	6	2.96101	1.07233	6	8.53561
B6UHS0	Succinate dehydrogenase12 OS=Zea mays GN=ZEAMMB73_Zm00001d033554 PE=2 SV=1 - [B6UHS0_MAIZE]	54.63	2	8	60	227	24.3655	7.85498	0.994288	4	3.98634	0.946096	2	3.44927	0.948073	1		1.11881	4	14.6431	1.14408	2	28.4062	1.35656	1		0.99116	4	3.2811	0.961525	2	13.9422	0.8991	1		0.929493	4	6.33313	0.977386	2	12.8569	0.902806	1
Q41768	Acetolactate synthase 1, chloroplastic OS=Zea mays GN=ALS1 PE=3 SV=1 - [ILVB1_MAIZE]	54.55	14	24	186	638	68.8866	7.1665	1.03128	38	8.6822	1.11816	30	10.561	1.06247	45	12.1432	0.490805	38	54.6022	0.430721	30	65.5635	0.491231	45	88.8621	1.21533	38	8.36845	1.19151	30	9.27344	1.14337	45	9.70504	1.27525	38	16.2472	1.23724	30	9.53601	1.22035	45	10.6561
B4FLE3	HSP20-like chaperones superfamily protein OS=Zea mays GN=100282216 PE=2 SV=1 - [B4FLE3_MAIZE]	54.55	7	7	29	176	19.8126	4.50049	1.02785	11	10.5783	1.06868	10	9.79348	1.13746	8	2.93938	1.22513	11	6.54268	1.13316	10	6.765	1.12805	8	15.6115	1.04261	11	4.04228	1.01746	10	5.77793	0.977456	8	7.1475	0.801157	11	3.71491	0.854709	10	10.2917	0.790358	8	11.1924
B6SXM2	Uncharacterized protein OS=Zea mays PE=2 SV=1 - [B6SXM2_MAIZE]	54.55	1	1	7	33	4.00878	7.34229	0.973057	2	6.2323	0.989339	2	9.33396	0.97835	3	19.6908	1.28326	2	15.5346	1.28827	2	8.99038	1.28973	3	1.29157	0.926666	2	13.7939	0.839558	2	0.185016	0.88066	3	8.18234	0.853129	2	28.9514	0.944077	2	1.65066	0.851253	3	1.40664
B8QVE3	Hageman factor inhibitor OS=Zea mays subsp. parviglumis GN=hag PE=4 SV=1 - [B8QVE3_ZEAMP]	54.55	1	5	65	154	16.211	7.06396	0.753724	1		0.657886	1		0.772428	1		0.589896	1		0.410399	1		0.564383	1		1.16619	1		1.72217	1		1.51462	1		1.52193	1		1.21704	1		1.15511	1
B4FR90	Hyaluronan / mRNA binding family OS=Zea mays GN=100282553 PE=2 SV=1 - [B4FR90_MAIZE]	54.5	3	16	109	378	40.4388	5.84619	1.08534	2	0.33035	1.07606	5	2.67201	1.03557	4	1.67411	0.954664	2	2.93376	0.879075	5	8.80446	0.990949	4	10.6372	1.01573	2	7.7853	1.04325	5	7.67442	1.0385	4	1.823	0.990415	2	5.12983	1.02722	5	4.38528	0.988731	4	5.74167
B4G1P1	Glutamine synthetase OS=Zea mays GN=542214 PE=2 SV=1 - [B4G1P1_MAIZE]	54.49	3	13	71	356	39.2704	5.47803	0.641847	5	39.041	0.672737	2	9.91323	0.681391	3	26.7256	1.95662	5	31.8313	1.89459	2	14.4982	2.14518	3	19.2672	0.674128	5	33.5943	0.7463	2	2.93519	0.598421	3	29.8912	0.758156	5	44.8963	0.783365	2	24.864	0.912071	3	9.4253
C0P4T2	Patellin-1 OS=Zea mays GN=100284590 PE=2 SV=1 - [C0P4T2_MAIZE]	54.47	11	22	108	571	62.2529	4.69092	0.848827	13	8.20486	0.775964	13	9.52515	0.835535	17	10.191	1.82844	13	22.1458	2.11734	13	19.6699	2.02391	16	18.9126	0.750654	13	27.0739	0.611246	13	25.0694	0.683262	17	26.5974	0.682145	13	23.1213	0.69001	13	22.609	0.68006	17	22.7226
B8A0Q6	Succinate dehydrogenase [ubiquinone] flavoprotein subunit, mitochondrial OS=Zea mays GN=100279930 PE=2 SV=1 - [B8A0Q6_MAIZE]	54.44	1	22	163	619	67.9266	6.45557	1.01186	1		1.08438	1					0.889166	1		0.787518	1					1.08838	1		1.00293	1					1.05899	1		1.14357	1
C0PAV3	Ubiquitin-fold modifier-conjugating enzyme 1 OS=Zea mays GN=ZEAMMB73_Zm00001d028450 PE=2 SV=1 - [C0PAV3_MAIZE]	54.4	7	7	34	182	20.3063	7.82568	1.02737	11	6.75039	1.06546	11	6.60345	1.04634	12	2.85844	0.841424	11	17.0484	0.808184	11	18.5436	0.877335	12	19.7582	1.12701	11	7.21012	1.07078	11	7.56255	1.07336	12	9.21117	1.04816	11	12.2891	1.08512	11	4.68261	1.02688	12	6.88099
A0A1D6DZK3	Uncharacterized protein OS=Zea mays GN=ZEAMMB73_Zm00001d002325 PE=4 SV=1 - [A0A1D6DZK3_MAIZE]	54.38	1	16	74	274	31.589	4.86865	0.894562	1		0.743887	2	9.40523	0.817155	1		0.784077	1		0.599679	2	39.3507	0.665989	1		1.17005	1		1.35599	2	9.63375	1.30382	1		1.19751	1		1.27813	2	11.3639	1.2226	1
B4FQ98	NADH dehydrogenase [ubiquinone] flavoprotein 1, mitochondrial OS=Zea mays GN=ZEAMMB73_Zm00001d022341 PE=2 SV=1 - [B4FQ98_MAIZE]	54.37	2	20	102	504	55.2321	8.01611	1.05806	3	3.73249	1.00184	1		1.09298	2	0.443188	1.23141	3	21.4227	1.50772	1		1.26989	2	3.47498	0.934308	3	13.6145	0.749776	1		0.840427	2	2.88922	0.836875	3	3.66779	0.828612	1		0.874334	2	7.27664
B6T6U3	NADH dehydrogenase [ubiquinone] flavoprotein 1, mitochondrial OS=Zea mays PE=2 SV=1 - [B6T6U3_MAIZE]	54.37	2	20	108	504	55.1468	7.72314	0.987629	5	4.42244	0.902144	4	11.1922	0.908413	3	2.73356	1.2261	5	2.68694	1.33008	4	33.5889	1.43662	3	2.69679	0.899155	5	8.77174	0.840716	4	23.1087	0.823953	3	3.10254	0.860716	5	2.766	0.922143	4	25.8259	0.867475	3	16.7816
C0P4U8	Putative ATP synthase 24 kDa subunit mitochondrial OS=Zea mays GN=ZEAMMB73_Zm00001d053983 PE=2 SV=1 - [C0P4U8_MAIZE]	54.32	0	15	77	243	27.5557	8.42627
B6U7Y1	Activator of 90 kDa heat shock protein ATPase OS=Zea mays GN=100285670 PE=2 SV=1 - [B6U7Y1_MAIZE]	54.31	15	15	73	348	38.5768	5.41455	1.06692	26	5.085	1.01973	23	7.99989	1.01768	23	9.03181	1.07352	26	14.7729	1.02812	23	17.7953	1.10708	23	19.4495	0.998434	26	8.99046	0.991611	23	10.9255	0.988222	23	10.8878	0.885059	26	11.0029	0.925269	23	10.3709	0.907214	23	13.5411
Q941P2	Glucose-1-phosphate adenylyltransferase OS=Zea mays GN=542072 PE=2 SV=1 - [Q941P2_MAIZE]	54.31	12	20	277	510	55.9016	6.46826	0.954781	21	10.1515	0.913458	20	14.2828	0.959421	16	7.99659	0.868671	21	28.0283	0.892864	20	26.3172	0.888671	16	23.7824	1.18696	21	9.77689	1.10325	20	16.772	1.14894	16	7.10902	1.15255	21	14.0647	1.10329	20	8.34366	1.0551	16	7.2176
B6TLL9	Signal recognition particle receptor beta subunit OS=Zea mays GN=100283769 PE=2 SV=1 - [B6TLL9_MAIZE]	54.3	7	10	49	256	28.2698	6.88818	1.06894	13	9.15885	1.05878	9	13.9119	1.02409	13	8.02474	0.969965	13	16.4455	0.900036	9	11.6048	0.92896	13	13.4048	1.04427	13	9.84249	0.994761	9	10.5583	1.018	13	10.7089	1.01154	13	5.35441	1.00853	9	2.96389	0.994156	13	7.04529
B6TF45	ATP synthase epsilon chain, mitochondrial OS=Zea mays GN=ZEAMMB73_Zm00001d044441 PE=2 SV=1 - [B6TF45_MAIZE]	54.29	4	4	12	70	7.79485	8.49951	0.948767	2	6.02815	0.923692	3	15.3696	0.922042	3	10.5803	1.2318	2	18.0118	1.26368	3	7.92321	1.22452	3	23.1564	0.929859	2	12.6373	1.0105	3	12.372	0.90421	3	19.0462	0.936342	2	4.31816	0.979466	3	8.55414	0.961118	3	14.5654
Q5GAU1	Putative alanine aminotransferase OS=Zea mays GN=C9009 PE=4 SV=1 - [Q5GAU1_MAIZE]	54.26	2	21	155	516	56.4187	5.64307	0.812091	5	14.5179	0.74928	5	1.83951	0.817619	6	3.09712	0.608952	5	62.0646	0.438259	5	52.6298	0.569543	6	28.6921	1.43556	5	27.6418	1.45776	5	21.5713	1.30477	6	9.228	1.22817	5	19.6185	1.34008	5	11.9565	1.24373	6	12.2627
Q5GAQ3	Putative alanine aminotransferase OS=Zea mays GN=C9009 PE=4 SV=1 - [Q5GAQ3_MAIZE]	54.26	2	21	151	516	56.4327	5.64307	1.00861	4	11.4604	1.1914	3	24.7879	1.13066	5	29.9073	0.929093	4	26.738	1.52253	3	21.0029	1.4136	5	16.1698	1.09411	4	8.17134	0.632037	3	82.8577	0.739809	5	57.5496	0.966201	4	23.1466	0.746538	3	48.1679	0.721016	5	28.3138
C4J4W3	Hsp70-Hsp90 organizing protein 3 OS=Zea mays GN=100501647 PE=2 SV=1 - [C4J4W3_MAIZE]	54.22	11	30	165	581	65.2778	6.32861	1.03516	17	9.83422	1.07288	19	10.772	1.02516	19	9.862	1.07281	17	13.9837	1.00842	19	13.8542	1.07022	19	7.65347	0.978939	17	11.2361	0.981128	19	5.03133	0.972675	19	7.12976	0.948217	17	7.66045	0.938373	19	4.63646	0.958063	19	7.70821
A0A096SFU6	Lysine--tRNA ligase OS=Zea mays GN=100273907 PE=3 SV=1 - [A0A096SFU6_MAIZE]	54.21	11	29	203	605	68.5584	6.20166	0.96924	24	7.56464	0.983632	20	8.16627	0.920014	20	10.1492	0.859586	24	24.9878	0.811054	20	33.211	0.772455	20	36.6618	1.15871	24	14.2925	1.19914	20	13.3738	1.17686	20	11.886	1.03858	24	6.58414	1.03915	20	7.66227	1.02945	20	5.88806
C0P4T5	Aspartate--tRNA ligase 2 cytoplasmic OS=Zea mays GN=100283444 PE=2 SV=1 - [C0P4T5_MAIZE]	54.21	10	25	134	546	60.7581	6.40479	0.965846	28	8.51544	1.00682	24	10.8544	0.97821	25	7.70892	1.03691	28	8.4703	1.0188	24	15.3319	1.0236	25	17.0433	0.995564	28	13.2831	1.00131	24	9.17631	1.04643	25	13.9842	1.00287	27	11.4281	1.0071	24	7.4284	1.01639	25	8.16223
B4FW06	40S ribosomal protein S10-1 OS=Zea mays GN=100273505 PE=2 SV=1 - [B4FW06_MAIZE]	54.19	2	9	80	179	19.926	9.77393	0.971423	2	1.04919	0.928222	2	5.59034	0.908751	3	0.948809	0.963864	2	0.96718	0.888936	2	9.90253	0.917535	3	1.33807	1.05452	2	5.66443	1.16168	2	6.45722	1.07793	3	2.90291	1.05887	2	7.01797	1.05473	2	5.32139	1.102	3	1.07969
B6TN41	4-hydroxy-4-methyl-2-oxoglutarate aldolase OS=Zea mays GN=100283919 PE=2 SV=1 - [B6TN41_MAIZE]	54.17	8	8	57	168	18.1052	6.17627	1.02741	17	7.8175	0.97203	17	8.37485	0.977648	23	8.72682	1.19418	17	6.83932	1.24745	17	8.79953	1.2488	23	12.4995	0.920606	17	10.2927	0.924099	17	8.21264	0.918733	23	7.0027	0.893479	17	4.78836	0.912191	17	8.69056	0.902377	23	8.49519
B8QUY4	Chitinase OS=Zea mays subsp. parviglumis GN=chiA PE=4 SV=1 - [B8QUY4_ZEAMP]	54.15	0	10	109	277	29.0706	8.07471
Q2XX18	Non-specific lipid-transfer protein (Fragment) OS=Zea mays subsp. parviglumis GN=plt1 PE=3 SV=1 - [Q2XX18_ZEAMP]	54.13	1	4	71	109	10.5292	8.52881	1.06499	5	10.9328	1.21198	4	18.3086	1.20723	4	10.3771	1.12553	5	7.65398	1.46098	4	52.2671	1.5976	4	59.7234	0.769035	5	20.5827	0.289457	4	434.301	0.289246	4	426.632	1.03992	5	8.98252	0.726344	4	49.4332	0.695514	4	44.5081
D2IQ90	Sucrose synthase (Fragment) OS=Zea mays subsp. mays GN=sh1 PE=4 SV=1 - [D2IQ90_MAIZE]	54.06	1	19	483	357	40.6507	5.80811	0.789463	1								0.397602	1								1.4893	1								1.3659	1
B4FYZ0	Histone H2B OS=Zea mays GN=100274083 PE=2 SV=1 - [B4FYZ0_MAIZE]	54.05	1	11	237	148	16.1319	10.0522	0.786113	2	1.03763	0.760709	2	9.74351	0.866176	1		1.60679	2	14.7662	1.69902	2	19.0409	1.67875	1		0.900335	2	20.6953	0.825944	2	18.1714	0.847449	1		0.771355	2	7.38445	0.798375	2	9.28804	0.775574	1
B4FFB8	5a2 protein OS=Zea mays GN=al-9 PE=2 SV=1 - [B4FFB8_MAIZE]	54.05	7	7	143	111	12.0379	7.53271	1.05449	47	8.92496	0.993657	46	11.1764	0.965481	50	8.60215	0.399948	47	52.4431	0.501801	43	37.2076	0.419209	50	48.5928	1.32558	47	14.57	1.1456	46	7.58588	1.20068	50	6.68176	1.25873	47	8.23056	1.35075	46	12.8541	1.36575	50	10.6876
B4FN21	Proteasome subunit beta OS=Zea mays GN=100283981 PE=2 SV=1 - [B4FN21_MAIZE]	53.99	1	11	59	263	28.8494	7.98682	0.991456	1		0.947828	1		0.996073	1		1.35118	1		1.18752	1		1.19679	1		0.775752	1		0.962962	1		0.873636	1		0.938378	1		0.96229	1		1.00585	1
B6SJS7	Nascent polypeptide-associated complex subunit beta OS=Zea mays PE=2 SV=1 - [B6SJS7_MAIZE]	53.99	4	5	17	163	17.9644	5.73193	1.10708	4	1.42042	1.04675	1		1.06807	2	0.0278422	1.0193	4	22.3227	0.897821	1		0.893749	2	19.2084	0.973096	4	10.1301	1.06235	1		1.02138	2	13.5712	1.04225	4	8.48473	1.03065	1		1.02822	2	0.88109
B6SIQ7	40S ribosomal protein S20 OS=Zea mays PE=2 SV=1 - [B6SIQ7_MAIZE]	53.97	1	8	94	126	13.8835	9.46631	0.994952	2	18.6113	1.1263	1		1.11453	1		0.983035	2	61.6856	0.652007	1		0.913307	1		1.03712	2	22.9986	1.15794	1		0.984043	1		0.944497	2	14.0015	1.08265	1		1.00842	1
A0A1D6JW41	40S ribosomal protein S20-1 OS=Zea mays GN=103633583 PE=3 SV=1 - [A0A1D6JW41_MAIZE]	53.97	1	8	93	126	13.8156	9.46631	1.18185	1					0.991608	2	7.61491	0.975619	1					0.865765	2	14.4659	1.00716	1					1.07191	2	3.32158	0.885218	1					1.089	2	1.02629
Q9SE94	Methylenetetrahydrofolate reductase 1 OS=Zea mays PE=2 SV=1 - [MTHR1_MAIZE]	53.96	29	29	226	593	66.3864	5.90967	1.00141	78	7.71663	0.99517	64	10.6626	0.984486	84	11.8464	1.2724	78	13.7748	1.28177	64	13.4127	1.24144	84	20.896	0.863076	78	13.0817	0.870394	64	10.112	0.876405	84	11.6796	0.944099	78	10.9615	0.943187	64	7.2105	0.942586	84	9.15227
B6THL4	Non-specific lipid-transfer protein OS=Zea mays PE=2 SV=1 - [B6THL4_MAIZE]	53.95	1	3	28	76	7.41649	8.646	0.482807	7	15.1139	1.23884	5	13.9259	0.751794	5	70.6484	1.59936	7	30.3281	1.30578	5	87.978	2.51727	5	27.0222	0.453834	7	18.9302	0.75279	5	34.7564	0.531281	5	54.9298	0.753561	7	83.2633	0.739063	5	24.2335	0.59473	5	17.0285
A0A1D6KPH6	Aminoaldehyde dehydrogenase 1b OS=Zea mays GN=ZEAMMB73_Zm00001d032257 PE=3 SV=1 - [A0A1D6KPH6_MAIZE]	53.95	7	19	142	506	55.045	5.32568	1.0234	12	8.70179	1.02461	13	14.7313	0.995716	13	8.75674	0.85462	12	20.3913	0.836105	13	10.432	0.953756	13	9.94091	1.04896	12	9.39899	1.09654	13	9.93058	1.0539	13	5.84576	1.06375	12	9.73791	1.0809	13	2.86476	0.991261	13	4.95679
A0A1X7YE53	Uncharacterized protein OS=Zea mays PE=4 SV=1 - [A0A1X7YE53_MAIZE]	53.95	5	17	63	430	45.7087	5.85889	1.21184	8	11.4525	1.16806	6	8.13588	1.13712	6	25.94	0.864579	7	23.4195	0.899403	6	36.2631	0.903314	6	13.3856	1.15664	8	20.1436	0.976072	6	7.21102	1.09034	5	3.13881	0.978056	8	7.97693	1.06766	6	9.53342	1.02098	6	21.8209
A0A1D6MAI5	Putative mitochondrial-processing peptidase subunit alpha-2 chloroplastic/mitochondrial OS=Zea mays GN=ZEAMMB73_Zm00001d038776 PE=4 SV=1 - [A0A1D6MAI5_MAIZE]	53.93	1	15	71	382	41.614	5.2876	1.05267	1								1.13737	1								0.897345	1								0.96431	1
B6SJN1	Auxin-repressed 12.5 kDa protein OS=Zea mays PE=2 SV=1 - [B6SJN1_MAIZE]	53.91	4	4	19	115	12.5453	9.70068	0.858814	6	8.13888	0.827363	6	9.72788	0.829813	7	10.3996	2.11694	6	24.5303	1.4964	6	15.1186	2.31019	7	32.8844	0.531281	6	34.4953	0.898728	6	13.9782	0.651382	7	40.0216	0.579885	6	31.2945	0.825433	6	6.08733	0.577118	7	38.8785
B4FX16	Macrophage migration inhibitory factor OS=Zea mays GN=100284350 PE=2 SV=1 - [B4FX16_MAIZE]	53.91	4	4	21	115	12.1553	8.104	0.985878	6	10.0314	1.03769	9	12.5631	1.02765	6	12.2652	1.04807	6	25.7648	0.965207	9	7.66848	0.97406	6	13.0312	0.827814	6	13.9313	0.996835	9	6.56926	0.98356	6	4.3811	1.15276	6	11.3753	1.03722	9	4.26631	1.06434	6	5.2369
B4FDT0	40S ribosomal protein S20 OS=Zea mays GN=100194044 PE=2 SV=1 - [B4FDT0_MAIZE]	53.91	4	8	111	128	13.9934	9.43701	1.02889	21	11.671	1.01877	18	5.98735	0.995797	25	9.75192	1.07217	21	11.3886	1.0556	18	13.937	0.974054	25	17.8335	0.94717	21	13.8617	0.97335	18	7.10003	1.02526	25	8.85439	0.956044	21	7.90761	0.996178	18	8.0543	1.02131	25	9.84621
C0PPC9	Uncharacterized protein OS=Zea mays PE=2 SV=1 - [C0PPC9_MAIZE]	53.9	1	8	120	154	17.0219	7.34229	0.974527	2	3.60793	1.04221	1		1.00856	2	1.63691	0.66843	2	31.6163	0.750132	1		0.573557	2	35.3834	1.40614	2	8.45311	1.2896	1		1.37983	2	9.77576	0.990387	2	4.93427	0.95843	1		1.01021	2	1.79912
D2JSQ1	ATP synthase subunit 4 OS=Zea mays GN=atp4 PE=2 SV=1 - [D2JSQ1_MAIZE]	53.88	9	9	47	219	24.399	8.48486	0.963893	19	5.06747	0.961104	15	10.2134	0.937778	12	11.7961	1.25406	19	9.22162	1.33673	16	8.97703	1.36516	12	11.6589	0.904595	19	4.50348	0.889545	15	4.1677	0.899526	12	7.38632	0.965017	19	13.3566	0.936971	15	8.45708	0.966496	12	4.52087
A0A1D6Q540	RAN GTPase-activating protein 2 OS=Zea mays GN=ZEAMMB73_Zm00001d051112 PE=4 SV=1 - [A0A1D6Q540_MAIZE]	53.88	9	20	78	516	56.1795	4.65283	0.977621	11	3.73878	0.924559	6	8.97248	0.962599	7	10.6814	1.23936	11	8.49423	1.27415	6	15.0921	1.15432	7	11.9684	0.911005	11	6.07214	0.91364	6	9.98687	0.899776	7	9.30199	0.897539	11	9.15727	0.976399	6	15.5624	1.0186	7	11.6785
B4FRS1	Ras-related protein RABH1b OS=Zea mays GN=100283901 PE=2 SV=1 - [B4FRS1_MAIZE]	53.85	8	11	83	208	22.9288	7.91357	1.00525	13	4.20994	1.06322	12	7.76237	1.05246	13	7.61133	1.21204	13	16.8851	1.20926	12	12.4782	1.2346	13	23.5115	0.934884	13	13.5653	0.90582	12	14.703	0.885195	13	10.5763	0.973053	13	8.53514	0.935283	12	4.75306	0.936581	13	9.24446
B4FVK0	Arginine--tRNA ligase chloroplastic/mitochondrial OS=Zea mays GN=100273441 PE=2 SV=1 - [B4FVK0_MAIZE]	53.81	13	25	97	604	67.9296	6.07471	1.08339	13	8.71992	1.08974	11	9.82269	1.03347	10	4.16328	0.795387	13	22.1186	0.87382	11	17.0461	0.898245	10	25.0872	1.05216	13	8.56573	1.05615	11	6.61786	1.0821	10	12.591	1.07236	13	16.0466	1.0511	11	5.00282	1.01559	10	8.81447
A0A1D6MC13	Dynamin-related protein 1A OS=Zea mays GN=ZEAMMB73_Zm00001d038955 PE=3 SV=1 - [A0A1D6MC13_MAIZE]	53.76	3	30	116	612	69.102	8.11865	1.17442	3	1.61825	1.02621	3	16.6773	1.09091	3	16.0091	1.01145	3	18.4997	0.818571	3	6.31448	1.10044	3	8.79984	0.958934	3	6.9479	1.04132	3	7.1071	0.904529	3	8.56966	0.986582	3	4.89353	1.05378	3	5.10012	0.955879	3	1.14968
B6U8P6	ABA-responsive protein OS=Zea mays PE=2 SV=1 - [B6U8P6_MAIZE]	53.68	9	9	41	272	29.1364	6.60986	0.892629	13	8.64847	0.897448	12	15.5789	0.888093	16	14.8266	1.53662	13	25.3036	1.5515	12	20.0664	1.73151	16	24.1503	0.846467	13	23.8534	0.888948	12	7.89362	0.891979	16	9.57504	0.771036	13	10.5397	0.779741	12	13.9516	0.77144	16	19.3588
Q2XX23	Non-specific lipid-transfer protein (Fragment) OS=Zea mays subsp. parviglumis GN=plt1 PE=3 SV=1 - [Q2XX23_ZEAMP]	53.64	1	4	74	110	10.5722	8.51416	0.183164	5	63.4674	0.232294	4	104.028	0.262514	7	179.983	0.144332	5	52.0112	0.240887	4	136.488	0.328574	7	108.447	2.46851	5	4.63214	1.90464	4	16.7011	2.02057	7	22.9965	1.28426	5	2.52423	1.46052	4	6.6445	1.40919	7	9.35374
B6TAL4	12-oxophytodienoate reductase 3 OS=Zea mays PE=2 SV=1 - [B6TAL4_MAIZE]	53.63	7	15	57	399	44.2233	7.57666	1.0416	8	8.39733	1.04906	7	4.16675	1.04509	7	4.6584	1.10421	8	8.67373	1.07377	7	4.08	1.08983	7	5.80495	0.960124	8	6.09379	0.955312	7	8.8829	0.949247	7	4.56053	0.988382	8	7.91613	0.989673	7	7.05075	0.994505	7	5.1503
B4FSW0	40S ribosomal protein S10-1 OS=Zea mays GN=100276789 PE=2 SV=1 - [B4FSW0_MAIZE]	53.63	2	9	118	179	19.9261	9.77393	0.818307	12	11.4047	0.803332	13	4.5468	0.790756	11	5.10796	1.11795	12	6.18116	1.07547	13	4.49717	1.07085	11	7.43551	1.05955	12	13.2523	1.09979	13	5.0402	1.13898	11	5.68551	1.10593	12	2.38085	1.06756	13	4.44833	1.1163	11	5.78535
P49105	Glucose-6-phosphate isomerase, cytosolic OS=Zea mays GN=PHI1 PE=2 SV=1 - [G6PI_MAIZE]	53.62	23	23	197	567	62.1982	7.40088	0.971535	69	8.8626	0.97377	66	10.7288	0.974971	62	11.606	0.769152	69	23.8824	0.737037	66	24.5792	0.719546	62	26.7166	1.161	69	11.7204	1.14961	66	13.7573	1.12909	62	10.2131	1.12639	69	11.1033	1.12415	66	10.652	1.12412	62	7.08964
B6SIV4	60S ribosomal protein L38 OS=Zea mays PE=2 SV=1 - [B6SIV4_MAIZE]	53.62	2	5	33	69	8.03246	10.1401	1.40026	1		1.17467	2	20.3695	1.24936	2	28.9502	1.30686	1		1.12545	2	47.498	1.11017	2	26.8414	0.571897	1		0.736983	2	58.636	0.706931	2	62.8798	0.763796	1		0.886715	2	33.8584	0.863968	2	26.04
B6SPI9	60S ribosomal protein L38 OS=Zea mays PE=2 SV=1 - [B6SPI9_MAIZE]	53.62	2	5	48	69	7.99028	9.93506
K7UP24	Glycosyltransferase OS=Zea mays GN=ZEAMMB73_Zm00001d048707 PE=3 SV=1 - [K7UP24_MAIZE]	53.59	5	17	134	459	49.425	5.70654	1.08488	16	7.11954	1.19754	14	18.4682	1.18061	13	15.3139	0.978957	16	18.7619	0.899963	14	22.4211	1.0789	13	26.4536	0.983132	16	15.4967	0.942653	14	22.3961	0.878466	13	10.8633	0.920762	16	8.82893	0.90049	14	6.63589	0.927659	13	3.96386
C4IYE1	Delta-1-pyrroline-5-carboxylate synthase OS=Zea mays GN=778431 PE=2 SV=1 - [C4IYE1_MAIZE]	53.56	20	33	173	717	77.6595	6.55127	1.0682	30	7.47995	1.047	32	11.6874	1.03395	34	8.31812	0.875019	30	15.445	0.827452	32	28.6322	0.906635	34	24.5477	0.975882	30	9.19016	1.02633	32	10.6917	1.03203	34	8.41086	1.05297	30	9.96259	1.07025	32	7.17638	1.04069	34	6.31534
A0A1D6JQ63	Alanine--glyoxylate aminotransferase 2 homolog 1 mitochondrial OS=Zea mays GN=103631778 PE=3 SV=1 - [A0A1D6JQ63_MAIZE]	53.56	18	19	76	478	51.9816	8.25049	1.03753	27	8.32914	1.0735	22	10.6838	1.07575	25	12.4838	0.729911	27	20.9569	0.655666	22	26.982	0.675512	25	25.6878	1.09344	27	7.49847	1.08832	22	6.51972	1.06716	25	8.22301	1.17071	27	5.8906	1.14491	22	8.6903	1.1817	25	7.49749
K7UPD0	Putative TCP-1/cpn60 chaperonin family protein OS=Zea mays GN=103634709 PE=3 SV=1 - [K7UPD0_MAIZE]	53.52	5	25	132	525	57.3367	5.70654	1.17396	3	4.92485	1.09269	1		1.18254	5	12.8449	0.686294	3	31.5211	0.634077	1		0.631577	5	91.7217	1.00042	3	4.00086	1.16074	1		1.08205	5	7.63543	1.19312	3	13.3028	1.12645	1		1.08103	5	4.96091
Q7SIC9	Transketolase, chloroplastic OS=Zea mays PE=1 SV=1 - [TKTC_MAIZE]	53.48	26	26	143	675	72.9476	5.71924	0.762213	49	12.0882	0.793119	43	15.4089	0.779169	51	13.8425	1.71241	49	16.437	1.72635	43	20.6547	1.78973	51	22.0414	0.792197	49	16.9002	0.824223	43	18.2257	0.830237	51	15.3468	0.820683	49	14.9301	0.808851	43	16.9118	0.838156	51	13.9824
A0A1D6LMW9	Endoplasmin-like protein OS=Zea mays GN=ZEAMMB73_Zm00001d036401 PE=3 SV=1 - [A0A1D6LMW9_MAIZE]	53.48	8	45	355	804	92.515	5.03369	1.06866	15	6.52928	1.02906	17	11.187	1.0741	14	11.1372	1.19896	15	11.9118	1.27243	17	13.019	1.2716	14	14.4626	0.905656	15	9.23557	0.853524	17	13.5355	0.797955	14	12.276	0.877141	15	4.35628	0.910653	17	7.57842	0.912313	14	4.99863
B6TFZ9	Amino acid selective channel protein OS=Zea mays GN=100278827 PE=2 SV=1 - [B6TFZ9_MAIZE]	53.42	7	7	22	146	15.4599	8.96826	0.883902	6	4.24307	0.837403	7	14.0028	0.864334	9	8.03863	0.755272	6	12.8925	0.801853	7	11.5507	0.667992	9	22.1385	1.19855	6	6.78626	1.22842	7	3.12681	1.23883	9	5.72757	1.23312	6	6.96592	1.15935	7	3.44653	1.19483	9	7.33387
A0A1D6JVN8	Ribosomal protein L7Ae/L30e/S12e/Gadd45 family protein OS=Zea mays GN=103633413 PE=4 SV=1 - [A0A1D6JVN8_MAIZE]	53.42	1	3	12	73	7.89524	5.93506	1.17438	1		1.16791	1		1.20089	1		1.081	1		1.05522	1		1.0357	1		0.814528	1		0.890928	1		0.862629	1		0.973175	1		0.937337	1		0.931842	1
A0A1D6IYU2	Mitochondrial pyruvate carrier OS=Zea mays GN=ZEAMMB73_Zm00001d024333 PE=3 SV=1 - [A0A1D6IYU2_MAIZE]	53.42	1	3	7	73	8.18517	9.20264	0.844814	2	0.446287				0.864874	2	2.38785	1.24283	2	0.369738				1.19346	2	8.16635	0.867094	2	10.3476				0.994651	2	3.05847	1.09691	2	6.85642				1.03129	2	2.80355
B4FAK9	Glyceraldehyde-3-phosphate dehydrogenase OS=Zea mays PE=2 SV=1 - [B4FAK9_MAIZE]	53.4	5	17	171	412	43.2931	8.26514	1.04249	9	6.39259	1.02144	6	4.96209	1.08497	7	15.7415	0.831002	9	13.944	0.839948	6	4.19555	0.829291	7	11.8805	1.09374	9	9.60606	1.11325	6	1.33959	1.04315	7	9.02317	1.0489	9	6.24262	1.08424	6	10.2047	1.05213	7	6.10607
K7VLV6	Putative nucleolar protein 5-1 OS=Zea mays GN=103639139 PE=4 SV=1 - [K7VLV6_MAIZE]	53.38	5	24	94	562	62.0929	8.88037	1.03361	4	6.2373	1.05926	4	11.9368	1.05098	6	6.57666	0.948969	4	6.4412	0.875358	4	19.0529	1.13824	6	13.401	1.07204	4	7.70491	1.02389	4	5.04512	0.966895	6	8.35085	0.940105	4	3.43316	1.06588	4	4.87805	0.900164	6	12.9209
B8A372	Succinate dehydrogenase [ubiquinone] flavoprotein subunit, mitochondrial OS=Zea mays GN=100280324 PE=2 SV=1 - [B8A372_MAIZE]	53.31	2	22	164	619	67.9537	6.68311	0.883915	2	0.381343	0.963627	2	12.7138	0.777812	1		1.31869	2	8.28345	0.905535	2	46.2355	1.2169	1		0.852826	2	5.17349	1.0663	2	16.8084	1.04806	1		1.00057	2	5.75262	1.05212	2	7.11131	1.05574	1
B6TU01	Uncharacterized protein OS=Zea mays GN=100278693 PE=2 SV=1 - [B6TU01_MAIZE]	53.28	3	5	20	137	15.569	9.51025	0.957336	2	15.4271	1.08311	3	3.70594	0.887563	1		1.46207	2	48.1028	1.14651	3	9.81788	1.62857	1		0.743995	2	49.0817	0.922439	3	12.8548	0.819251	1		0.786399	2	20.5324	0.909065	3	4.1307	0.820185	1
B4FHM5	60S ribosomal protein L37a OS=Zea mays GN=100280393 PE=2 SV=1 - [B4FHM5_MAIZE]	53.26	6	6	70	92	10.2364	10.2866	1.04804	26	8.44868	0.836244	21	11.6571	0.80525	23	15.3028	1.22266	26	16.0639	1.25067	21	12.5662	1.27349	23	15.2229	0.934801	26	12.4531	1.0348	21	6.21038	1.05326	23	6.82341	0.776982	26	20.1717	0.920693	21	7.58127	0.948393	23	8.39458
A0A1D6NYF1	Restorer of fertility2 OS=Zea mays GN=732806 PE=3 SV=1 - [A0A1D6NYF1_MAIZE]	53.23	1	22	113	511	55.6588	6.48096	0.746478	2	5.36882	0.35881	2	72.6733	0.609245	2	24.0224	0.910384	2	2.33047	0.506451	2	114.794	0.573956	2	88.7328	1.20718	2	1.98324	1.42169	2	22.2549	1.29819	2	23.6984	1.19099	2	3.13041	1.52663	2	24.1883	1.4256	2	16.7964
B6UDY2	60S ribosomal protein L17 OS=Zea mays PE=2 SV=1 - [B6UDY2_MAIZE]	53.22	2	11	110	171	19.4903	10.2573	1.00547	4	0.736763	0.995546	6	3.1931	1.0045	6	4.19698	1.0867	4	5.03059	1.10306	6	3.01112	1.11567	6	11.6786	1.11531	4	3.27255	1.05821	6	4.61847	1.06129	6	14.1799	0.812007	4	5.68205	0.877323	6	5.67822	0.894081	6	8.59333
P05494	ATP synthase subunit alpha, mitochondrial OS=Zea mays GN=ATPA PE=3 SV=1 - [ATPAM_MAIZE]	53.15	20	23	327	508	55.1457	6.1001	0.893212	108	10.9548	0.879961	86	11.3014	0.909211	111	10.6468	1.25083	108	18.1199	1.32576	86	17.1495	1.3162	111	16.4372	0.907766	108	15.9198	0.905017	86	11.1456	0.920551	111	12.1769	0.987046	108	13.4078	0.972365	86	10.8425	0.969793	111	8.96757
B6SRE7	Peptidyl-prolyl cis-trans isomerase OS=Zea mays PE=2 SV=1 - [B6SRE7_MAIZE]	53.14	7	9	53	175	18.5742	7.75244	1.02111	13	6.70844	1.03901	10	14.9139	1.08788	15	12.9092	0.658557	13	17.3996	0.788717	10	32.1756	0.669465	15	30.5358	1.04656	13	6.11056	1.04781	10	2.74916	1.04485	15	6.24678	1.17297	13	12.243	1.15709	10	6.87247	1.13388	15	7.7878
B4FP25	40S ribosomal protein S19 OS=Zea mays GN=103639054 PE=2 SV=1 - [B4FP25_MAIZE]	53.1	1	8	109	145	16.2455	10.0962	1.12205	2	3.24345	1.08431	4	4.57977	1.11914	2	6.21936	0.843419	2	3.68306	0.950539	4	9.28454	0.763115	2	32.9387	0.970023	2	1.6542	0.99148	4	7.97407	1.04363	2	10.0818	1.1017	2	1.99608	0.988854	4	3.24762	1.05177	2	2.77449
A0A1D6FN98	Heat shock 70 kDa protein 14 OS=Zea mays GN=ZEAMMB73_Zm00001d009948 PE=3 SV=1 - [A0A1D6FN98_MAIZE]	53.06	11	41	331	833	92.2478	5.30029	1.0587	18	4.81855	1.0688	18	9.10462	1.0497	20	6.44439	0.794848	18	16.1777	0.76373	18	22.892	0.845296	20	21.9524	1.15869	18	13.136	1.14286	18	7.95515	1.09179	20	9.92093	1.07556	18	3.52472	1.0522	18	3.29808	1.01236	20	8.24126
A0A1D6NVF9	Nucleosome assembly protein 1 OS=Zea mays GN=542113 PE=3 SV=1 - [A0A1D6NVF9_MAIZE]	53.04	12	14	58	345	39.2537	4.33545	0.98118	19	8.03439	1.05626	10	5.25167	1.02325	16	7.29077	1.11646	19	17.5476	1.15648	10	24.9435	1.20474	16	28.5705	0.95944	19	16.6065	0.921521	10	15.1676	0.911086	16	9.31627	0.943245	19	17.8557	0.949141	10	6.93844	0.971597	16	14.9303
Q8W0V2	Lipoxygenase OS=Zea mays GN=542495 PE=3 SV=1 - [Q8W0V2_MAIZE]	53.01	32	38	217	864	96.4302	6.0874	0.86375	59	8.75579	0.906859	55	10.3067	0.900266	62	8.51905	1.19895	59	14.566	1.20661	55	15.5955	1.25617	62	15.7577	0.910957	59	12.3478	0.891493	55	9.43146	0.891081	62	7.93162	1.02307	59	12.3452	1.04108	55	5.86799	1.03296	62	8.11095
B8A2Q4	Uncharacterized protein OS=Zea mays PE=2 SV=1 - [B8A2Q4_MAIZE]	52.99	39	39	189	887	99.4693	5.90967	0.888548	60	13.4796	0.908897	53	12.1708	0.92885	76	9.86768	0.655159	60	28.3086	0.615984	53	28.9899	0.633165	76	30.4336	1.2283	60	15.1847	1.31885	53	9.30177	1.27108	76	10.6088	1.2253	60	12.1926	1.17459	53	7.19796	1.13843	76	7.91804
B6TI69	Indole-3-glycerol phosphate lyase OS=Zea mays GN=100856952 PE=2 SV=1 - [B6TI69_MAIZE]	52.98	1	13	59	319	33.1016	7.92822	0.718846	1					0.645631	1		0.640952	1					0.616814	1		1.40116	1					1.32296	1		1.29064	1					1.42469	1
B6TI78	Peptidylprolyl isomerase OS=Zea mays PE=2 SV=1 - [B6TI78_MAIZE]	52.98	26	28	183	553	61.6528	5.2876	1.07189	57	8.30313	1.07558	51	9.47493	1.05742	59	9.39664	0.947389	57	12.3692	0.910001	50	13.171	0.953544	59	16.9132	1.05441	57	8.60048	1.07591	51	9.92914	1.03532	59	8.42432	0.965445	57	5.80105	0.969364	50	5.24937	0.966002	59	4.85572
B2Y0K4	Tryptophan synthase alpha OS=Zea mays GN=TSA PE=2 SV=1 - [B2Y0K4_MAIZE]	52.98	1	13	58	319	33.1006	8.35303				1.46238	1								0.866897	1								0.769941	1								0.935599	1
B6SKU5	Grx_S15.1-glutaredoxin subgroup II OS=Zea mays PE=2 SV=1 - [B6SKU5_MAIZE]	52.97	8	8	29	185	20.006	7.98682	1.02214	9	15.0045	1.00946	10	6.52795	0.990467	10	10.1183	1.1492	9	16.252	1.29363	10	11.9216	1.2786	10	18.2511	0.942165	9	7.56124	0.810268	10	9.3755	0.833981	10	10.2993	0.911645	9	11.5657	0.962559	10	8.8656	1.00545	10	11.6333
A0A1D6PH52	ATP synthase subunit gamma OS=Zea mays GN=100274172 PE=3 SV=1 - [A0A1D6PH52_MAIZE]	52.94	6	13	76	289	31.4723	8.47021	0.865103	8	12.7169	0.95667	10	7.96717	0.88666	9	13.6894	1.53373	8	22.9432	1.4882	10	30.3063	1.48167	9	29.9331	0.853106	8	30.4224	0.821424	10	8.28182	0.85991	9	18.7369	0.828454	8	35.584	0.846788	10	17.4761	0.889646	9	18.3252
B4G195	Glutamate-oxaloacetate transaminase5 OS=Zea mays GN=100274472 PE=2 SV=1 - [B4G195_MAIZE]	52.93	9	16	71	461	49.2764	8.17725	0.925858	10	13.7613	0.898873	8	5.96055	0.934159	15	7.04072	1.31073	10	11.4042	1.20762	8	18.0085	1.28438	15	27.4255	0.837917	10	20.8609	0.981224	8	6.10007	0.921083	15	24.7632	0.953039	10	7.75273	0.965086	8	8.32468	0.948451	15	5.88417
A0A1D6E703	Eukaryotic translation initiation factor isoform 4G-2 OS=Zea mays GN=103646262 PE=4 SV=1 - [A0A1D6E703_MAIZE]	52.93	10	34	162	786	86.4099	8.19189	1.07156	14	14.4735	1.13853	11	15.0579	1.14571	18	15.0566	0.543132	14	43.4997	0.510587	11	51.7206	0.569903	18	68.2983	1.21398	14	9.97882	1.2603	11	26.9686	1.23452	18	12.07	1.16016	14	12.2128	1.18877	11	15.0671	1.14265	18	9.94054
B6SJP9	Uncharacterized protein OS=Zea mays PE=2 SV=1 - [B6SJP9_MAIZE]	52.88	5	5	33	104	12.4664	8.44092	0.853122	12	6.44674	0.831196	10	5.96455	0.843347	11	3.34412	1.47683	12	18.1574	1.48701	10	9.85669	1.45944	11	12.2204	0.822906	12	7.87821	0.833824	10	9.9582	0.861269	11	3.89974	0.908889	12	10.1048	0.923096	10	10.5808	0.984138	11	5.65344
A0A1D6L1X4	Coatomer subunit alpha-1 OS=Zea mays GN=ZEAMMB73_Zm00001d033734 PE=4 SV=1 - [A0A1D6L1X4_MAIZE]	52.87	11	44	170	1080	119.839	6.3667	1.04886	14	8.59473	1.0872	15	7.06154	1.07291	20	7.95489	0.891884	14	11.4003	0.869795	15	17.6802	0.935085	20	20.8035	1.04513	14	7.47191	1.10948	15	8.86968	1.06921	20	12.8316	0.992392	14	7.96475	1.01647	15	3.84781	1.01353	20	12.9922
A0A1D6E501	3-isopropylmalate dehydrogenase OS=Zea mays GN=ZEAMMB73_Zm00001d002880 PE=3 SV=1 - [A0A1D6E501_MAIZE]	52.83	2	14	104	407	42.9613	5.8335	0.622914	6	13.8881	0.594604	6	13.9157	0.624838	10	19.4409	0.555532	6	21.7523	0.603076	6	40.303	0.611814	10	28.7438	1.58703	6	2.60981	1.38435	6	8.28428	1.39504	10	12.5107	1.26426	6	16.445	1.32694	6	16.1867	1.33577	10	10.095
B8QXH9	rRNA N-glycosidase OS=Zea mays subsp. parviglumis GN=rip1 PE=3 SV=1 - [B8QXH9_ZEAMP]	52.82	0	14	73	301	33.395	6.44287
B6THR9	3-isopropylmalate dehydrogenase OS=Zea mays GN=100283376 PE=2 SV=1 - [B6THR9_MAIZE]	52.81	3	15	104	409	43.4646	5.5542	0.890891	9	15.6692	1.05959	6	23.767	0.860318	7	13.0855	1.0497	9	26.1649	1.20308	6	27.1083	1.02501	7	19.3906	1.07395	9	12.1273	0.797785	6	30.0237	1.0688	7	14.2607	1.08251	9	7.26182	0.903969	6	17.1914	1.1025	7	7.98717
A0A1D6QFP3	Clathrin heavy chain OS=Zea mays GN=103654268 PE=3 SV=1 - [A0A1D6QFP3_MAIZE]	52.76	3	79	580	1702	192.812	5.38916	0.916377	8	10.8049	1.08829	4	22.1573	1.01729	9	43.7007	0.748963	8	106.651	1.11752	4	43.7959	0.924729	9	72.7346	1.1357	8	41.3576	0.945188	4	35.6478	1.12397	9	14.2001	1.21033	8	23.4198	0.996578	4	28.0246	1.08513	9	14.8487
A0A1D6NPN6	Clathrin heavy chain OS=Zea mays GN=ZEAMMB73_Zm00001d044614 PE=3 SV=1 - [A0A1D6NPN6_MAIZE]	52.76	1	79	603	1702	192.715	5.36377	0.928721	1					1.43334	1		0.364693	1					0.442751	1		1.34002	1					1.06728	1		1.3972	1					0.977829	1
B7ZWY9	Citrate synthase OS=Zea mays GN=100279573 PE=2 SV=1 - [B7ZWY9_MAIZE]	52.75	7	19	119	472	52.3972	7.86963	1.09678	10	16.0032	1.08634	11	26.5392	1.14968	12	17.4507	1.10066	10	22.922	1.12377	11	19.2447	1.04312	12	18.6198	0.865067	10	7.97836	0.876945	11	12.0033	0.872665	12	15.3489	0.902778	10	7.60629	0.885802	11	9.10879	0.97598	12	15.5768
B6UGQ9	Rhicadhesin receptor OS=Zea mays PE=2 SV=1 - [B6UGQ9_MAIZE]	52.75	5	8	133	218	22.8156	7.09326	1.21082	14	10.9454	1.23867	12	10.5861	1.17342	20	10.9334	0.939261	14	12.0426	0.913175	12	23.4134	0.979012	20	17.0801	0.996045	14	11.2386	0.925436	12	10.0805	0.926025	20	14.3569	0.938187	14	9.02781	0.910946	12	11.8006	0.920468	20	10.6642
B6TG61	40S ribosomal protein S16 OS=Zea mays GN=100283242 PE=2 SV=1 - [B6TG61_MAIZE]	52.7	3	9	77	148	16.7392	10.6675	0.896758	6	7.08611	0.96678	6	6.05692	0.900235	8	8.83348	1.04103	6	19.9896	1.04074	6	5.59379	1.05197	8	13.212	1.05243	6	7.14567	0.997955	6	3.73418	1.06386	8	6.00699	0.958742	6	8.05457	1.02602	6	3.39993	1.01799	8	6.35179
Q5XLE1	Peptidylprolyl isomerase OS=Zea mays GN=542519 PE=2 SV=1 - [Q5XLE1_MAIZE]	52.68	5	5	88	112	12.1771	8.45557	1.00043	27	9.81886	0.9692	26	9.65785	0.94999	35	8.84719	1.05545	27	10.4292	1.01807	26	12.9039	1.00883	35	15.3878	0.997317	27	14.6916	1.07636	26	13.7	1.04737	35	11.3856	1.02835	27	6.01206	1.00993	26	7.19384	1.03765	35	7.7931
A0A1D6EJE6	Clathrin heavy chain OS=Zea mays GN=100193501 PE=3 SV=1 - [A0A1D6EJE6_MAIZE]	52.67	2	78	595	1703	192.836	5.36377	1.17291	2	10.0745	1.27858	4	4.71823	1.22019	4	14.1795	0.870918	2	2.13811	0.806245	4	7.81338	0.798748	4	4.56747	1.11198	2	0.750163	0.982661	4	6.99257	1.02473	4	5.09153	0.886508	2	16.0967	0.939968	4	10.2752	0.951946	4	14.2245
B4G0G4	Protein BOBBER 1 OS=Zea mays GN=100282404 PE=2 SV=1 - [B4G0G4_MAIZE]	52.65	8	13	55	302	33.6441	5.36377	1.15527	13	14.8576	1.14111	10	5.68372	1.1543	10	11.256	0.684067	13	22.2145	0.670273	10	17.0204	0.657863	10	28.2883	1.11805	13	15.4607	1.12752	10	7.26951	1.12381	10	8.31778	1.02738	13	12.5635	1.0863	10	5.44871	1.04426	10	8.64273
B4FZQ6	Histone H2B OS=Zea mays GN=100274242 PE=2 SV=1 - [B4FZQ6_MAIZE]	52.63	1	10	242	152	16.353	10.0522	1.03379	1		1.06691	1		1.01448	1		1.84622	1		1.8953	1		2.22014	1		0.665408	1		0.573844	1		0.553494	1		0.53687	1		0.593756	1		0.455121	1
A0A1D6P2U5	3-hydroxyisobutyryl-CoA hydrolase-like protein 3 mitochondrial OS=Zea mays GN=100272777 PE=3 SV=1 - [A0A1D6P2U5_MAIZE]	52.63	16	16	49	380	41.1401	5.93506	0.984427	19	7.41262	0.964395	14	6.73807	1.01062	16	11.0437	1.08451	19	6.61773	1.14715	14	14.8848	1.10138	16	11.9436	1.00521	19	9.14462	0.945119	14	8.27864	0.986764	16	5.09029	0.981874	19	5.8851	0.962723	14	6.40518	1.0093	16	9.32104
B6SIA2	40S ribosomal protein S26 OS=Zea mays GN=100284808 PE=2 SV=1 - [B6SIA2_MAIZE]	52.59	4	5	56	135	15.119	10.77	1.01099	10	6.2187	1.05238	9	10.1892	1.09694	8	2.24403	0.919946	10	13.1026	0.943177	9	9.04339	0.865008	8	9.16813	1.07499	10	6.03822	1.02904	9	2.55676	1.04372	8	3.45339	1.0357	10	6.25403	1.03969	9	6.29096	0.975846	8	5.20702
A0A1D6I6H5	Heat shock protein 90-5 chloroplastic OS=Zea mays GN=100279992 PE=3 SV=1 - [A0A1D6I6H5_MAIZE]	52.57	13	32	169	797	90.1455	4.99561	1.02463	18	16.5299	1.02227	17	20.6166	1.03224	18	20.6468	0.600686	18	40.9127	0.588775	17	41.559	0.701137	18	34.1367	1.23846	19	11.8916	1.25927	17	8.59414	1.25135	18	12.8457	1.14879	18	9.96728	1.08301	17	9.96662	1.08807	18	9.55639
B4FRI1	Phosphoserine aminotransferase OS=Zea mays GN=ZEAMMB73_Zm00001d027727 PE=2 SV=1 - [B4FRI1_MAIZE]	52.47	20	20	163	425	44.8399	8.30908	1.06737	55	6.89909	1.03259	54	11.8468	1.06152	54	8.55063	0.961619	55	17.6046	0.97436	54	12.6501	0.987946	54	14.554	0.982277	55	14.4219	1.01838	54	6.42884	0.992502	54	7.00303	1.01654	55	7.39995	1.02775	54	4.92215	0.99985	54	5.52586
B6SP93	Histone H1 OS=Zea mays PE=2 SV=1 - [B6SP93_MAIZE]	52.44	3	13	158	246	25.0887	10.7261	0.952136	11	13.689	1.07584	8	12.6296	1.01972	12	12.981	1.14615	11	11.5553	1.28426	8	19.8806	1.34059	13	23.8842	0.954963	11	5.53226	0.807239	8	7.36185	0.854218	13	32.4475	0.912387	11	4.65829	0.911845	8	12.7223	0.902434	13	11.4245
B6SKW0	Histone H4 OS=Zea mays PE=2 SV=1 - [B6SKW0_MAIZE]	52.43	1	7	182	103	11.3884	11.4731	0.767164	2	16.8104	0.734137	2	7.09898				1.36968	2	17.4371	1.54227	2	0.114314				0.890713	2	10.0765	0.877298	2	1.98431				1.02122	2	1.10641	0.929728	2	6.9967
B6SJC8	60S ribosomal protein L18 OS=Zea mays GN=100194344 PE=2 SV=1 - [B6SJC8_MAIZE]	52.41	6	10	150	187	21.1298	11.4292	0.955021	36	7.29571	0.94971	35	9.43347	0.984273	38	9.05725	0.995555	36	18.3938	0.922588	35	21.2217	0.90166	38	20.1414	1.01437	36	9.40094	1.06995	35	9.25925	1.05286	38	8.61715	1.04206	36	21.7366	1.04261	35	9.78508	1.05928	38	7.47695
B4FCK0	USP family protein OS=Zea mays PE=2 SV=1 - [B4FCK0_MAIZE]	52.34	3	8	48	256	27.1244	5.04639	0.922158	4	9.20692	0.954804	3	18.5209	0.881018	4	5.72852	1.45423	4	5.29131	1.58287	3	14.9468	1.3075	4	7.63642	0.810386	4	22.5462	0.872261	3	4.52115	0.934514	4	10.2129	0.959218	4	11.8634	0.892295	3	5.10321	0.969286	4	4.02609
B6SKA0	Glutathione S-transferase 1 OS=Zea mays GN=ZEAMMB73_Zm00001d012675 PE=2 SV=1 - [B6SKA0_MAIZE]	52.34	9	11	96	214	23.7922	5.61768	1.09653	30	7.15657	1.06017	31	12.9403	1.08995	30	11.3548	0.9526	30	15.1124	0.880073	31	13.0692	0.915813	30	11.6246	0.921232	30	11.7629	1.00427	31	7.61719	1.00573	30	10.5842	1.11664	30	9.62547	1.06688	31	5.44542	1.03723	30	4.43496
B6T761	60S ribosomal protein L23a OS=Zea mays PE=2 SV=1 - [B6T761_MAIZE]	52.32	1	11	167	151	16.8015	10.228	1.1047	10	9.93023	0.984149	4	3.54391	1.04977	6	4.76693	1.00006	10	8.30865	1.0046	4	8.98809	1.00676	6	14.5747	0.859325	10	14.167	1.00695	4	4.59377	0.978032	6	2.4705	1.09435	10	1.34786	1.02394	4	6.01687	0.952622	6	11.0713
B6TJV4	14-3-3-like protein A OS=Zea mays PE=2 SV=1 - [B6TJV4_MAIZE]	52.27	1	8	97	220	24.6642	4.77979																						2.20633	1								1.74199	1
B8A046	Phenylalanine ammonia-lyase OS=Zea mays GN=542258 PE=2 SV=1 - [B8A046_MAIZE]	52.2	3	30	133	703	75.4171	6.3667	1.72346	2	34.2209	1.32827	3	9.98286	1.29798	2	12.2073	0.646804	2	7.70199	0.696578	3	17.8495	0.737809	2	5.03049	0.766625	2	36.3654	0.808244	3	15.8315	0.904814	2	1.5783	0.793122	2	35.2209	1.00887	3	11.5018	1.02394	2	11.9899
K7UY19	Fructose-bisphosphate aldolase OS=Zea mays GN=100502020 PE=3 SV=1 - [K7UY19_MAIZE]	52.2	7	18	100	387	41.7054	8.77783	0.956433	9	11.8019	0.98338	12	22.5283	0.979061	15	10.7383	1.0814	9	16.5272	0.861168	12	31.0499	0.829348	15	43.0092	1.0385	9	17.2638	1.15092	12	14.7438	1.14114	15	19.6992	1.12496	9	4.37649	1.1089	12	10.7084	1.08825	15	10.6413
Q6JBL4	Chitinase OS=Zea mays subsp. parviglumis GN=chiA PE=4 SV=1 - [Q6JBL4_ZEAMP]	52.19	0	10	108	274	28.8535	7.94287
B6TD62	Membrane steroid-binding protein 1 OS=Zea mays GN=100282951 PE=2 SV=1 - [B6TD62_MAIZE]	52.16	6	9	54	232	24.5522	4.61475	0.931968	6	21.6398	1.11271	6	3.89124	0.977156	10	18.3865	1.14509	6	10.4791	1.3423	6	33.9	1.30824	10	36.1848	0.939545	6	9.02523	0.894795	6	12.6372	0.903426	10	21.4537	0.944457	6	3.95963	0.874531	6	18.4162	0.848349	10	24.0797
B6T8D8	Lactoylglutathione lyase OS=Zea mays PE=2 SV=1 - [B6T8D8_MAIZE]	52.15	10	10	39	186	21.0704	5.63037	0.932908	13	10.8256	1.00336	14	10.5623	0.986246	12	5.2584	0.93356	13	12.5443	0.968842	14	6.56438	1.02374	12	6.64807	1.10815	13	6.26977	1.03063	14	4.6516	1.00669	12	7.84209	1.04297	13	6.64723	1.02249	14	5.15617	1.03242	12	7.51897
B6SGI4	Ribosomal protein L37 OS=Zea mays GN=103626516 PE=2 SV=1 - [B6SGI4_MAIZE]	52.13	1	8	64	94	10.6746	11.7368							1.27203	1								1.07044	1								0.859358	1								0.832029	1
A0A1X7YIM9	Uncharacterized protein OS=Zea mays PE=3 SV=1 - [A0A1X7YIM9_MAIZE]	52.1	17	23	107	572	60.4832	5.07178	1.31283	22	24.4491	1.3753	17	10.2066	1.37998	18	13.2683	0.89108	22	14.2787	0.904475	17	11.8765	0.890548	18	15.5088	0.844563	22	13.9339	0.873958	17	15.6918	0.843097	18	18.6677	0.893318	22	10.3503	0.90144	17	7.93047	0.880159	18	11.6383
P11143	Heat shock 70 kDa protein OS=Zea mays GN=HSP70 PE=3 SV=2 - [HSP70_MAIZE]	52.09	1	36	823	645	70.5278	5.32568							1.1178	2	2.31688							0.808166	2	14.3217							1.17859	2	11.719							0.901982	2	0.87874
Q948J8	Uncleaved legumin-1 OS=Zea mays GN=LEGUMIN1 PE=2 SV=2 - [Q948J8_MAIZE]	52.07	2	21	537	482	52.7982	6.68311	0.63198	3	16.3771	0.643393	5	34.8939	0.450743	3	105.956	0.629601	3	54.3222	0.938867	5	18.7325	0.927882	3	7.31794	0.775885	3	17.2446	0.915127	5	18.0534	0.638557	3	52.3998	2.10477	3	23.3795	1.58455	5	13.4948	2.01612	3	56.4024
B6U237	Heat shock 70 kDa protein 14 OS=Zea mays GN=ZEAMMB73_Zm00001d009950 PE=2 SV=1 - [B6U237_MAIZE]	52	14	38	273	848	93.5104	5.42725	1.09034	20	8.7426	1.0983	18	8.7128	1.1074	25	9.83555	0.870428	20	18.5619	0.842583	18	9.40672	0.804717	25	29.7985	1.17404	20	7.60197	1.14664	18	11.1106	1.16405	25	9.08452	0.906915	20	13.8242	0.955571	18	10.1889	0.915081	25	11.1454
C0PL01	T-complex protein 1 subunit gamma OS=Zea mays GN=103654781 PE=2 SV=1 - [C0PL01_MAIZE]	51.97	3	26	152	558	60.6477	6.58057	1.11503	2	4.22633	1.1776	2	1.88862	1.13617	3	3.80991	1.23796	2	5.89072	1.19344	2	3.20246	1.08597	3	0.140821	0.854605	2	1.64208	0.879504	2	2.29399	0.928361	3	1.30427	0.846867	2	0.978116	0.819518	2	3.69549	0.896756	3	3.78638
B6SJU8	Ribosomal protein L15 OS=Zea mays GN=ZEAMMB73_Zm00001d006388 PE=2 SV=1 - [B6SJU8_MAIZE]	51.96	1	12	101	204	24.3894	11.5903	1.17073	1		1.43011	1		1.36473	1		0.638902	1		0.706847	1		0.62215	1		1.06503	1		0.885265	1		0.964621	1		1.15676	1		0.999452	1		1.00016	1
B4FUW2	Ribosomal protein L15 OS=Zea mays GN=100284349 PE=2 SV=1 - [B4FUW2_MAIZE]	51.96	1	12	102	204	24.3433	11.6343	1.11481	2	13.4815	1.1786	1		1.30868	1		0.648222	2	7.35775	0.654369	1		0.692651	1		1.05851	2	14.5235	1.01582	1		0.942235	1		1.1991	2	4.23296	1.15938	1		1.02271	1
B6T4Q3	Plasminogen activator inhibitor 1 RNA-binding protein OS=Zea mays PE=2 SV=1 - [B6T4Q3_MAIZE]	51.92	9	13	64	364	39.1364	5.68115	0.994229	19	6.49918	1.05244	15	6.64903	0.970753	18	12.4648	0.785811	19	21.0094	0.758224	15	16.034	0.85084	18	38.4956	1.16491	19	6.99105	1.13225	15	10.2953	1.09318	18	9.39383	1.09181	19	9.71424	1.07907	15	9.19061	1.09494	18	10.0724
Q8W0Q2	Putative aldehyde dehydrogenase MIS1 OS=Zea mays GN=mis1 PE=2 SV=1 - [Q8W0Q2_MAIZE]	51.91	22	22	100	549	60.529	7.31299	0.903087	32	10.6358	0.927493	38	10.4867	0.930226	29	12.8523	1.58977	32	25.689	1.60913	38	10.2597	1.70039	29	17.3734	0.69495	32	28.2414	0.756093	38	18.3593	0.726813	29	15.2732	0.850444	32	19.4253	0.80527	38	12.2365	0.832452	29	13.7435
K7UB20	Ubiquitin-activating enzyme E1 2 OS=Zea mays GN=100381933 PE=3 SV=1 - [K7UB20_MAIZE]	51.86	10	45	232	1051	116.782	5.33838	1.08435	10	10.7126	1.04295	15	12.3176	1.05308	13	8.93592	0.695043	10	6.20312	0.699938	15	26.5786	0.649005	13	15.8961	1.20778	10	11.5761	1.17054	15	7.67463	1.13889	13	6.26649	1.11278	10	10.1806	1.07151	15	8.78437	1.05675	13	8.77685
B6SX33	40S ribosomal protein S25-1 OS=Zea mays PE=2 SV=1 - [B6SX33_MAIZE]	51.85	1	6	75	108	12.0277	10.5942	1.01237	3	9.9162	1.11879	3	1.17093	1.08831	5	2.7365	0.901851	3	6.85684	0.986959	3	9.04173	0.94336	5	15.2893	1.06544	3	3.21009	1.00261	3	7.46855	0.991882	5	3.49315	1.06795	3	7.543	1.01189	3	3.62792	1.02416	5	4.42625
B4FSL2	40S ribosomal protein S25-2 OS=Zea mays GN=ZEAMMB73_Zm00001d031939 PE=2 SV=1 - [B4FSL2_MAIZE]	51.85	1	6	80	108	12.0097	10.5942	0.969389	5	22.0647	1.31311	4	19.2192	1.12198	7	12.8063	1.18583	5	6.24402	0.87853	4	35.3013	1.1862	7	14.7864	0.913386	5	6.97638	0.85997	4	4.149	0.90018	7	12.1939	0.935954	5	7.98286	0.98511	4	3.65149	0.896713	7	9.37539
B4FXK8	40S ribosomal protein S25-1 OS=Zea mays PE=2 SV=1 - [B4FXK8_MAIZE]	51.85	2	6	65	108	12.0766	10.5942	0.899683	4	7.02672	1.05843	3	6.96406	1.12646	3	2.23593	0.923781	4	16.0123	0.994244	3	0.550516	0.886207	3	12.4576	1.10969	4	10.8856	1.00032	3	4.74708	0.986701	3	7.55018	1.05773	4	12.5893	0.989519	3	0.376103	0.967694	3	4.62082
A0A096SXU4	60S ribosomal protein L35a-2 OS=Zea mays GN=ZEAMMB73_Zm00001d020201 PE=3 SV=1 - [A0A096SXU4_MAIZE]	51.79	1	5	45	112	12.8938	10.521	0.633439	2	1.36755	0.53806	3	40.4978	0.620511	3	6.48503	0.732353	2	25.1632	0.664939	3	18.6465	0.775683	3	8.37417	1.26006	2	11.5581	1.62012	3	8.26984	1.42965	3	4.58153	1.4078	2	1.89049	1.25581	3	1.33952	1.18061	3	2.44368
B6SHX4	NADH ubiquinone oxidoreductase B22-like subunit OS=Zea mays GN=100282004 PE=2 SV=1 - [B6SHX4_MAIZE]	51.75	6	6	26	114	13.3458	8.42627	0.925966	5	12.7831	0.939995	11	4.93703	0.945955	10	7.15717	1.21035	5	20.7862	1.30199	11	13.9066	1.24347	10	15.1912	0.910953	5	6.8072	0.864045	11	11.1379	0.887108	10	15.6653	0.904547	5	16.8782	0.936327	11	6.26386	0.962409	10	4.53823
B4G1Q6	Uncharacterized protein OS=Zea mays PE=2 SV=1 - [B4G1Q6_MAIZE]	51.64	2	19	81	397	42.1479	5.8208	0.513813	5	33.6614	0.517042	8	23.256	0.415744	5	62.8516	0.463632	5	17.09	0.478811	8	38.8975	0.467163	5	62.7374	1.61404	5	4.83781	1.62272	8	2.8205	1.65498	5	7.93306	1.45561	5	6.43778	1.3699	8	4.92813	1.47735	5	20.002
B6TS23	Protein Z OS=Zea mays PE=2 SV=1 - [B6TS23_MAIZE]	51.64	2	19	74	397	42.1288	5.94775	1.54044	5	2.04151	1.58863	3	3.12029	1.59166	3	4.33422	1.54913	5	18.8849	1.59993	3	7.79536	1.81167	3	14.3901	0.497492	5	35.4432	0.410148	3	18.2158	0.330619	3	32.7147	0.533572	5	38.2259	0.481551	3	0.234641	0.449623	3	8.53424
C4J9U1	Ras-related protein18A1 OS=Zea mays GN=100383817 PE=2 SV=1 - [C4J9U1_MAIZE]	51.63	3	9	30	215	23.725	5.5415	0.981388	3	9.63887	0.982806	3	9.61804	0.998094	3	13.3989	0.934517	3	7.21935	0.843782	3	5.32465	0.919448	3	9.15381	1.03338	3	0.730257	1.09669	3	8.87518	1.08921	3	6.12864	1.02466	3	10.5957	1.07014	3	4.94045	0.999906	3	4.27125
B4FIB2	Ras-related protein RABA1d OS=Zea mays GN=100194331 PE=2 SV=1 - [B4FIB2_MAIZE]	51.61	1	10	60	217	23.9501	5.73193	0.951904	1					1.11193	1		0.866311	1					0.85573	1		1.14426	1					1.01645	1		1.08787	1					1.0276	1
B6TJP1	Ras-related protein RIC2 OS=Zea mays PE=2 SV=1 - [B6TJP1_MAIZE]	51.61	1	10	59	217	23.9481	5.73193							0.821755	1								1.05845	1								1.0779	1								1.11032	1
B4F8V9	T-complex protein 1 subunit delta OS=Zea mays GN=100191456 PE=2 SV=1 - [B4F8V9_MAIZE]	51.59	4	22	114	535	57.6096	7.21045	1.01312	5	1.99872	1.0053	3	4.49813	1.03035	5	3.00566	1.12217	5	2.85986	1.14905	3	0.518995	1.13785	5	12.4241	0.972495	5	7.39564	0.924487	3	7.92917	0.898294	5	2.888	0.933618	5	6.80137	0.937651	3	1.55439	0.955454	5	8.16114
B7ZX71	Aspartate--tRNA ligase 2 cytoplasmic OS=Zea mays GN=100279253 PE=2 SV=1 - [B7ZX71_MAIZE]	51.56	9	24	91	545	60.6019	6.25244	1.04947	11	6.02263	1.08024	12	8.50154	1.07484	13	11.836	1.02251	11	10.2245	1.01982	12	11.0365	1.012	13	15.2537	1.02023	11	6.8347	0.957794	12	8.41824	0.98389	13	12.4837	0.991499	11	11.3808	0.953806	12	2.88624	0.977505	13	10.4169
A0A1D6LIV5	Phenylalanine--tRNA ligase beta subunit cytoplasmic OS=Zea mays GN=ZEAMMB73_Zm00001d035802 PE=4 SV=1 - [A0A1D6LIV5_MAIZE]	51.52	26	26	114	594	67.0013	5.94775	1.01265	33	6.6922	1.0274	36	8.25699	1.01628	45	8.36464	0.778373	33	20.7895	0.801837	36	21.9224	0.785749	45	26.8082	1.0965	33	11.872	1.13611	36	10.4703	1.13664	45	9.43869	1.10626	33	14.4421	1.06808	36	7.72172	1.06246	45	9.97045
B7ZZJ0	3-oxoacyl-[acyl-carrier-protein] synthase OS=Zea mays PE=2 SV=1 - [B7ZZJ0_MAIZE]	51.49	4	12	82	437	46.3233	6.78564	1.0058	5	7.36457	0.970264	5	6.49101	0.985888	10	8.06985	0.852677	5	6.29549	0.770911	5	22.1614	0.74929	10	15.7691	1.06989	5	2.49083	1.16723	5	9.73553	1.18082	10	9.80665	1.11623	5	2.54984	1.11614	5	8.91352	1.13004	10	7.80697
B6T1L4	60S ribosomal protein L17 OS=Zea mays PE=2 SV=1 - [B6T1L4_MAIZE]	51.46	1	8	81	171	19.3852	10.1841	1.03391	2	4.07907	0.991748	2	3.28528	0.989297	3	0.339811	1.04766	2	0.795816	1.00374	2	2.91396	0.945008	3	1.01301	1.01152	2	1.08486	1.16282	2	1.47125	1.15054	3	0.63478	0.960025	2	2.48199	0.900285	2	2.24548	0.954033	3	1.88563
B6TY10	Dihydroflavonol-4-reductase OS=Zea mays GN=100284846 PE=2 SV=1 - [B6TY10_MAIZE]	51.41	11	14	78	319	35.1649	5.60498	0.929206	21	13.3567	0.978243	23	9.92092	1.00093	20	10.5157	2.00552	21	19.7903	1.86959	23	27.2497	1.94806	20	27.9826	0.608679	21	30.4355	0.619249	23	32.756	0.523387	20	34.5058	0.550299	21	24.4568	0.637577	23	32.068	0.586499	20	30.0273
B4FM15	60S ribosomal protein L28-1 OS=Zea mays GN=100281129 PE=2 SV=1 - [B4FM15_MAIZE]	51.37	7	10	88	146	16.3288	10.5503	0.994765	14	6.77765	0.953994	17	12.1861	0.976935	17	10.1694	0.852233	14	10.0021	0.873409	17	24.8479	0.874129	17	22.1485	1.07965	14	13.9659	1.18435	17	6.44639	1.13811	17	9.76299	1.09441	14	9.92057	1.03703	17	6.78229	1.0673	17	6.92964
A0A1D6ELG8	Polyadenylate-binding protein OS=Zea mays GN=ZEAMMB73_Zm00001d005276 PE=3 SV=1 - [A0A1D6ELG8_MAIZE]	51.36	15	28	278	625	67.9579	7.32764	1.00693	25	7.75914	0.970351	30	7.93887	0.963385	32	9.09276	0.696572	25	19.5375	0.713088	30	20.0332	0.701043	32	26.5868	1.14337	25	12.4362	1.22915	30	6.46991	1.23063	32	5.60585	1.09578	25	10.0809	1.09042	30	5.08884	1.10275	32	9.37913
B4FEP0	Uncharacterized protein OS=Zea mays PE=2 SV=1 - [B4FEP0_MAIZE]	51.34	1	12	70	335	36.951	7.94287	1.04542	2	1.72055	1.24928	2	1.3469	1.17362	2	4.94709	0.975088	2	12.4167	0.924794	2	10.7602	0.999749	2	11.1845	1.00637	2	4.31938	0.91582	2	4.95181	0.946413	2	3.05476	1.01624	2	8.88492	0.948488	2	6.34006	0.908217	2	0.288103
B4FF03	Uncharacterized protein OS=Zea mays PE=2 SV=1 - [B4FF03_MAIZE]	51.32	9	9	131	265	27.5293	7.79639	0.366804	43	82.8828	0.388791	39	78.9273	0.556025	48	66.7463	2.74526	43	26.8227	2.77538	39	26.6964	2.4256	49	57.3613	0.466921	42	55.6415	0.406255	38	68.6771	0.56429	47	84.4871	0.612522	43	40.5693	0.613703	39	38.0358	0.756945	48	31.8968
Q9LKL4	Lipoxygenase OS=Zea mays GN=LOX PE=2 SV=1 - [Q9LKL4_MAIZE]	51.32	30	41	199	873	98.1024	6.7124	0.726118	47	19.9079	0.685929	44	15.1879	0.753552	42	21.6955	1.99355	47	24.7667	2.17106	44	18.5039	2.07061	42	33.2394	0.628002	47	32.664	0.579739	44	42.2726	0.596779	42	41.5675	0.732345	47	25.5147	0.706154	44	19.4529	0.736837	42	23.172
A0A1D6JMZ9	Aconitate hydratase OS=Zea mays GN=100304277 PE=3 SV=1 - [A0A1D6JMZ9_MAIZE]	51.32	9	38	253	986	106.441	7.29834	0.858158	17	9.38591	0.811878	16	9.57971	0.90437	14	13.7298	1.54057	17	12.6613	1.5975	16	17.9711	1.79241	14	24.9221	0.843499	17	5.38383	0.840342	16	15.8461	0.721475	14	14.5683	0.845099	17	9.36343	0.850528	16	8.81055	0.805138	14	20.5652
B4FYX0	Transcription factor Pur-alpha 1 OS=Zea mays GN=100274069 PE=2 SV=1 - [B4FYX0_MAIZE]	51.3	7	13	62	308	33.4679	6.06201	1.11242	9	4.99374	1.09148	6	13.5846	1.09515	10	11.6968	0.844991	9	17.6525	0.827293	6	12.8818	0.78906	10	16.4383	1.01967	9	3.85212	1.04375	6	13.6682	1.07715	10	10.8885	1.10245	9	4.82347	1.06526	6	3.19258	1.00974	10	6.44655
B6TNG3	Ubiquitin carrier protein OS=Zea mays GN=100283953 PE=2 SV=1 - [B6TNG3_MAIZE]	51.27	8	8	32	197	21.3746	4.91943	1.06171	12	6.6643	1.03595	9	4.80658	1.06263	11	16.0089	0.689685	12	16.4083	0.724498	9	16.2655	0.774119	11	25.1106	1.15229	12	6.20658	1.16783	9	7.5296	1.07231	11	9.06815	1.08094	12	10.9991	1.08496	9	9.59184	1.08398	11	9.12287
B4FB66	40S ribosomal protein S5-2 OS=Zea mays GN=100193240 PE=2 SV=1 - [B4FB66_MAIZE]	51.26	3	11	111	199	22.1827	9.80322	1.07261	4	5.07512	1.00695	4	15.9772	1.04868	5	10.7803	1.19978	4	7.15189	1.11759	4	12.307	1.21599	5	4.60331	0.891445	4	14.6356	0.990492	4	9.18319	0.89023	5	11.3225	0.906241	4	2.56281	1.01264	4	9.45052	0.929366	5	9.4914
B4FR08	Cysteine synthase OS=Zea mays GN=100272829 PE=2 SV=1 - [B4FR08_MAIZE]	51.26	9	15	50	396	41.5485	8.36768	0.948213	10	7.77302	0.954081	7	8.98028	0.951211	6	6.65379	1.42466	10	19.4794	1.39066	7	13.3868	1.42136	6	21.7371	0.844525	10	10.8665	0.867106	7	8.51815	0.856585	6	5.81532	0.903122	10	11.1738	0.853503	7	5.79389	0.891316	6	13.2082
A0A1D6I5N9	Protein disulfide isomerase8 OS=Zea mays GN=606479 PE=3 SV=1 - [A0A1D6I5N9_MAIZE]	51.24	5	19	102	404	43.2633	7.29834	1.02988	13	6.92621	0.998602	13	10.9915	1.0154	14	7.96349	0.668816	13	16.432	0.649913	13	8.66096	0.774253	14	13.6637	1.2152	13	16.9403	1.21882	13	10.5647	1.20593	14	6.69973	1.06765	13	6.59182	1.10359	13	7.52838	1.05476	14	4.17249
B4FXY5	Uncharacterized protein OS=Zea mays PE=2 SV=1 - [B4FXY5_MAIZE]	51.16	19	27	153	692	74.5825	6.69775	0.960481	34	6.81492	0.97089	33	8.14696	0.963625	34	12.2039	0.99493	34	16.2189	1.01941	33	16.8663	0.997315	34	18.1254	1.00646	34	10.3278	0.997672	33	11.202	1.02601	34	7.96967	1.0557	34	12.0334	1.03923	33	8.61078	1.03816	34	10.5464
C4J950	Uncharacterized protein OS=Zea mays GN=100276599 PE=2 SV=1 - [C4J950_MAIZE]	51.14	7	7	14	176	19.5385	5.59229	0.981298	4	2.38997	0.904361	5	3.3607	0.973708	5	6.82783	1.02973	4	18.1364	0.988118	5	10.0253	0.928342	5	13.5915	1.07141	4	5.48347	1.04587	5	5.67848	1.08878	5	2.59314	0.98693	4	8.34024	1.05509	5	10.1921	1.0861	5	4.06256
A0A096QP97	Proton pump-interactor 1 OS=Zea mays GN=103632614 PE=4 SV=1 - [A0A096QP97_MAIZE]	51.06	19	26	127	615	68.9013	8.88037	0.939106	29	15.0916	0.895962	36	12.4628	0.923375	33	7.78467	0.630748	29	38.1888	0.67044	36	44.3946	0.627795	33	31.3399	1.28513	29	13.7246	1.29388	36	13.8871	1.25739	33	12.9231	1.19591	29	19.8277	1.20613	36	9.80754	1.1848	33	9.8901
B6TCR9	Mitochondrial ATP synthase OS=Zea mays PE=2 SV=1 - [B6TCR9_MAIZE]	51.03	1	14	77	243	27.6658	7.98682	0.648974	3	4.17251	0.66762	2	6.60918	0.781572	2	12.3316	1.44093	3	5.2406	1.36349	2	12.7105	1.45324	2	22.847	0.74948	3	10.4947	0.950652	2	6.59059	0.903588	2	21.4673	1.20017	3	0.741498	1.07423	2	4.80181	0.96145	2	19.7048
A0A1D6JXV6	Protein TOC75-3 chloroplastic OS=Zea mays GN=100382028 PE=4 SV=1 - [A0A1D6JXV6_MAIZE]	51.03	6	27	140	725	80.4839	8.33838	0.95404	5	6.14449	0.9181	8	5.8663	0.967028	10	8.56008	1.08148	5	2.8808	1.07676	8	13.1305	1.03727	10	18.2604	1.01626	5	3.36829	1.08241	8	12.7596	1.1352	10	8.79333	0.97579	5	5.4924	1.04619	8	7.58918	1.00887	10	9.87228
Q7Y1Q8	Starch branching enzyme IIb (Fragment) OS=Zea mays GN=ae1 PE=4 SV=1 - [Q7Y1Q8_MAIZE]	51.02	1	3	38	98	9.95583	5.38916							0.90322	1								0.695937	1								1.19149	1								1.21288	1
B6T1H0	40S ribosomal protein S6 OS=Zea mays GN=542529 PE=2 SV=1 - [B6T1H0_MAIZE]	51	4	16	198	251	28.6277	10.7114	1.01136	6	3.47069	1.00485	4	11.8862	1.04836	6	8.58672	0.9425	6	8.98778	1.07788	4	28.3576	0.766287	6	44.9853	0.955235	6	6.54553	1.05272	4	5.55608	1.04435	6	13.4836	1.10598	6	8.0334	0.981482	4	4.74048	1.08096	6	11.8309
B4FPT7	Polyubiquitin 2 OS=Zea mays GN=100282222 PE=2 SV=1 - [B4FPT7_MAIZE]	50.98	3	11	218	153	17.0912	6.06201	1.03155	4	10.1412	1.20767	2	2.00393	0.934967	3	5.25262	0.930839	4	5.07756	0.928209	2	3.15102	1.02256	3	5.41786	1.11313	4	12.2617	0.919222	2	3.69742	0.991968	3	14.1481	0.98039	4	2.58869	0.983564	2	2.80342	1.11093	3	3.17877
B6SIS5	Ribosomal protein OS=Zea mays GN=100272335 PE=2 SV=1 - [B6SIS5_MAIZE]	50.93	2	12	131	216	24.5342	9.81787	0.688983	9	10.1084	0.714035	7	25.8442	0.673033	8	4.59062	1.22672	9	17.7107	1.29349	7	2.1799	1.33232	8	15.0326	1.01172	9	11.3793	0.950104	7	6.11861	0.974503	8	11.2489	1.06626	9	11.5024	1.10579	7	11.3648	1.11682	8	8.13562
B6T533	Ribosomal protein OS=Zea mays PE=2 SV=1 - [B6T533_MAIZE]	50.93	1	11	108	216	24.4989	9.75928							1.01697	1								1.08315	1								1.0176	1								0.941664	1
B6SVH7	Uncharacterized protein OS=Zea mays PE=2 SV=1 - [B6SVH7_MAIZE]	50.92	1	14	76	273	30.942	6.56592	1.15602	2	4.31962	1.23937	1					0.97824	2	10.482	0.87277	1					0.995485	2	5.09386	1.0526	1					0.915917	2	0.114025	0.883478	1
B6SJB0	60S ribosomal protein L31 OS=Zea mays GN=100276690 PE=2 SV=1 - [B6SJB0_MAIZE]	50.82	3	7	72	122	13.7775	9.94971	0.998586	4	15.037	0.88451	5	2.8237	0.976857	6	8.5562	0.922686	4	11.7349	1.02219	5	17.9176	0.91086	6	2.02744	1.04013	4	6.07245	1.06503	5	7.89918	1.11727	6	11.733	1.0963	4	3.95413	1.0467	5	12.9453	1.0359	6	6.86657
B6TDT6	Methylthioribose kinase OS=Zea mays PE=2 SV=1 - [B6TDT6_MAIZE]	50.82	17	17	57	425	48.0813	6.22705	0.897908	18	13.1344	0.932467	18	12.249	0.940576	21	12.2753	1.74474	18	16.0173	1.6484	18	16.514	1.83811	21	15.9048	0.698516	18	36.6669	0.727432	18	24.4065	0.680287	21	20.7075	0.716863	18	18.7047	0.804246	18	18.3251	0.751181	21	16.057
B7ZYR6	Pyrophosphate--fructose 6-phosphate 1-phosphotransferase subunit alpha OS=Zea mays GN=PFP-ALPHA PE=2 SV=1 - [B7ZYR6_MAIZE]	50.81	20	20	105	618	67.2395	7.2251	0.896849	35	12.4912	0.93466	35	9.49487	0.938466	35	11.0162	0.545209	35	42.6669	0.498824	34	44.8153	0.585971	34	45.3879	1.21832	35	14.9311	1.25506	35	12.6895	1.23635	35	14.8861	1.36311	35	13.8804	1.22607	35	8.63299	1.19506	35	15.7942
B6TXX0	Ribose-phosphate pyrophosphokinase 4 OS=Zea mays GN=ZEAMMB73_Zm00001d017833 PE=2 SV=1 - [B6TXX0_MAIZE]	50.77	13	13	79	325	36.1708	7.07861	0.939366	26	10.0397	0.949297	25	10.0324	0.930429	28	9.54823	1.09272	26	10.9495	1.17888	25	13.093	1.15309	28	17.8858	0.99261	26	7.04038	0.991653	25	10.7408	1.01005	28	9.6948	1.01612	26	6.06011	0.981935	25	5.27423	0.982379	28	6.83466
B4FEE7	40S ribosomal protein S26 OS=Zea mays GN=100193262 PE=2 SV=1 - [B4FEE7_MAIZE]	50.76	2	5	64	132	14.7817	11.0337	1.11787	5	8.83358	1.06567	4	14.7512	1.10954	6	57.6684	1.24682	5	23.7869	1.23996	4	49.3855	1.32294	6	8.72612	0.833734	5	46.7967	0.804739	4	32.3818	0.847397	6	30.288	0.853451	5	43.073	0.916832	4	21.9694	0.841347	6	47.7519
A0A1D6L9A0	40S ribosomal protein S26 OS=Zea mays GN=100193263 PE=3 SV=1 - [A0A1D6L9A0_MAIZE]	50.76	2	5	69	132	14.8218	11.0337	0.82782	7	15.2391	0.874945	6	21.3151	0.87921	6	5.19505	1.18522	7	27.4407	1.01699	6	15.1145	1.3301	7	37.8348	0.883223	7	10.602	1.03758	6	5.70587	0.979695	6	13.5369	1.03981	7	17.2811	1.04281	6	10.017	1.00589	6	4.64541
B6SYW0	40S ribosomal protein S26 OS=Zea mays PE=2 SV=1 - [B6SYW0_MAIZE]	50.76	2	5	65	132	14.8078	11.0337	0.626324	6	51.6068	0.710468	4	24.1083	0.591604	4	18.5096	0.734111	6	47.1955	0.760125	5	49.9123	0.686422	5	19.7849	1.31363	6	15.0808	1.39449	5	15.1889	1.518	5	12.3368	1.39608	6	16.208	1.21495	5	12.3498	1.29355	5	9.07307
B4FFV2	SWIB/MDM2 domain superfamily protein OS=Zea mays GN=ZEAMMB73_Zm00001d053979 PE=2 SV=1 - [B4FFV2_MAIZE]	50.75	7	7	20	134	13.9966	10.521	0.760909	8	25.9248	0.788627	6	13.1806	0.784372	6	16.5367	1.5112	8	14.953	1.40636	6	12.8838	1.359	6	16.9247	0.891572	8	18.216	0.963784	6	9.55675	0.913361	6	14.361	0.966579	8	12.6704	0.920202	6	1.58399	1.04292	6	4.19364
C0PCX3	Tryptophan--tRNA ligase cytoplasmic OS=Zea mays GN=ZEAMMB73_Zm00001d033647 PE=2 SV=1 - [C0PCX3_MAIZE]	50.74	18	18	45	408	46.1174	6.17627	1.07411	15	5.88288	1.09608	9	8.55446	1.09575	15	7.91159	0.832123	15	11.996	0.846194	9	9.47024	0.794328	15	14.8305	1.09397	15	19.3311	0.988959	9	3.4217	1.05159	15	5.06949	1.04022	15	8.66591	1.03729	9	0.761147	1.01702	15	4.79916
C0P4Q3	Heat shock protein 90 kDa OS=Zea mays GN=100196928 PE=2 SV=1 - [C0P4Q3_MAIZE]	50.7	2	37	249	714	81.7515	5.14795	1.60185	7	25.9709	1.71072	7	15.0458	1.70043	6	16.0948	0.542507	7	35.7114	0.562883	7	13.3486	0.52006	6	12.941	1.12041	7	18.0761	1.09384	7	1.88754	1.09677	6	6.77886	0.753135	7	22.9028	0.654837	7	31.5668	0.571998	6	21.0719
A0A1D6IQ41	Clathrin heavy chain OS=Zea mays GN=ZEAMMB73_Zm00001d023218 PE=3 SV=1 - [A0A1D6IQ41_MAIZE]	50.67	1	77	589	1707	193.066	5.36377				0.927546	1		0.904933	3	10.777				1.13382	1		1.06466	3	4.02224				1.01414	1		1.05245	3	2.9558				0.981262	1		1.01798	3	4.17617
C0HGT5	T-complex protein 1 subunit delta OS=Zea mays GN=100381530 PE=2 SV=1 - [C0HGT5_MAIZE]	50.65	4	22	115	535	57.6967	7.21045	1.11651	4	17.0047	1.11249	4	7.93796	1.03734	5	10.493	0.938997	4	0.507229	0.895855	4	12.9024	0.764986	5	22.253	1.07536	4	5.10596	0.998001	4	10.8748	1.06995	5	21.9422	1.01816	4	3.55794	1.0214	4	8.38965	1.08079	5	1.46729
A0A1D6HNF7	Aspartate aminotransferase chloroplastic OS=Zea mays GN=ZEAMMB73_Zm00001d018386 PE=4 SV=1 - [A0A1D6HNF7_MAIZE]	50.61	19	19	119	411	45.4881	6.27783	0.883746	39	10.1927	0.923451	44	14.5783	0.909167	36	12.0122	0.817235	39	21.0967	0.776369	44	20.1442	0.784182	36	13.6444	1.1139	39	11.6059	1.14877	44	15.1848	1.21823	36	12.2033	1.17766	39	10.2562	1.12211	44	11.8679	1.13341	36	6.36734
A3FMB9	Proteasome subunit alpha type OS=Zea mays GN=PAD1 PE=2 SV=1 - [A3FMB9_MAIZE]	50.6	4	10	62	249	27.2112	8.19189	0.944779	5	8.5796	0.982935	6	6.38154	0.970569	9	6.16825	1.20722	5	3.32273	1.24381	6	14.321	1.2148	9	11.0297	0.951045	5	5.2986	0.919244	6	8.2819	0.926241	9	5.69761	0.995908	5	3.8141	0.92996	6	8.85501	0.972095	9	4.60469
B6T3R6	Serine-threonine kinase receptor-associated protein OS=Zea mays PE=2 SV=1 - [B6T3R6_MAIZE]	50.59	4	13	63	340	36.9139	5.96045	1.11257	4	3.67287	1.12697	3	0.440579	1.10073	6	7.85026	0.812781	4	29.7384	0.725056	3	29.0972	0.654517	6	38.7772	1.13109	4	5.97536	1.13021	3	11.8182	1.12292	6	5.13332	0.948223	4	8.49105	1.0442	3	5.71439	1.03591	6	6.5769
Q43266	Proliferating cell nuclear antigen OS=Zea mays GN=PCNA PE=2 SV=1 - [PCNA_MAIZE]	50.57	1	12	63	263	29.3235	4.75439				1.05014	1		1.05216	1					1.1808	1		1.11884	1					0.918923	1		0.923434	1					0.913175	1		0.963709	1
O81217	Bowman-Birk type bran trypsin inhibitor OS=Zea mays PE=2 SV=1 - [O81217_MAIZE]	50.57	6	6	28	174	19.0527	4.76709	0.367562	8	74.7153	0.388156	9	145.681	0.443003	9	86.5902	2.93206	8	23.5074	2.92074	10	45.7423	3.18889	10	27.3298	0.414986	8	43.4228	0.350001	9	104.384	0.412637	10	50.3933	0.460687	7	62.7122	0.353002	9	82.485	0.419567	9	61.0794
A0A1D6IDU2	Protein translation factor SUI1-like protein OS=Zea mays GN=541664 PE=4 SV=1 - [A0A1D6IDU2_MAIZE]	50.57	1	3	11	87	9.60681	7.12256										1.24884	1								1.87633	1								0.994644	1
C4IYM7	Mitochondrial outer membrane protein porin 2 OS=Zea mays GN=103639463 PE=2 SV=1 - [C4IYM7_MAIZE]	50.55	2	12	69	275	29.1654	9.15869	0.907276	1		0.986099	1		0.960951	2	12.2743	1.54921	1		1.30133	1		1.5431	2	19.5558	0.604047	1		0.8841	1		0.791991	2	7.37358	0.996474	1		0.899974	1		0.821733	2	7.95281
B6TRV0	Membrane steroid-binding protein 1 OS=Zea mays PE=2 SV=1 - [B6TRV0_MAIZE]	50.52	2	7	60	194	20.7573	4.70361	1.17295	3	3.36061	1.35478	3	5.37108	1.36156	4	4.33344	2.06118	3	15.7506	2.40257	3	5.36154	2.33526	4	11.5382	0.485107	3	111.65	0.381628	2	83.6192	0.405927	3	123.733	0.391797	3	31.9929	0.267762	3	47.0623	0.283882	4	43.0748
A0A1D6LQX4	Uncharacterized protein OS=Zea mays GN=ZEAMMB73_Zm00001d036756 PE=4 SV=1 - [A0A1D6LQX4_MAIZE]	50.51	3	3	18	99	11.385	9.37842	1.0598	6	2.23394	1.25859	5	13.4965	1.29785	7	11.9037	1.09927	6	18.1809	0.841364	5	7.34832	0.933786	7	15.393	0.880937	6	15.5153	0.864103	5	5.12622	0.904971	7	7.28452	1.05923	6	6.97227	0.985916	5	3.99152	0.930787	7	5.11702
A0A1D6GK64	Heat shock 70 kDa protein 6 chloroplastic OS=Zea mays GN=103625973 PE=3 SV=1 - [A0A1D6GK64_MAIZE]	50.51	2	35	361	683	73.1858	5.26221	1.19123	1		0.685444	2	27.1558	1.20513	1		0.639041	1		0.427663	2	56.1268	0.385416	1		1.15989	1		1.40964	2	1.70207	1.22784	1		1.04819	1		1.42258	2	0.356652	1.11396	1
K7U9C9	Putative DEAD-box ATP-dependent RNA helicase family protein OS=Zea mays GN=ZEAMMB73_Zm00001d048924 PE=4 SV=1 - [K7U9C9_MAIZE]	50.49	20	24	113	608	64.5222	7.89893	1.06512	25	4.95583	1.02705	26	7.04585	1.03817	32	9.94188	0.854474	25	15.2	0.845917	26	20.6445	0.888351	33	18.183	1.06948	25	10.1957	1.15305	26	8.76958	1.12416	33	15.707	1.06308	25	6.5875	1.02336	26	6.91819	1.02176	33	9.81725
B5AMJ8	Alpha-1,4 glucan phosphorylase OS=Zea mays GN=100285259 PE=2 SV=1 - [B5AMJ8_MAIZE]	50.48	34	35	138	838	94.3934	7.28369	0.887406	46	9.13403	0.914607	44	8.69905	0.929873	47	9.58963	1.36706	46	13.6841	1.32739	44	15.3645	1.3177	47	16.7903	0.971859	46	7.71058	0.997057	44	9.1351	1.02388	47	9.97588	0.827524	46	13.1541	0.824888	44	12.5948	0.838624	47	10.2609
B6SHX0	5a2 protein OS=Zea mays GN=100286270 PE=2 SV=1 - [B6SHX0_MAIZE]	50.47	7	7	59	107	11.8469	8.38232	1.08806	21	7.53179	1.09565	19	5.57841	1.06364	18	8.43268	0.519471	20	97.2179	0.481595	19	48.5531	0.391127	17	68.8323	1.19136	21	10.3358	1.19875	19	8.41101	1.19772	18	4.18912	1.27749	21	15.0295	1.21738	19	7.16533	1.2522	18	8.98939
P29518	Adenine nucleotide transporter BT1, chloroplastic/amyloplastic/mitochondrial OS=Zea mays GN=BT1 PE=1 SV=1 - [BT1_MAIZE]	50.46	1	21	257	436	46.5979	8.25049				0.808919	1																	1.55027	1								1.57443	1
B8QW69	Non-specific lipid-transfer protein (Fragment) OS=Zea mays subsp. parviglumis GN=plt2 PE=3 SV=1 - [B8QW69_ZEAMP]	50.46	1	4	79	109	10.5482	8.70459	0.585782	7	20.5309	0.589992	5	27.3551	0.656171	8	40.2563	2.33886	7	31.3577	2.7292	5	32.678	2.35388	8	60.4726	0.578684	7	47.9225	0.517857	5	52.3397	0.650042	8	92.6289	0.505042	7	77.994	0.45844	5	190.342	0.57776	8	103.864
B6T2S0	26S protease regulatory subunit 4 OS=Zea mays PE=2 SV=1 - [B6T2S0_MAIZE]	50.45	5	18	98	446	49.4699	6.40479	1.04218	7	4.29981	1.00008	5	3.59696	1.01622	4	2.95831	0.880134	7	18.408	0.916285	5	14.8854	1.03802	4	8.10774	1.11079	7	8.33319	1.0636	5	12.4529	0.976132	4	2.32788	1.04918	7	6.15318	1.04021	5	2.70066	1.02862	4	10.3409
C0PHH5	Dihydrolipoyl dehydrogenase OS=Zea mays GN=100383599 PE=2 SV=1 - [C0PHH5_MAIZE]	50.44	11	23	156	565	59.317	7.06396	1.21243	17	25.2852	1.226	16	17.4121	1.20562	19	15.8763	0.601298	17	27.5654	0.698917	16	38.7023	0.648462	19	37.9303	1.11927	17	9.05546	1.02725	16	10.696	1.08269	19	10.1142	1.14373	17	16.2869	1.00165	16	7.27634	1.02324	19	6.28616
B8A3M0	Glutamine synthetase OS=Zea mays GN=542400 PE=2 SV=1 - [B8A3M0_MAIZE]	50.41	13	14	86	369	40.177	6.20166	1.23859	23	12.7539	1.18537	26	17.9089	1.30408	22	13.595	0.762275	23	26.6838	0.844417	26	32.0767	0.664376	22	34.4383	0.988765	23	11.095	1.00322	26	7.71161	0.940571	22	4.64479	1.04614	23	10.2559	1.06587	26	7.56295	1.02274	22	8.60029
Q9SYS1	Beta-amylase OS=Zea mays GN=Amy2 PE=3 SV=1 - [Q9SYS1_MAIZE]	50.41	19	19	104	488	55.1291	5.03369	0.906475	39	9.13171	0.909106	29	14.2897	0.87359	36	11.519	0.788665	39	22.8766	0.772283	29	25.3275	0.829473	36	18.365	1.34537	39	18.658	1.32236	29	16.808	1.32227	36	12.3815	1.00905	39	12.3245	0.996022	29	8.6064	0.967573	36	7.90305
B6T3V2	Negatively light-regulated protein OS=Zea mays GN=100282125 PE=2 SV=1 - [B6T3V2_MAIZE]	50.41	2	4	27	123	13.5657	5.60498	1.091	1		1.10952	2	11.0778	1.07242	4	5.8981	0.674207	1		0.709664	2	24.413	0.78736	4	2.22718	1.26929	1		1.20025	2	5.18899	1.13102	4	4.29865	1.01314	1		0.999296	2	2.15985	1.01	4	5.74946
K7TFF5	Defective18 OS=Zea mays GN=ZEAMMB73_Zm00001d023718 PE=4 SV=1 - [K7TFF5_MAIZE]	50.38	1	19	91	399	43.6044	8.1333	0.570924	1		0.501255	1		0.520866	1		0.829637	1		0.642571	1		0.870735	1		1.76863	1		1.63947	1		1.60391	1		0.919909	1		1.23619	1		1.08721	1
B6T9B3	2-cys peroxiredoxin BAS1 OS=Zea mays PE=2 SV=1 - [B6T9B3_MAIZE]	50.38	3	13	77	260	28.2166	6.1001	0.89087	10	9.19361	0.929371	10	7.89111	1.08719	9	33.7401	1.0811	10	7.12668	1.10741	10	11.244	1.15535	9	16.2446	1.07306	10	4.72296	0.967519	10	4.14148	0.867457	9	22.2737	1.00653	10	8.22917	1.06333	10	4.56958	0.97944	9	12.3925
B4FM07	2-Cys peroxiredoxin BAS1 chloroplastic OS=Zea mays GN=100217217 PE=2 SV=1 - [B4FM07_MAIZE]	50.38	3	13	62	260	28.1466	6.1001	0.878751	6	13.3724	0.885625	5	7.292	0.72607	3	18.7489	1.39108	6	14.1674	1.33749	5	19.0159	1.20853	3	16.0003	0.860009	6	13.2567	0.873148	5	20.7804	0.988644	3	16.1543	0.893657	6	11.1626	0.928132	5	11.4857	1.1665	3	11.7261
B6TZY4	60S ribosomal protein L28 OS=Zea mays PE=2 SV=1 - [B6TZY4_MAIZE]	50.35	6	9	88	143	15.9616	10.5063	1.01814	16	9.58908	0.990867	11	21.3349	1.02829	17	13.1401	0.980539	16	32.8413	1.05552	11	16.3042	1.03774	17	22.2946	0.941365	16	20.8166	1.00811	11	13.0664	0.982347	17	9.70499	1.03711	16	7.69996	0.981347	11	7.24341	0.967718	17	16.1982
C0HFM6	Chaperonin CPN60-like 2 mitochondrial OS=Zea mays GN=100272259 PE=2 SV=1 - [C0HFM6_MAIZE]	50.34	23	25	123	580	61.2263	6.7417	1.12819	29	11.3101	1.1063	27	11.4041	1.12217	35	6.77168	0.965948	29	11.0588	0.96962	27	16.7491	0.950015	35	15.8029	0.969494	29	11.9843	0.981288	27	13.1027	0.955412	35	7.61429	0.932022	29	10.9032	0.94257	27	8.20357	0.964765	35	5.50409
B6TWN7	Elongation factor 1-alpha OS=Zea mays GN=100284707 PE=2 SV=1 - [B6TWN7_MAIZE]	50.34	5	19	655	447	49.2517	9.0708	1.09602	11	12.9227	1.04975	4	2.03597	1.04809	5	9.18466	0.739378	11	16.5693	0.450708	4	9.39187	0.728884	5	14.2496	1.10093	11	15.767	1.2607	4	6.5059	1.18842	5	11.204	1.09135	11	15.1877	1.19623	4	1.60454	0.996513	5	1.87752
B4FF02	60S ribosomal protein L23a OS=Zea mays GN=100283914 PE=2 SV=1 - [B4FF02_MAIZE]	50.33	2	11	169	151	16.9026	10.2427	0.528019	10	79.5606	0.815368	13	7.78472	0.763589	19	23.0037	0.652305	10	132.548	0.892111	13	45.2235	0.898184	19	69.5335	1.55562	10	44.4152	1.17025	13	12.5573	1.22721	19	32.4459	1.32537	10	30.8786	1.08302	13	18.5471	1.08203	19	24.9543
A2T1W7	Aldose reductase OS=Zea mays GN=100037812 PE=1 SV=1 - [A2T1W7_MAIZE]	50.32	15	15	74	310	34.5397	6.69775	1.18479	25	9.75969	1.15409	22	11.852	1.14642	27	13.882	0.746699	25	28.0406	0.805161	22	29.5009	0.749007	27	23.9796	1.09203	25	13.0885	1.04715	22	6.96581	1.06064	27	10.5774	1.01097	25	10.7847	1.0041	22	6.18882	0.986798	27	8.08004
B6TPG2	60S ribosomal protein L26-1 OS=Zea mays GN=100285268 PE=2 SV=1 - [B6TPG2_MAIZE]	50.32	2	8	87	157	17.5206	11.1216	0.99853	6	2.49875	1.06324	5	5.80265	1.03119	4	4.83573	0.913836	6	12.7239	0.840827	5	27.4267	0.806723	4	5.26225	0.991565	6	9.90889	1.10437	5	7.74464	1.0472	4	3.21896	1.14484	6	10.9649	1.02677	5	6.01542	1.09825	4	4.08963
A0A1D6MLR1	Ribosomal protein L26 OS=Zea mays GN=542610 PE=3 SV=1 - [A0A1D6MLR1_MAIZE]	50.32	2	8	88	157	17.4886	11.1216	1.10365	8	8.05307	1.00621	6	12.2108	1.02933	12	8.4062	0.855436	8	7.25034	0.868402	6	21.9637	0.878198	12	23.7948	1.04724	8	11.7724	1.08315	6	10.3817	1.08341	12	16.5028	1.06845	8	8.44864	1.059	6	4.1428	1.03852	12	8.7808
A0A1D6MRR5	Stress-inducible membrane pore protein OS=Zea mays GN=100286246 PE=4 SV=1 - [A0A1D6MRR5_MAIZE]	50.29	7	7	19	171	17.5629	6.93213	1.09191	6	2.61264	1.05415	7	8.49083	1.02509	6	7.53333	0.675125	6	54.0311	0.664574	7	25.499	0.67231	6	12.9939	1.40187	6	8.15438	1.32303	7	6.88173	1.35043	6	14.4441	1.03681	6	19.0153	1.01001	7	5.02448	1.02114	6	9.25736
B6UIM2	40S ribosomal protein S10 OS=Zea mays PE=2 SV=1 - [B6UIM2_MAIZE]	50.28	2	8	70	179	20.0901	9.80322	1.13353	2	4.45401	1.2197	3	5.29311	1.1513	3	3.16438	0.684053	2	6.63457	0.732059	3	1.05284	0.735672	3	1.29251	1.16352	2	2.63334	1.04088	3	4.81952	1.10543	3	1.94576	1.05843	2	3.41725	1.0759	3	3.92329	1.04741	3	5.13267
A1YHR5	Flavin monooxygenase OS=Zea mays GN=yuc PE=2 SV=1 - [A1YHR5_MAIZE]	50.25	1	19	96	398	43.5194	8.1333	2.64347	3	4.39528	2.92879	2	4.83848	2.97633	3	0.103305	0.13368	3	66.2738	0.104459	2	86.8918	0.180657	1		0.546409	3	1.31573	0.470094	2	8.47373	0.359506	3	11.7975	0.649906	3	3.60561	0.479938	2	35.0713	0.403987	3	10.5909
G1FMQ3	Auxin-binding protein OS=Zea mays GN=542232 PE=2 SV=1 - [G1FMQ3_MAIZE]	50.25	8	8	70	201	21.989	5.07178	0.899617	24	8.57094	0.974564	22	13.1045	0.914055	24	13.0831	1.27801	24	20.0415	1.37686	22	17.798	1.55314	24	22.5423	1.00409	24	9.91806	0.866767	22	8.84738	0.854791	24	8.9179	0.840097	24	15.8644	0.827318	22	8.38943	0.830726	24	7.82063
B4FTV9	26S protease regulatory subunit S10B OS=Zea mays GN=100282100 PE=2 SV=1 - [B4FTV9_MAIZE]	50.25	8	17	126	400	44.5433	7.45947	1.03295	16	6.76012	1.04281	17	7.67452	0.992187	17	8.66651	1.0136	16	13.1592	1.05998	17	7.67776	1.04712	17	9.37916	0.944627	16	12.1945	0.995401	17	10.1542	0.964416	17	6.01427	1.0265	16	12.9668	0.992022	17	6.38857	1.03951	17	5.55526
A0A1D6FKG0	Aspartic proteinase A1 OS=Zea mays GN=ZEAMMB73_Zm00001d009594 PE=3 SV=1 - [A0A1D6FKG0_MAIZE]	50.23	4	13	82	430	46.0756	5.33838	0.450435	4	44.5261	0.689704	4	40.7665	0.713649	8	32.9524	0.467087	4	26.0314	0.534301	4	43.8354	0.62378	8	40.2108	1.67666	4	13.1592	1.39593	4	19.9855	1.40415	8	19.9986	1.47865	4	9.03818	1.34322	4	15.7312	1.25305	8	8.78223
A0A1D6QVG7	Protein disulfide isomerase3 OS=Zea mays GN=606411 PE=4 SV=1 - [A0A1D6QVG7_MAIZE]	50.22	15	21	79	462	50.9311	5.36377	0.903939	19	6.50597	0.934342	22	10.9179	0.921952	19	10.3594	0.842261	19	19.4372	0.828957	22	10.6642	0.884066	19	13.9664	1.10229	19	5.70473	1.0968	22	7.79007	1.0906	19	7.39102	1.11309	19	5.49688	1.14275	22	7.22433	1.12914	19	9.93001
A0A1D6K5Y7	Chaperone protein ClpB3 chloroplastic OS=Zea mays GN=103636567 PE=3 SV=1 - [A0A1D6K5Y7_MAIZE]	50.2	8	43	180	978	108.794	7.15186	1.18046	11	11.5752	1.20696	8	5.13183	1.08328	14	14.7294	0.760097	11	15.3968	0.765501	8	12.0677	0.785381	14	15.9929	1.12729	11	6.76889	1.07477	8	5.15832	1.10073	14	7.63866	0.951505	11	6.06992	0.998016	8	4.29754	1.00989	14	8.21418
B4FNM4	60S acidic ribosomal protein P0 OS=Zea mays GN=ZEAMMB73_Zm00001d035201 PE=2 SV=1 - [B4FNM4_MAIZE]	50.16	2	13	179	319	34.4671	5.30029	1.04047	16	10.6714	1.06038	14	12.9824	0.959962	16	11.0371	1.01589	16	16.5236	0.902944	14	12.4496	1.10783	16	40.4302	1.01726	16	4.56199	1.06011	14	5.10998	1.07118	16	5.03309	0.971988	16	11.6558	0.982016	14	8.76637	0.946669	16	14.655
B6TGG7	3-oxoacyl-[acyl-carrier-protein] synthase OS=Zea mays GN=100283265 PE=2 SV=1 - [B6TGG7_MAIZE]	50.11	5	13	79	461	48.8337	7.66455	1.15044	6	2.39738	1.15423	6	4.46423	1.14622	5	1.2585	0.770668	6	10.8085	0.825499	6	10.1563	0.752083	5	11.7259	1.13761	6	9.8553	1.07383	6	10.0676	1.09559	5	7.53227	0.983854	6	2.97445	0.97357	6	2.34248	0.938432	5	4.42432
Q2XXG2	Ribosome inactivating protein 1 (Fragment) OS=Zea mays subsp. parviglumis GN=rip1 PE=4 SV=1 - [Q2XXG2_ZEAMP]	50	0	14	79	300	33.1079	6.43018
B6U772	LSM7-like OS=Zea mays GN=100285982 PE=2 SV=1 - [B6U772_MAIZE]	50	5	5	12	98	10.5425	5.0083	1.01981	2	2.75173	0.976765	6	4.22224	1.01556	3	19.1436	1.02013	2	31.4681	1.17412	6	7.55578	1.08465	3	32.1434	1.37648	3	68.1666	0.87158	6	7.48565	0.906163	3	15.4076	0.905345	3	7.95342	1.01442	6	6.61539	1.1469	3	3.47307
C0PGQ1	Glycine--tRNA ligase mitochondrial 1 OS=Zea mays GN=100383520 PE=2 SV=1 - [C0PGQ1_MAIZE]	50	9	34	142	692	76.7176	6.40479	0.952123	9	9.53149	0.985241	9	8.18603	1.00481	10	8.17948	0.683829	9	24.1696	0.616268	9	16.3619	0.629779	10	38.6477	1.14369	9	22.4663	1.25222	9	5.21695	1.23884	10	9.39706	1.0423	9	22.1832	1.10465	9	4.18865	1.10088	10	7.50406
Q946V3	Alpha globulin OS=Zea mays GN=541927 PE=2 SV=1 - [Q946V3_MAIZE]	50	2	8	179	206	22.2837	8.48486	0.28602	19	61.3518	0.284595	17	76.0879	0.199552	25	105.567	0.324861	20	60.2918	0.353815	19	61.4033	0.337049	24	98.7701	1.90172	20	30.4647	2.18434	21	22.2924	2.19828	26	17.7781	1.33545	20	12.1604	1.15397	21	12.0493	1.21439	26	14.5542
B6T8S6	60S ribosomal protein L33-B OS=Zea mays GN=100282547 PE=2 SV=1 - [B6T8S6_MAIZE]	50	1	5	51	112	12.8778	10.5503	0.617256	1		0.63039	2	7.77651	0.755535	2	11.2345	0.707823	1		0.810574	2	4.47718	0.841914	2	8.38039	1.3568	1		1.37677	2	3.77502	1.32341	2	1.01768	1.37014	1		1.20628	2	2.46789	1.12278	2	1.70547
B6TG85	60S ribosomal protein L13a OS=Zea mays PE=2 SV=1 - [B6TG85_MAIZE]	50	4	11	146	206	23.637	10.2134	0.979116	7	7.88759	0.945629	9	5.95809	0.955364	10	12.6057	1.04278	7	1.87012	1.06494	9	6.06239	1.03462	10	5.19174	1.05161	7	18.8659	1.06931	9	6.89816	1.08135	10	9.53997	0.984413	7	6.26226	0.970757	9	4.68049	1.01736	10	3.2471
B6STT1	Lipid transfer protein OS=Zea mays PE=2 SV=1 - [B6STT1_MAIZE]	50	1	4	40	122	13.2481	6.45557	1.05881	6	10.8291	1.1334	2	5.23224	0.985897	5	12.3999	1.04639	6	16.225	1.05849	2	20.3217	1.03676	5	27.709	0.985905	6	12.8966	1.01334	2	6.46813	1.07053	5	31.1148	0.959118	6	19.3069	0.845808	2	8.27677	0.962489	5	12.2641
A0A1D6N0U0	NADPH:quinone oxidoreductase OS=Zea mays GN=100282318 PE=4 SV=1 - [A0A1D6N0U0_MAIZE]	50	6	6	31	202	21.8673	6.55127	0.874026	11	7.34335	0.855056	7	18.2489	0.876544	13	4.35685	1.31319	11	18.0579	1.39054	7	9.98325	1.4246	13	5.33106	0.945245	11	9.56862	0.866419	7	3.49701	0.919913	13	10.2799	1.02574	11	9.40249	0.90912	7	6.94954	0.932355	13	2.6409
B6TRR4	60S ribosomal protein L36 OS=Zea mays PE=2 SV=1 - [B6TRR4_MAIZE]	50	2	9	57	148	16.2381	11.0923	1.11679	2	1.02677	1.03627	2	16.7351	1.05513	5	13.2143	0.807516	2	12.7052	0.914419	2	25.7272	1.05663	5	57.7209	1.0205	2	4.3791	1.05212	2	1.70909	0.933623	5	8.3288	1.09014	2	5.99957	1.017	2	5.55408	0.927146	5	27.7485
A0A1D6HU99	Histone1a OS=Zea mays GN=541964 PE=3 SV=1 - [A0A1D6HU99_MAIZE]	50	2	12	133	184	18.6261	11.6343	0.577434	1		0.686986	3	160.398	0.25019	3	239.618	0.981253	1		0.553432	3	87.3055	0.677989	3	70.1404	1.2012	1		1.26182	3	7.13872	1.65289	3	27.2604	1.29894	1		1.21808	3	28.7006	1.48201	3	38.3338
B6UDG4	Malic enzyme OS=Zea mays PE=2 SV=1 - [B6UDG4_MAIZE]	49.92	14	19	77	593	65.4548	5.90967	0.927266	19	15.4329	0.955553	19	5.29407	0.908111	19	17.2091	1.37769	19	23.624	1.47692	19	21.8806	1.58424	19	32.2723	0.783366	19	14.8755	0.744382	19	18.0638	0.751728	19	18.4678	0.832526	19	12.2756	0.82949	19	12.41	0.848838	19	14.3541
C4JBG7	3-isopropylmalate dehydratase large subunit OS=Zea mays GN=100284902 PE=2 SV=1 - [C4JBG7_MAIZE]	49.9	9	20	127	505	54.6203	7.13721	0.909272	20	7.04542	0.916199	18	8.81723	0.945456	20	8.71219	0.855779	20	13.2361	0.923911	18	23.9415	0.906267	20	14.3764	1.19325	20	12.9255	1.10073	18	11.6255	1.11133	20	14.304	1.07774	20	10.0944	1.04083	18	7.57147	1.08189	20	7.88229
K7TVZ1	6-phosphogluconate dehydrogenase, decarboxylating OS=Zea mays GN=100856973 PE=3 SV=1 - [K7TVZ1_MAIZE]	49.9	3	18	97	507	54.1338	6.72705	1.3318	6	36.0013	1.79053	5	2.26258	1.30673	6	33.9198	1.01366	6	6.32074	0.993463	5	5.92979	0.962947	6	10.2681	0.617568	6	28.8416	0.513612	5	14.4703	0.696092	6	22.3858	0.821929	6	11.4905	0.78729	5	4.98124	0.861525	6	11.0487
B6T7Q7	Serine hydroxymethyltransferase OS=Zea mays PE=2 SV=1 - [B6T7Q7_MAIZE]	49.9	21	21	88	513	56.4991	8.51416	0.999188	31	7.81603	0.977183	24	6.84582	0.996471	33	7.49739	1.33378	31	14.0567	1.43526	24	10.0742	1.37245	33	16.8386	0.867805	31	16.0157	0.773746	24	10.5859	0.821622	33	12.2082	0.885459	31	11.7072	0.870982	24	8.42487	0.879615	33	10.976
C0P9J6	Aminoaldehyde dehydrogenase 1 OS=Zea mays GN=100302679 PE=1 SV=1 - [C0P9J6_MAIZE]	49.9	4	16	115	505	54.8779	5.45264	1.02112	5	3.46248	1.13065	5	2.81924	1.06276	2	10.4099	1.1265	5	22.6152	1.14298	5	7.24636	1.05672	2	9.8479	0.905888	5	15.2269	0.866975	5	11.4762	0.971483	2	4.07964	1.02116	5	6.48114	0.95912	5	1.6762	0.953145	2	0.565503
A0A1D6LEN8	MA3 domain-containing protein OS=Zea mays GN=100501384 PE=4 SV=1 - [A0A1D6LEN8_MAIZE]	49.86	27	28	161	720	78.8793	5.36377	0.996504	50	8.72124	1.0118	51	8.49112	0.994031	49	7.45497	0.783952	50	27.6157	0.799079	51	25.4952	0.836969	49	32.7932	1.17413	50	11.8156	1.13227	51	8.14951	1.12276	49	10.1178	1.06793	50	8.40462	1.08064	51	7.55486	1.07824	49	7.78605
B4F8P4	Anthranilate synthase alpha subunit 2 chloroplastic OS=Zea mays GN=606722 PE=2 SV=1 - [B4F8P4_MAIZE]	49.83	23	26	130	604	66.6268	7.26904	1.15807	31	6.40914	1.16128	29	10.5841	1.10423	32	8.36698	0.718259	31	17.1932	0.76017	29	24.9254	0.797099	32	21.3592	1.02297	31	12.938	1.01086	29	7.82177	1.00672	32	5.29777	1.09864	31	9.10035	1.07564	29	9.79779	1.08565	32	7.10377
K7VIL9	Ankyrin-1 OS=Zea mays GN=100280256 PE=4 SV=1 - [K7VIL9_MAIZE]	49.78	15	15	49	456	48.4656	5.18604	1.01175	15	5.73321	0.964188	12	10.8305	0.982847	19	9.39472	0.75147	15	23.186	0.80853	12	29.8193	0.89507	19	16.2729	1.15068	15	14.3229	1.12276	12	11.3128	1.12684	19	7.54964	1.07447	15	11.0286	1.11987	12	9.34283	1.08774	19	6.79727
B6SST2	Arabinogalactan protein OS=Zea mays GN=100281165 PE=2 SV=1 - [B6SST2_MAIZE]	49.76	1	8	26	205	23.0164	8.06006	0.972791	1		1.00145	1		0.984983	1		0.99049	1		0.701435	1		0.746943	1		0.918726	1		1.01397	1		1.06062	1		1.16072	1		1.2838	1		1.20789	1
A0A1D6MID5	Glutamine--tRNA ligase cytoplasmic OS=Zea mays GN=100280365 PE=3 SV=1 - [A0A1D6MID5_MAIZE]	49.75	10	33	198	796	90.2383	6.37939	1.08679	10	5.06361	1.06507	9	7.02075	1.04874	15	7.61653	0.728601	10	19.635	0.763394	9	40.5675	0.821121	15	19.2465	1.14713	10	5.73294	1.10128	9	15.4145	1.11218	15	12.4409	1.10292	10	9.09124	1.13953	9	13.0402	1.03187	15	6.80808
B4FGJ4	Pyruvate dehydrogenase E1 component subunit alpha OS=Zea mays GN=732791 PE=2 SV=1 - [B4FGJ4_MAIZE]	49.74	4	18	102	390	42.7234	8.19189	1.03684	6	6.76361	1.04144	3	0.00128035	1.08911	5	6.38333	1.06575	6	15.1723	1.16999	3	13.6684	1.01162	5	10.2469	0.965869	6	4.95896	0.915694	3	9.88791	0.963092	5	3.39012	0.95318	6	7.98431	0.933335	3	8.2297	0.99516	5	8.00078
B6TKY3	T-complex protein 1 subunit alpha OS=Zea mays GN=100283716 PE=2 SV=1 - [B6TKY3_MAIZE]	49.72	5	24	126	545	59.1582	6.0874	0.980829	8	10.6021	0.979571	9	14.3929	1.02864	9	3.15095	1.00566	8	14.3071	0.990337	9	21.2362	0.957618	9	11.9231	0.992709	8	12.4109	0.967712	9	9.11057	1.00397	9	6.71775	1.03133	8	10.8384	0.986218	9	7.13999	1.01393	9	6.33545
B6T3D4	Methionyl-tRNA synthetase OS=Zea mays GN=100282083 PE=2 SV=1 - [B6T3D4_MAIZE]	49.71	14	14	70	348	37.7864	8.04541	0.969821	21	8.53511	0.932761	26	9.54516	0.918676	23	5.24186	0.85959	21	9.61332	0.854005	26	15.5736	0.857155	23	12.8179	1.12219	21	6.92968	1.15354	26	9.93211	1.1519	23	8.22898	1.09716	21	7.00305	1.08311	26	5.59582	1.09332	23	7.01702
B6SSB6	Eukaryotic translation initiation factor 3 subunit I OS=Zea mays GN=100281110 PE=2 SV=1 - [B6SSB6_MAIZE]	49.69	15	15	69	326	36.2372	6.46826	1.08049	22	6.18057	1.03322	22	13.6738	1.09143	25	7.35773	0.856743	22	14.1773	0.812258	22	22.155	0.770737	25	12.5268	1.05369	22	10.0676	1.08086	22	7.92594	1.05752	25	7.33755	1.04227	22	8.20741	1.05647	22	7.04277	1.04822	25	5.32375
B4FWK0	Eukaryotic translation initiation factor 3 subunit D OS=Zea mays GN=100273610 PE=2 SV=1 - [B4FWK0_MAIZE]	49.66	15	19	84	580	64.8457	5.70654	1.06976	20	8.24988	1.07169	22	8.5567	1.04736	27	6.05282	0.96186	20	7.79452	0.909185	22	15.4674	0.979311	27	14.9394	1.03836	20	9.04706	1.08826	22	7.95054	1.04369	27	8.93401	0.981269	20	8.1776	1.00969	22	5.01535	0.983147	27	7.80714
B6SR40	Uncharacterized protein OS=Zea mays PE=2 SV=1 - [B6SR40_MAIZE]	49.64	5	5	50	137	15.1089	7.35693	1.03676	15	15.134	1.02006	18	9.44652	0.974565	17	12.4218	0.823794	15	23.805	0.805081	18	26.0771	0.764323	17	20.5313	0.994298	15	9.13421	1.09499	18	10.6394	1.11286	17	10.9486	1.13209	15	15.6942	1.07238	18	6.96013	1.10861	17	10.3656
B8QUZ0	Chitinase OS=Zea mays subsp. parviglumis GN=chiA PE=4 SV=1 - [B8QUZ0_ZEAMP]	49.64	1	10	137	278	29.1436	7.79639	0.745276	9	26.1168	0.815046	11	24.3084	0.583825	10	51.3909	1.88746	9	49.6102	1.70472	11	41.7104	2.74288	10	40.3027	0.783053	9	47.3813	0.742921	11	42.3694	0.506251	10	67.9784	0.708822	9	26.5757	0.76052	11	38.0305	0.520215	10	60.5561
B4FZK6	Methionine aminopeptidase OS=Zea mays PE=2 SV=1 - [B4FZK6_MAIZE]	49.62	6	16	43	391	43.641	7.7085	1.09784	2	3.95961	1.05714	4	2.9884	1.08003	7	5.74426	0.862658	2	1.36029	0.937938	4	9.30495	0.853326	7	30.3195	1.11915	2	0.772547	1.0448	4	4.70284	1.00354	7	7.91511	0.968981	2	4.74961	0.992311	4	9.07101	1.01118	7	8.22486
B6TMB2	PDIL2-2-Zea mays protein disulfide isomerase OS=Zea mays PE=2 SV=1 - [B6TMB2_MAIZE]	49.59	14	18	114	367	40.1157	6.22705	0.896034	29	14.2661	0.905485	22	16.2867	0.883806	27	9.8806	1.26962	29	14.0017	1.32494	22	10.559	1.30183	27	13.6258	0.949408	29	12.3453	0.885861	22	5.96961	0.861765	27	11.0141	0.972954	29	11.8405	0.994285	22	7.56981	0.995518	27	7.93386
A0A1D6HRY8	Succinate dehydrogenase1 OS=Zea mays GN=100279930 PE=4 SV=1 - [A0A1D6HRY8_MAIZE]	49.58	1	9	54	236	26.3412	5.68115				0.977252	1		1.01654	1					0.884928	1		0.864107	1					1.11838	1		1.11133	1					1.05565	1		1.03232	1
B6T904	UMP-CMP kinase OS=Zea mays GN=100193828 PE=2 SV=1 - [B6T904_MAIZE]	49.53	3	8	29	212	23.31	5.52881	1.15411	3	6.79567	0.992435	3	6.50334	1.04321	2	12.4962	0.742309	3	6.68124	0.808622	3	0.774545	0.82757	2	9.69656	1.13368	3	11.2485	1.12485	3	8.64475	1.12105	2	1.97805	0.987626	3	6.85191	1.13936	3	1.9474	1.01893	2	4.98375
C0PC62	Uncharacterized protein OS=Zea mays PE=2 SV=1 - [C0PC62_MAIZE]	49.52	1	21	364	525	57.194	5.66846	1.09316	6	3.51646	1.04659	10	7.01172	1.02232	8	7.38923	0.681038	6	14.2669	0.638938	10	31.705	0.676237	8	43.3252	1.1848	6	11.6803	1.20819	10	9.13154	1.21857	8	7.12565	1.17275	6	4.20699	1.11194	10	3.06363	1.11713	8	6.14216
B6UCV5	Shikimate biosynthesis protein aroDE OS=Zea mays GN=100285997 PE=2 SV=1 - [B6UCV5_MAIZE]	49.51	18	19	65	509	54.7922	5.68115	0.915729	21	12.9832	0.884	22	10.0187	0.898913	17	8.98843	1.17616	21	13.8866	1.15999	22	14.8832	1.20406	17	16.319	0.957785	21	11.2367	1.00781	22	9.1197	1.03837	17	7.35927	1.0158	21	12.5459	0.998432	22	5.81577	0.971361	17	9.13293
B8QXH0	rRNA N-glycosidase OS=Zea mays subsp. parviglumis GN=rip1 PE=3 SV=1 - [B8QXH0_ZEAMP]	49.5	1	13	66	301	33.3049	6.43018				0.820415	1		0.867716	1					1.33187	1		1.21674	1					0.933994	1		0.945891	1					0.981793	1		1.05692	1
A0A1D6HJS1	Pyruvate dehydrogenase E1 component subunit alpha OS=Zea mays GN=ZEAMMB73_Zm00001d017985 PE=4 SV=1 - [A0A1D6HJS1_MAIZE]	49.49	3	17	104	390	42.6735	8.00146	1.06824	5	2.91658	1.07779	7	10.7499	1.04568	5	4.00165	1.11371	5	7.08853	1.26021	7	13.1386	1.24488	5	12.0832	0.862614	5	5.98443	0.84762	7	10.3505	0.827654	5	2.85048	0.970406	5	3.04046	0.905844	7	5.73982	0.987462	5	8.48747
A0A1D6FY00	Protein ROOT HAIR DEFECTIVE 3 homolog OS=Zea mays GN=ZEAMMB73_Zm00001d011213 PE=3 SV=1 - [A0A1D6FY00_MAIZE]	49.49	8	34	125	784	87.9432	6.04932	1.14738	10	13.5926	1.03021	10	9.59798	1.04674	10	6.27278	0.669637	10	24.1371	0.657775	10	31.5275	0.653677	10	28.1784	1.10514	10	10.0094	1.16386	10	7.17816	1.20042	10	5.89019	1.05018	10	6.08628	1.05659	10	8.5838	1.06897	10	4.37597
B6TI04	Developmentally-regulated GTP-binding protein 1 OS=Zea mays GN=100283400 PE=2 SV=1 - [B6TI04_MAIZE]	49.46	16	16	49	368	41.0868	8.48486	1.15056	15	10.0136	1.14329	15	5.71578	1.10568	18	9.64489	0.78849	15	16.138	0.825306	15	13.2147	0.790336	18	19.0825	1.0341	15	8.05838	1.04838	15	6.89799	1.03447	18	10.2529	1.05781	15	8.11488	1.05255	15	3.91707	1.04646	18	7.91929
B6T2X7	Histone H1 OS=Zea mays GN=103625810 PE=2 SV=1 - [B6T2X7_MAIZE]	49.43	1	12	81	261	26.5135	10.7847	0.406875	2	5.0166	0.238947	5	12.9681	0.231388	5	12.7293	2.80023	2	9.15288	3.22064	5	7.11801	3.5283	5	5.9676	0.5433	2	16.8411	0.403322	5	17.9029	0.398115	5	24.6885	0.353938	2	51.4273	0.306186	5	4.84075	0.344629	5	34.6121
C0PK64	Nucleoside diphosphate kinase OS=Zea mays PE=2 SV=1 - [C0PK64_MAIZE]	49.38	2	10	65	162	18.0484	6.55127	0.974944	4	11.4432	0.915986	3	3.92132	0.959508	6	8.76207	1.04896	4	1.15005	1.02206	3	1.3682	1.03403	6	4.42246	1.00555	4	13.078	1.06395	3	1.11926	1.11382	6	7.03225	0.980545	4	4.33311	1.02949	3	4.00656	0.99455	6	5.38261
Q94G64	T-cytoplasm male sterility restorer factor 2 OS=Zea mays GN=rf2 PE=2 SV=1 - [Q94G64_MAIZE]	49.36	1	22	110	549	59.4308	7.34229	1.33229	1		1.1226	2	5.31629				1.65412	1		1.51877	2	0.180279				0.667465	1		0.716256	2	1.01243				0.418328	1		0.736566	2	6.2628
B4FQL5	T-complex protein 1 subunit epsilon OS=Zea mays GN=100282671 PE=2 SV=1 - [B4FQL5_MAIZE]	49.35	3	25	131	535	59.0336	5.8335	1.09683	3	2.60281	1.16657	5	8.62594	1.16421	2	3.01852	1.0257	3	3.23151	0.993533	5	16.4503	1.14487	2	19.8699	1.04095	3	3.38026	0.880351	5	2.37534	0.863791	2	7.08	0.92921	3	6.48557	0.93125	5	15.3363	0.86433	2	18.9951
A0A1D6J4Q8	Translation elongation factor EF1A/initiation factor IF2gamma family protein OS=Zea mays GN=100384492 PE=4 SV=1 - [A0A1D6J4Q8_MAIZE]	49.35	5	25	138	537	58.8923	5.79541	0.571406	2	69.8877	0.955629	4	15.1646	0.91504	5	18.4324	0.992855	2	20.7168	1.0488	4	17.689	1.09713	5	17.3774	1.28575	2	35.5359	0.985857	4	5.34181	1.02055	5	7.26711	1.11806	2	12.8415	0.982743	4	2.69895	1.01248	5	4.95837
D2IQA1	Sucrose synthase (Fragment) OS=Zea mays subsp. mays GN=sh1 PE=4 SV=1 - [D2IQA1_MAIZE]	49.3	1	18	422	357	40.5167	5.90967							0.965366	1								0.694939	1								1.16147	1								1.17648	1
B4F8V5	NADH dehydrogenase [ubiquinone] iron-sulfur protein 1 mitochondrial OS=Zea mays GN=100191453 PE=2 SV=1 - [B4F8V5_MAIZE]	49.26	7	27	148	743	80.628	6.49365	0.951879	8	10.7079	1.00753	9	4.22107	0.984683	9	8.76804	1.28306	8	22.2411	1.42618	9	27.1014	1.43973	9	24.2032	0.888726	8	7.47264	0.783449	9	17.1078	0.815145	9	11.2397	0.89	8	13.6391	0.875364	9	10.3717	0.886429	9	6.27282
B6TG70	Mitochondrial-processing peptidase beta subunit OS=Zea mays PE=2 SV=1 - [B6TG70_MAIZE]	49.25	11	21	145	530	58.4067	6.27783	0.957289	21	13.4374	1.0095	24	8.0606	0.996555	18	7.473	1.27694	21	21.2928	1.21431	24	16.5421	1.28855	18	12.4873	0.892845	21	12.3521	0.865165	24	11.1735	0.882823	18	14.2481	0.932979	21	12.8849	0.910726	24	12.4872	0.887245	18	7.73295
Q08277	Heat shock protein 82 OS=Zea mays GN=HSP82 PE=3 SV=1 - [HSP82_MAIZE]	49.23	1	36	230	715	81.8394	5.10986	2.57976	1								0.619655	1								0.389883	1								0.404887	1
Q94F77	Nucleosome/chromatin assembly factor C OS=Zea mays GN=nfc102 PE=2 SV=1 - [Q94F77_MAIZE]	49.23	5	13	62	453	49.9027	6.354	1.0016	6	3.59466	1.02604	6	8.01774	0.975507	8	11.5446	1.03088	6	11.8763	1.11066	6	11.6689	0.985861	8	15.7991	1.05568	6	16.571	0.942857	6	13.4801	1.05991	8	10.1718	0.937947	6	4.33341	0.972872	6	6.61539	0.970967	8	4.99433
B6TIJ2	Acetylornithine deacetylase OS=Zea mays GN=100283456 PE=2 SV=1 - [B6TIJ2_MAIZE]	49.22	17	17	54	447	49.1479	5.70654	0.948632	20	7.08214	0.971068	16	12.2293	0.977089	18	7.46659	1.09255	20	12.0197	1.08112	16	8.5075	1.02428	18	17.4409	1.01132	20	11.8842	1.00527	16	7.72083	1.02366	18	8.41603	1.01791	20	11.3122	1.00542	16	5.57937	1.00257	18	7.3205
B4FRG8	Mitochondrial dicarboxylate/tricarboxylate transporter DTC OS=Zea mays GN=ZEAMMB73_Zm00001d037727 PE=2 SV=1 - [B4FRG8_MAIZE]	49.2	4	13	123	311	33.5103	9.70068	0.92079	14	9.98705	0.978411	13	7.56787	1.00726	15	7.26277	0.891511	14	19.4419	0.916706	13	14.5187	0.905835	15	9.3928	0.98549	14	20.5134	1.11255	13	12.3157	1.06524	15	14.9064	1.19917	14	16.548	1.07123	13	6.21187	1.07646	15	12.2855
C0PAU7	Glucose-6-phosphate isomerase OS=Zea mays GN=100382805 PE=2 SV=1 - [C0PAU7_MAIZE]	49.19	8	26	101	616	67.3886	5.80811	0.972784	7	16.0408	0.99165	11	6.52232	0.989992	7	3.2514	1.08134	7	16.4225	1.09092	11	19.7943	1.15261	7	7.59456	0.946452	7	9.46284	0.907174	11	10.2189	0.961004	7	8.56683	1.04345	7	4.44865	1.03089	11	9.27558	1.01267	7	3.74628
A0A1D6HEX9	Ypt homolog4 OS=Zea mays GN=100502159 PE=4 SV=1 - [A0A1D6HEX9_MAIZE]	49.18	1	2	6	61	6.41307	9.18799																			2.78299	1								1.31814	1
B6TJ78	3-N-debenzoyl-2-deoxytaxol N-benzoyltransferase OS=Zea mays PE=2 SV=1 - [B6TJ78_MAIZE]	49.16	18	18	67	417	46.1263	5.64307	0.923365	20	14.9702	1.03146	19	10.3264	1.00511	24	9.45706	1.35068	20	10.2747	1.34552	19	16.1796	1.40429	24	18.9073	0.827408	20	11.5617	0.824743	19	18.7832	0.84432	24	17.9032	0.922709	20	8.61457	0.894456	19	7.05879	0.871957	24	7.80665
A0A1D6PGW6	Methionine--tRNA ligase cytoplasmic OS=Zea mays GN=103639438 PE=3 SV=1 - [A0A1D6PGW6_MAIZE]	49.16	5	32	170	777	86.1548	7.72314	1.04373	4	1.90295	1.07543	3	1.77448	0.979738	5	7.82344	0.764903	4	11.6186	0.946744	3	13.8763	0.743142	5	34.0793	1.15074	4	10.4156	1.11198	3	1.88164	1.08497	5	16.8848	1.08459	4	8.84519	0.965552	3	7.03145	1.08285	5	10.4763
C0PB44	LL-diaminopimelate aminotransferase chloroplastic OS=Zea mays GN=ZEAMMB73_Zm00001d028810 PE=2 SV=1 - [C0PB44_MAIZE]	49.13	18	18	120	462	49.719	6.97607	0.942115	40	10.0382	0.947518	36	7.94417	0.964878	42	6.31756	0.796294	40	26.8074	0.781745	36	29.0447	0.744616	42	22.8684	1.14811	40	9.09225	1.18063	36	10.03	1.16403	42	6.751	1.10478	40	11.7584	1.10328	36	6.12655	1.11667	42	7.25433
A0A1J0FBZ3	Ribulose bisphosphate carboxylase large chain (Fragment) OS=Zea mays PE=3 SV=1 - [A0A1J0FBZ3_MAIZE]	49.12	1	6	44	171	18.9436	7.23975				1.00039	1								1.68761	1								0.709266	1								0.712007	1
B4FNZ2	Tubulin-specific chaperone A OS=Zea mays PE=2 SV=1 - [B4FNZ2_MAIZE]	49.11	5	5	15	112	12.5014	5.09717	0.713646	3	8.76249	0.724622	6	26.0362	0.774788	6	20.6918	1.52181	3	12.322	1.5247	6	17.1855	1.56338	6	10.2359	0.806985	3	9.15706	0.935822	6	5.79631	0.905048	6	9.72632	0.83125	3	16.08	0.954203	6	4.90531	0.972966	6	7.27336
B4FPE4	V-type proton ATPase subunit G OS=Zea mays PE=2 SV=1 - [B4FPE4_MAIZE]	49.09	2	5	24	110	12.2273	6.12549	0.791158	2	28.6146	0.785615	3	20.1716	0.787276	4	9.02359	1.23392	2	62.478	1.74558	3	18.3448	1.74613	4	18.9199	0.953078	2	39.802	0.705863	3	8.91076	0.825366	4	13.5764	0.947356	2	11.9749	0.899606	3	0.0345912	0.838909	4	20.9845
A0A1D6HSR3	Putative carboxylesterase 15 OS=Zea mays GN=103631970 PE=4 SV=1 - [A0A1D6HSR3_MAIZE]	49.09	10	10	28	328	35.4049	6.18896	0.662912	11	22.8168	0.489413	6	43.3877	0.688398	11	17.9126	0.629274	11	25.4107	0.47112	6	51.1631	0.553166	11	23.8817	1.50729	11	11.3829	1.64288	6	7.04688	1.50061	11	10.2759	1.19875	11	11.5127	1.34583	6	11.5414	1.26999	11	7.33806
B4FWX5	Dihydroxy-acid dehydratase chloroplastic OS=Zea mays GN=100273676 PE=2 SV=1 - [B4FWX5_MAIZE]	49.07	2	19	129	591	63.2271	6.7417	0.962441	2	12.5822	1.01078	4	4.30877	1.02876	3	15.9125	0.70702	2	9.93353	0.658899	4	14.791	0.582338	3	14.8082	1.13801	2	3.15752	1.25707	4	4.24527	1.22967	3	6.23759	1.22668	2	1.70557	1.11324	4	4.42726	1.17349	3	0.315797
C0PC61	Aldolase-type TIM barrel family protein OS=Zea mays GN=ZEAMMB73_Zm00001d042282 PE=2 SV=1 - [C0PC61_MAIZE]	49.07	3	18	154	430	46.1922	7.82568	0.42991	4	47.285	0.477475	7	29.0525	0.54521	6	31.6165	0.537155	4	30.5017	0.61819	7	47.675	0.511347	6	54.1633	1.63862	4	16.3087	1.47811	7	8.03889	1.46304	6	18.3078	1.42098	4	4.80644	1.39484	7	11.5213	1.40621	6	19.2184
B6UIJ6	60S ribosomal protein L13 OS=Zea mays GN=100286371 PE=2 SV=1 - [B6UIJ6_MAIZE]	49.04	1	10	134	208	23.8221	10.77				0.766851	2	11.0671							0.888474	2	17.1291							1.09594	2	4.31599							1.25402	2	13.2352
B6T4W6	Aminoacylase-1 OS=Zea mays PE=2 SV=1 - [B6T4W6_MAIZE]	49.02	16	16	63	457	50.2736	5.79541	1.0188	18	9.58969	0.960089	18	9.03452	1.01267	27	4.9078	1.02873	18	15.5741	1.14078	18	13.6716	1.09163	26	17.2743	0.985541	18	8.08413	0.949791	18	7.31099	0.963545	27	8.09293	0.971693	18	8.57002	0.954441	18	7.02548	0.970592	27	5.1284
B6T4E7	40S ribosomal protein S6 OS=Zea mays PE=2 SV=1 - [B6T4E7_MAIZE]	49	1	13	188	251	28.5885	10.7114	0.904073	2	0.0314334	0.770282	2	1.63606	0.866447	2	0.454534	1.03403	2	1.77364	0.907306	2	3.28984	1.0151	2	3.14106	1.00697	2	1.62845	1.26583	2	1.62574	1.14528	2	1.12231	1.10613	2	0.145138	1.09498	2	1.71642	1.0354	2	0.939711
A0A1D6LPQ2	Glycosyl hydrolase family 31 protein OS=Zea mays GN=103629642 PE=3 SV=1 - [A0A1D6LPQ2_MAIZE]	48.98	32	32	210	880	96.4421	6.97607	0.647388	73	27.3008	0.680287	63	28.5197	0.712577	73	32.1644	0.612795	73	75.3032	0.56106	63	66.6641	0.579643	73	62.1333	1.50106	73	27.9541	1.51968	64	24.0555	1.54935	73	23.6218	1.1688	73	17.0132	1.14132	64	11.8576	1.13257	73	12.1467
B4FEC3	Pyruvate kinase OS=Zea mays GN=100193244 PE=2 SV=1 - [B4FEC3_MAIZE]	48.94	14	24	100	568	62.5	6.75635	1.1989	14	9.71306	1.23785	15	10.7495	1.18815	27	15.2022	0.610713	14	53.6455	0.532102	15	46.7402	0.725614	27	39.3117	1.0298	14	4.6515	1.05132	15	9.46149	1.01653	27	11.5742	1.16338	14	12.5549	1.16031	15	5.7108	1.08055	27	10.8857
O24573	60S acidic ribosomal protein P0 OS=Zea mays GN=RP-P0 PE=1 SV=3 - [RLA0_MAIZE]	48.9	1	12	139	319	34.4831	5.30029	0.656183	3	2.36851	0.717943	1		0.58183	2	1.90249	0.756466	3	32.073	0.59223	1		0.868454	2	5.58729	0.807882	3	8.33552	0.725122	1		0.752537	2	14.9869	1.76294	3	25.5175	1.89633	1		1.81396	2	7.32058
B4FV31	60S ribosomal protein L11-1 OS=Zea mays GN=100283310 PE=2 SV=1 - [B4FV31_MAIZE]	48.9	2	8	89	182	20.884	9.92041	0.936184	6	10.7893	0.868073	5	11.3642	0.877421	7	17.7376	1.45691	6	18.644	1.23636	5	23.1633	1.5008	7	17.5124	0.790936	6	4.6171	1.04207	5	2.11283	0.956268	7	11.7691	1.01609	6	2.34358	0.922411	5	6.86361	0.909638	7	4.26036
B6T828	Grx_C4-glutaredoxin subgroup I OS=Zea mays GN=100282495 PE=2 SV=1 - [B6T828_MAIZE]	48.89	5	5	21	135	14.5607	7.98682	0.898459	7	6.5428	0.94261	9	6.99905	0.866858	5	3.31898	1.0401	7	11.6269	1.18078	9	26.7336	1.2595	5	1.32905	1.06884	7	8.92651	0.960685	9	22.2779	0.902242	5	4.07048	0.944653	7	7.66691	0.961015	9	13.1645	1.04845	5	1.55134
A0A1D6HEW8	Ypt homolog4 OS=Zea mays GN=100502159 PE=4 SV=1 - [A0A1D6HEW8_MAIZE]	48.88	4	11	76	401	44.3052	5.33838	1.10087	6	5.51736	0.993254	6	2.92881	0.968234	5	8.49947	0.858609	6	8.17169	0.924266	6	9.94237	0.966888	5	4.33473	1.08083	6	11.8703	1.10039	6	3.1743	1.06942	5	9.55272	1.03242	6	9.87299	1.04524	6	5.38316	1.04516	5	1.07422
A0A1D6HD26	Adenine phosphoribosyltransferase 2 OS=Zea mays GN=ZEAMMB73_Zm00001d017204 PE=3 SV=1 - [A0A1D6HD26_MAIZE]	48.87	8	9	26	221	23.9636	6.3667	1.12634	6	3.16581	1.09803	11	11.6009	1.07366	8	4.10726	0.495703	6	42.1817	0.657396	11	33.6439	0.695139	8	20.3882	1.17016	6	4.46368	1.11378	11	8.77004	1.07245	8	4.74631	1.15887	6	10.0432	1.1424	11	8.2944	1.07816	8	5.25708
A0A1D6QMX9	26S proteasome non-ATPase regulatory subunit 3 homolog A OS=Zea mays GN=ZEAMMB73_Zm00001d053232 PE=4 SV=1 - [A0A1D6QMX9_MAIZE]	48.84	5	21	103	473	53.5638	7.79639	1.00442	5	9.47683	1.07238	4	10.6319	1.06674	8	11.351	1.04732	5	27.3183	0.983844	4	8.0459	0.995423	8	23.0223	0.937258	5	10.4221	0.950972	4	4.10702	0.924951	8	20.1006	1.06046	5	14.2625	0.97447	4	8.33631	0.989163	8	20.6022
B8QV32	Chitinase OS=Zea mays subsp. parviglumis GN=chiB PE=4 SV=1 - [B8QV32_ZEAMP]	48.73	1	10	136	275	28.6296	8.55811							0.79089	1								2.0402	1								0.756427	1								0.646317	1
B6TAL2	Uncharacterized protein OS=Zea mays PE=2 SV=1 - [B6TAL2_MAIZE]	48.72	0	2	21	39	4.20132	9.90576
B6SWT4	Glucose-6-phosphate isomerase OS=Zea mays PE=2 SV=1 - [B6SWT4_MAIZE]	48.7	8	26	107	616	67.4665	5.98584	0.960229	10	10.6253	1.01541	12	12.0786	0.978102	9	5.58315	0.866604	10	25.678	0.806	12	25.0241	0.768472	9	15.7238	1.03797	10	8.10707	1.05481	12	10.3414	1.12338	9	7.27746	1.12438	10	8.5301	1.09377	12	8.24271	1.12862	9	7.66146
B8A187	Putative quinone-oxidoreductase homolog chloroplastic OS=Zea mays GN=ZEAMMB73_Zm00001d025166 PE=2 SV=1 - [B8A187_MAIZE]	48.67	14	14	34	339	35.2197	8.68994	0.926743	9	13.1326	0.854212	11	6.71167	0.880817	14	13.0126	1.06055	9	9.93964	1.07501	11	14.5324	1.02205	14	26.8727	1.06668	9	6.77796	1.11604	11	5.73686	1.10336	14	11.3867	1.0248	9	7.77517	0.988314	11	8.07605	1.03693	14	11.4704
B4FNZ7	Peroxidase OS=Zea mays PE=2 SV=1 - [B4FNZ7_MAIZE]	48.67	2	7	49	263	26.6299	5.021	1.17345	2	14.2107	1.3373	1		1.1952	2	7.56582	2.63795	3	43.9631	1.20357	1		1.29281	2	5.65904	0.682385	3	50.979	0.734528	1		0.84602	2	0.797849	0.675639	1		0.79395	1		0.734344	2	22.0351
A0A1D6H4H8	26S protease regulatory subunit 6B-like protein OS=Zea mays GN=100284233 PE=3 SV=1 - [A0A1D6H4H8_MAIZE]	48.64	14	17	133	405	45.3264	6.07471	1.01512	31	7.30726	1.03952	31	11.6357	1.02655	32	10.1767	1.12845	31	14.6	1.14031	31	20.6627	1.15375	32	15.987	0.976051	31	11.118	0.91099	31	15.1566	0.929245	32	13.0079	0.926596	31	5.77962	0.958171	30	10.9242	0.956952	32	9.64818
B4FAK2	Shikimate dehydrogenase1 OS=Zea mays GN=100191894 PE=2 SV=1 - [B4FAK2_MAIZE]	48.62	2	18	77	543	58.261	6.23975	0.531568	1		0.403626	1		0.439818	1		0.886368	1		0.896611	1		0.834451	1		1.55769	1		1.50506	1		1.57182	1		1.10189	1		1.22846	1		1.2317	1
B6T346	THO complex subunit 4 OS=Zea mays GN=100279524 PE=2 SV=1 - [B6T346_MAIZE]	48.62	5	10	35	253	26.5375	10.2427	1.07018	3	5.53739	0.978271	4	14.5141	0.980517	5	4.80453	0.97789	3	9.07335	1.05872	4	4.5769	1.16355	5	10.7933	1.04482	3	10.8398	0.935029	4	2.97115	0.912024	5	7.36481	0.958832	3	0.798004	0.996175	4	2.01766	0.946743	5	9.66103
C0P5E7	Leukotriene A-4 hydrolase-like protein OS=Zea mays GN=ZEAMMB73_Zm00001d034630 PE=2 SV=1 - [C0P5E7_MAIZE]	48.61	15	26	111	611	67.727	5.22412	0.974277	26	10.0986	0.954414	20	10.3732	0.986008	20	8.96917	1.10893	26	12.5584	1.07175	20	25.0399	1.01306	20	22.1385	0.977311	26	11.5915	1.02636	20	17.7274	1.06517	20	15.5111	0.962042	26	7.99531	0.958822	20	6.79429	0.997642	20	2.87398
B4FS28	Serine/threonine-protein phosphatase OS=Zea mays GN=100272981 PE=2 SV=1 - [B4FS28_MAIZE]	48.61	5	12	29	323	36.3262	5.35107	1.11428	1		1.05872	2	2.23302	1.05128	3	2.34363	0.673489	1		1.00986	2	18.3945	0.823841	3	5.65285	1.19239	1		1.0257	2	8.46313	1.08084	3	3.74731	1.06215	1		0.945693	2	10.8677	1.06441	3	5.11328
A0A1D6LBZ9	Inactive protein FRIGIDA OS=Zea mays GN=100273115 PE=4 SV=1 - [A0A1D6LBZ9_MAIZE]	48.59	12	12	49	284	31.5095	5.35107	1.03721	15	5.71675	1.04745	16	2.8575	1.08302	18	8.01696	0.961675	15	11.896	0.96924	16	5.4825	0.96157	18	9.58726	0.992055	15	16.3462	1.02259	16	5.05645	1.02667	18	8.85014	1.03091	15	7.23846	0.994578	16	4.86667	0.994022	18	6.21936
A0A1D6LKF6	Serine/threonine-protein phosphatase 2A 65 kDa regulatory subunit A beta isoform OS=Zea mays GN=732740 PE=4 SV=1 - [A0A1D6LKF6_MAIZE]	48.55	2	20	155	587	65.5852	5.07178	1.18818	3	6.45762	1.1491	2	13.2832	1.20281	3	1.09407	0.667951	3	37.6987	0.751399	2	27.4393	0.624085	3	6.4906	0.960378	3	0.0586523	1.02331	2	1.66709	1.06712	3	4.61535	1.20989	3	11.7083	1.08173	2	1.76247	1.09402	3	2.94463
B6TX10	6-phosphogluconate dehydrogenase, decarboxylating OS=Zea mays PE=2 SV=1 - [B6TX10_MAIZE]	48.52	1	17	100	507	54.1317	6.72705	0.51096	1		0.507895	1		0.513803	2	15.0251	0.495787	1		0.491871	1		0.544888	2	11.3675	1.73054	1		1.59986	1		1.50856	2	14.3152	1.32631	1		1.39456	1		1.43678	2	4.88214
B6SZB9	14-3-3-like protein OS=Zea mays PE=2 SV=1 - [B6SZB9_MAIZE]	48.51	1	14	110	268	29.4583	4.89404	0.967181	2	6.31636	0.892981	1		0.976745	2	12.0084	1.81126	2	19.8958	2.35851	1		2.06288	2	29.9353	0.643547	2	20.6134	0.38899	1		0.510298	2	38.71	0.626096	2	24.399	0.522119	1		0.597656	2	32.4912
B4F9K4	17.5 kDa class II heat shock protein OS=Zea mays GN=542723 PE=2 SV=1 - [B4F9K4_MAIZE]	48.48	4	8	123	165	17.8572	6.23975	1.34813	16	8.68039	1.3092	19	9.45068	1.29159	17	9.37809	0.799323	16	28.6885	0.865122	19	14.0037	0.850562	17	21.7016	1.10272	16	8.73539	1.07934	19	9.49305	1.05284	17	7.31944	0.790157	16	13.1954	0.832611	19	8.52718	0.795245	17	12.2831
B4FFW5	Adenine nucleotide alpha hydrolase-like superfamily protein OS=Zea mays GN=100193673 PE=2 SV=1 - [B4FFW5_MAIZE]	48.48	7	7	34	165	17.8874	8.83643	0.95872	12	1.46325	0.973772	8	10.4178	1.00661	14	7.72147	1.2906	12	13.4654	1.29533	8	18.1512	1.23124	14	12.2958	0.982296	12	6.89647	0.95392	8	6.76392	0.958968	14	4.34471	0.806911	12	7.04397	0.81812	8	5.3253	0.855351	14	11.5917
B6SJ00	Translation machinery associated TMA7 OS=Zea mays GN=ZEAMMB73_Zm00001d036547 PE=2 SV=1 - [B6SJ00_MAIZE]	48.39	1	4	29	62	6.72778	9.87646	1.02426	1		0.940873	2	1.58851	0.937197	1		0.902852	1		0.868471	2	10.9737	0.583067	1		1.16483	1		0.967266	2	5.49255	1.08071	1		0.962927	1		1.23307	2	9.35153	1.37226	1
B6T191	Translation machinery associated TMA7 OS=Zea mays GN=ZEAMMB73_Zm00001d014519 PE=2 SV=1 - [B6T191_MAIZE]	48.39	1	4	38	62	6.71376	9.87646	1.21731	5	11.5771	1.33101	4	7.81351	1.26994	4	10.0525	0.503645	5	36.3907	0.456648	4	36.9571	0.565531	4	41.8832	1.11794	5	8.35388	0.930417	4	5.1059	0.948619	4	7.40146	1.10178	5	6.28384	1.24404	4	0.523652	1.11341	4	13.7766
A0A1D6PW12	60S ribosomal protein L34-3 OS=Zea mays GN=ZEAMMB73_Zm00001d049552 PE=4 SV=1 - [A0A1D6PW12_MAIZE]	48.39	1	5	70	93	10.497	10.9751	0.90886	1		1.00284	1		1.05956	2	13.0113	0.855988	1		0.809891	1		0.797815	2	11.3867	0.829123	1		1.10415	1		1.13338	2	5.27293	1.43284	1		1.10909	1		1.00994	2	12.5639
B6TL91	FAM10 family protein OS=Zea mays GN=100283738 PE=2 SV=1 - [B6TL91_MAIZE]	48.37	16	17	120	399	43.3592	5.21143	0.981639	39	11.1508	0.991858	40	8.23721	0.966778	37	7.90475	0.786769	39	17.4382	0.85238	40	17.428	0.862058	37	18.2261	1.24541	39	15.0622	1.14989	40	12.0512	1.17336	37	12.5965	1.01608	39	9.7133	1.01295	40	5.87791	1.02593	37	8.5301
B6TQ98	Peroxisomal multifunctional enzyme type 2 OS=Zea mays GN=100284127 PE=2 SV=1 - [B6TQ98_MAIZE]	48.36	6	6	20	122	13.2141	9.46631	0.972234	7	9.19178	1.01039	7	4.96172	1.07122	6	2.6583	1.03554	7	5.23291	1.10545	7	7.2228	1.0918	6	6.7369	0.968734	7	16.1856	0.945429	7	9.25146	0.915326	6	5.21227	0.99851	7	14.0724	1.01211	7	5.72677	0.962696	6	5.75085
B6U4D6	Phenylalanine ammonia-lyase OS=Zea mays PE=2 SV=1 - [B6U4D6_MAIZE]	48.36	1	28	130	703	75.4631	6.3667	0.721305	2	14.0321	0.816562	1		0.76571	1		0.477336	2	7.10493	0.589887	1		0.446707	1		1.31349	2	5.27557	1.16593	1		1.24177	1		1.51787	2	0.266868	1.4139	1		1.51251	1
C0PFA1	Adenylosuccinate synthetase, chloroplastic OS=Zea mays GN=PURA PE=2 SV=1 - [C0PFA1_MAIZE]	48.35	18	20	110	484	51.9228	7.13721	0.926497	34	6.9796	0.931811	34	8.78483	0.948348	40	7.97838	0.984597	34	12.3946	0.952569	34	10.6473	0.984062	40	11.8308	1.06081	34	11.2327	1.09834	34	4.24509	1.08428	40	7.50295	1.04893	34	6.62362	1.06023	34	5.38413	1.05517	40	3.85202
B6TYJ4	Thioredoxin OS=Zea mays GN=ZEAMMB73_Zm00001d007800 PE=2 SV=1 - [B6TYJ4_MAIZE]	48.33	6	6	13	120	12.9666	6.3667	0.929579	4	1.37533	0.962356	6	5.64979	0.944053	3	3.62744	0.828777	4	6.45571	0.971156	6	13.3958	0.812914	3	4.03278	0.925751	4	14.9665	0.94789	6	8.5977	0.993094	3	8.78497	1.28377	4	7.05904	1.18753	6	10.4158	1.25609	3	4.60148
A0A1D6I0G7	Polyadenylate-binding protein OS=Zea mays GN=100381531 PE=3 SV=1 - [A0A1D6I0G7_MAIZE]	48.33	12	25	231	627	68.1027	6.62451	1.00977	9	10.5861	0.959424	13	13.2786	0.916209	15	10.5777	0.844216	9	22.4203	0.756468	13	28.1791	0.782948	15	39.9948	1.06961	9	15.3231	1.19179	13	9.94934	1.2487	15	15.958	1.10332	9	16.2286	1.10975	13	13.158	1.1469	15	9.80031
A0A1D6JI62	Stem-specific protein TSJT1 OS=Zea mays GN=ZEAMMB73_Zm00001d026632 PE=4 SV=1 - [A0A1D6JI62_MAIZE]	48.3	11	11	53	265	27.9137	7.69385	0.63358	17	58.0288	0.647951	18	40.7238	0.706748	18	38.3112	1.59658	17	23.9706	1.57595	18	34.5166	1.52715	18	45.2885	0.988523	17	11.6304	0.962821	18	10.9357	1.01179	18	10.1516	0.910386	17	14.3503	0.91564	18	18.9871	0.890884	18	9.36114
K7TJV6	2-oxoglutarate dehydrogenase E1 component OS=Zea mays GN=100383847 PE=4 SV=1 - [K7TJV6_MAIZE]	48.29	6	35	205	1025	115.994	6.94678	0.973498	19	11.6367	1.0317	18	6.85908	1.01083	18	6.29986	0.99118	18	17.5281	1.0438	18	12.3213	0.973313	18	16.2851	1.02158	19	15.6255	0.996094	18	11.9558	1.03351	18	10.3224	1.07197	18	13.3034	1.00644	18	6.28239	1.00998	18	7.45429
B4FYN0	mitochondrial import inner membrane translocase subunit TIM13 OS=Zea mays GN=100285351 PE=2 SV=1 - [B4FYN0_MAIZE]	48.28	3	3	5	87	9.28442	5.31299	0.870965	2	11.4395	0.740039	2	20.1263	0.666425	1		1.15116	2	22.9804	1.36635	2	6.68925	1.46601	1		1.09865	2	8.63755	0.955161	2	5.92408	1.01218	1		0.926911	2	6.27329	0.999304	2	0.744184	1.00404	1
A0A1D6ENT5	Putative leucyl-tRNA synthetase OS=Zea mays GN=103647355 PE=3 SV=1 - [A0A1D6ENT5_MAIZE]	48.26	3	41	182	1090	122.981	6.59521	1.12151	3	1.65685	1.17151	4	11.9621	1.14669	5	14.6235	0.653138	3	2.05342	0.79052	4	23.2219	0.962547	5	20.7006	1.15765	3	0.402453	1.02347	4	24.632	0.878719	5	5.77231	1.09921	3	0.945551	1.02077	4	6.32663	1.03084	5	5.65488
K7UC48	3-isopropylmalate dehydratase large subunit OS=Zea mays GN=100193712 PE=4 SV=1 - [K7UC48_MAIZE]	48.21	2	19	98	504	54.4403	7.10791	0.995845	4	7.37446	1.02229	2	4.18012	1.11645	5	2.18222	0.509828	4	4.28597	0.678796	2	36.9788	0.617192	5	42.1154	1.23846	4	4.12064	1.13115	2	7.82458	1.10589	5	3.28481	1.2447	4	5.17988	1.15891	2	7.94196	1.13288	5	1.90046
Q9FYS5	HMG-Y-related protein A OS=Zea mays GN=HMGIY2 PE=1 SV=1 - [HMGYA_MAIZE]	48.19	10	10	87	193	19.8125	10.5063	0.837165	34	17.3441	0.785901	23	17.5867	0.809985	29	13.5188	1.61635	34	19.1586	1.93522	23	10.3951	1.61449	29	32.79	0.845816	34	21.3041	0.696342	23	8.48967	0.86236	29	28.0581	0.778254	34	21.7087	0.678748	23	9.34667	0.863901	29	23.7313
Q4FZ52	Cysteine proteinase inhibitor OS=Zea mays GN=cc4 PE=2 SV=1 - [Q4FZ52_MAIZE]	48.18	1	10	51	247	26.8269	6.59521	1.10208	1		1.27645	1		1.35631	1		1.60774	1		1.61999	1		1.67467	1		0.630136	1		0.480737	1		0.456189	1		0.72449	1		0.719852	1		0.629802	1
B4FDB1	NAD(P)-binding Rossmann-fold superfamily protein OS=Zea mays GN=100192966 PE=2 SV=1 - [B4FDB1_MAIZE]	48.13	9	13	67	320	34.9087	6.37939	0.865506	14	16.6686	0.897315	15	12.7651	0.908576	16	10.2535	0.942801	14	24.0602	0.961285	15	17.5778	0.9428	16	24.8054	1.1068	14	12.6586	1.04718	15	8.57394	1.07922	16	13.6971	1.07454	14	14.9928	1.0653	15	7.79103	1.07211	16	9.78392
C0PFV4	Chaperone protein ClpC1 chloroplastic OS=Zea mays GN=100383416 PE=2 SV=1 - [C0PFV4_MAIZE]	48.1	13	34	149	921	101.978	6.63916	0.963398	16	7.32287	0.936216	17	8.24654	0.939782	15	10.3992	0.986861	16	22.7451	0.931593	17	8.76727	1.02617	15	16.7707	1.06367	16	10.0161	1.06039	17	8.8285	1.03682	15	11.5524	1.05685	16	12.5303	1.09117	17	6.43769	1.08024	15	6.60607
B4FBV8	Eukaryotic translation initiation factor 3 subunit G OS=Zea mays GN=100192580 PE=2 SV=1 - [B4FBV8_MAIZE]	48.08	11	11	61	287	31.643	8.51416	1.0737	18	6.56778	1.05739	23	6.56056	1.04926	18	3.92152	0.810005	18	34.332	0.825888	23	15.229	0.73833	18	17.112	1.06834	18	18.2013	1.10054	23	10.5033	1.11212	18	6.04133	1.09403	18	9.0209	1.08933	23	6.15753	1.05005	18	4.69705
Q6JBP8	Chitinase OS=Zea mays subsp. parviglumis GN=chiB PE=4 SV=1 - [Q6JBP8_ZEAMP]	48.03	3	12	144	279	28.9067	8.55811	0.72966	6	12.722	0.665212	4	23.1794	0.721628	4	15.8896	1.84514	6	11.9902	1.76867	4	13.0045	1.86205	4	9.4299	0.849452	6	5.93363	0.887597	4	7.43885	0.847451	4	8.59286	0.709988	6	26.4621	0.750049	4	10.9932	0.743108	4	4.81267
B8QXH3	rRNA N-glycosidase OS=Zea mays subsp. parviglumis GN=rip1 PE=3 SV=1 - [B8QXH3_ZEAMP]	48.03	0	12	67	304	33.516	6.27783
B4FRC9	Aldolase-type TIM barrel family protein OS=Zea mays GN=100284080 PE=2 SV=1 - [B4FRC9_MAIZE]	48.02	4	18	158	429	46.2172	7.32764	0.871682	8	7.50423	0.935402	8	2.76366	0.891768	7	8.34514	1.37246	8	4.72878	1.35997	8	10.1306	1.44397	7	5.20741	0.900689	8	9.78713	0.87924	8	7.16623	0.86134	7	11.4693	0.854236	8	5.52231	0.897791	8	4.64663	0.957199	7	6.47656
A0A1D6FJS8	Dynamin protein 1A OS=Zea mays GN=ZEAMMB73_Zm00001d009504 PE=3 SV=1 - [A0A1D6FJS8_MAIZE]	47.99	1	28	110	648	72.7899	8.26514	0.827297	1		0.883169	2	8.13682				0.963547	1		1.04062	2	20.9729				1.23239	1		1.05241	2	14.4935				1.03879	1		1.05332	2	1.54051
B4FH88	Bifunctional protein FolD 2 OS=Zea mays GN=100272563 PE=2 SV=1 - [B4FH88_MAIZE]	47.95	12	12	49	292	30.5613	7.09326	1.05941	18	9.5569	1.01443	14	8.25858	1.02862	17	4.65581	0.936935	18	29.9649	1.01093	14	19.8743	0.991422	17	12.9396	1.01392	18	13.0095	1.00877	14	7.85334	0.965184	17	5.71593	1.04371	18	19.4933	1.03689	14	10.2566	1.0491	17	13.0292
B6T7B2	40S ribosomal protein S9 OS=Zea mays GN=100282862 PE=2 SV=1 - [B6T7B2_MAIZE]	47.94	5	11	105	194	22.418	10.3159	0.815578	19	6.99497	0.913375	17	7.87232	0.894596	22	18.7452	1.06667	19	11.6711	1.11833	17	14.1377	1.04836	22	16.9423	1.0257	19	13.9002	1.00603	17	9.31998	1.03074	22	8.07158	1.06853	19	7.03864	0.991641	17	5.21042	1.04708	22	10.7672
A0A1D6K331	Putative nucleolar protein 5-1 OS=Zea mays GN=100384739 PE=4 SV=1 - [A0A1D6K331_MAIZE]	47.93	1	20	85	484	53.3953	8.63135	1.20421	2	13.1739	1.19414	2	14.3748	1.19379	1		0.900423	2	13.6523	0.948338	2	13.1134	0.963085	1		1.02852	2	2.78401	0.935093	2	4.33949	0.951785	1		0.904956	2	1.7517	0.956634	2	1.5708	0.914946	1
B4FZN6	40S ribosomal protein S7 OS=Zea mays GN=100274227 PE=2 SV=1 - [B4FZN6_MAIZE]	47.92	3	7	61	192	22.108	9.80322	0.978033	7	6.42872	0.92712	14	17.7855	0.917362	9	9.0953	0.874717	7	19.4613	0.876191	14	22.8335	0.958845	9	19.4769	0.984951	7	22.8131	1.10574	14	14.052	1.04989	9	13.2944	1.09199	7	13.0987	1.12667	14	8.59332	1.0739	9	8.1942
A0A1D6HPW5	Protein BTR1 OS=Zea mays GN=100273088 PE=4 SV=1 - [A0A1D6HPW5_MAIZE]	47.92	2	11	40	313	33.51	5.88428				1.19052	1		1.03815	1					0.939524	1		1.1296	1					1.00038	1		0.92337	1					0.917895	1		0.969753	1
B6TCF9	ABC transporter G family member 5 OS=Zea mays GN=100282890 PE=2 SV=1 - [B6TCF9_MAIZE]	47.91	3	9	25	215	23.781	5.5415				0.927405	2	11.7098	0.949604	2	15.2788				1.07796	2	7.12419	0.938046	2	13.2585				1.02888	2	11.6729	1.07771	2	14.6625				1.00878	2	5.80103	1.05848	2	9.96242
K7TSX2	Double Clp-N motif-containing P-loop nucleoside triphosphate hydrolase superfamily protein OS=Zea mays GN=103641592 PE=3 SV=1 - [K7TSX2_MAIZE]	47.88	13	34	153	921	102.008	6.60986	1.02102	17	12.0511	0.963768	17	10.2864	0.96275	18	10.0138	1.05511	17	15.8937	1.03388	17	12.135	0.989323	18	15.149	0.992956	17	12.9288	0.95516	17	11.7304	0.977249	18	7.23861	1.046	17	12.694	1.05525	17	2.82954	1.07417	18	6.10333
C0PAS3	Serine/threonine-protein phosphatase OS=Zea mays GN=100382798 PE=2 SV=1 - [C0PAS3_MAIZE]	47.85	12	12	36	303	34.732	5.21143	0.990221	10	10.487	1.05538	11	8.52368	0.999985	15	8.89469	0.910205	10	19.3946	1.03594	11	12.8295	0.931791	15	26.4578	1.02064	10	12.8518	0.967317	11	14.6862	1.0424	15	14.0165	1.13002	10	10.658	1.0275	11	7.88099	1.02227	15	7.77216
B6UE05	60S ribosomal protein L7a OS=Zea mays PE=2 SV=1 - [B6UE05_MAIZE]	47.84	5	18	250	255	28.8222	10.4038	0.944803	12	9.97802	0.901907	10	7.27611	0.92226	9	4.55548	1.00247	12	10.2973	0.868302	10	12.5346	0.932024	9	28.822	0.928094	12	16.0812	1.18822	10	5.39928	1.02994	9	20.0913	1.18938	12	24.4413	1.0574	10	4.64709	0.971441	9	15.455
A0A1D6KSB0	Protein TIC110 chloroplastic OS=Zea mays GN=ZEAMMB73_Zm00001d032615 PE=4 SV=1 - [A0A1D6KSB0_MAIZE]	47.78	42	42	199	1013	111.052	5.57959	0.960192	66	6.62064	0.957272	67	8.63234	0.939703	66	7.29565	0.832091	66	28.8362	0.813048	67	23.2992	0.857478	66	29.723	1.12249	66	15.2719	1.13911	67	11.3338	1.13591	66	11.3073	1.07557	66	12.4459	1.11221	67	8.01251	1.09366	66	9.74562
K7VD78	Putative chaperone clbp family protein OS=Zea mays GN=100193235 PE=3 SV=1 - [K7VD78_MAIZE]	47.74	5	40	159	974	108.705	7.82568	0.925388	3	0.959485	1.02074	4	13.5574	1.02523	5	8.39329	0.886586	3	30.6243	0.734988	4	3.1493	0.847827	5	11.893	1.12838	3	21.9603	1.30239	4	9.95787	1.27173	5	14.3018	0.893381	3	6.66195	0.954015	4	4.68856	0.961015	5	7.56188
A0A096R6Z8	Heat shock 70 kDa protein 6 chloroplastic OS=Zea mays GN=ZEAMMB73_Zm00001d033591 PE=3 SV=1 - [A0A096R6Z8_MAIZE]	47.73	2	35	364	683	72.9767	5.2876	1.00376	2	3.70135	0.855542	2	8.03704	0.910527	3	11.5235	0.825443	2	24.9678	0.716878	2	13.17	0.732896	3	37.5771	1.12503	2	0.766084	1.36506	2	1.50185	1.19575	3	7.38391	1.07137	2	20.603	1.08777	2	0.0825937	1.07607	3	3.866
B6SQB3	Uncharacterized protein OS=Zea mays PE=2 SV=1 - [B6SQB3_MAIZE]	47.69	2	2	4	65	6.20935	9.87646	1.0222	1					0.985691	3	8.82012	1.21009	1					1.30698	3	12.0134	0.89511	1					0.888562	3	9.21095	0.928723	1					0.913395	3	17.8029
B4FCK9	60S ribosomal protein L22-2 OS=Zea mays GN=100192778 PE=2 SV=1 - [B4FCK9_MAIZE]	47.69	2	6	101	130	14.4937	9.5542	0.944288	10	14.9231	0.931652	13	6.68826	0.922938	10	3.9598	1.00371	10	6.2963	0.995216	13	5.13543	0.991065	10	4.42534	1.10811	10	21.4685	1.12204	13	4.66245	1.11034	10	3.99732	1.01698	10	4.72459	0.990372	13	4.06103	1.02996	10	5.24264
B6T769	60S ribosomal protein L7a OS=Zea mays GN=100282418 PE=2 SV=1 - [B6T769_MAIZE]	47.67	6	19	277	258	29.3845	10.3452	1.00291	22	9.55347	1.02558	18	6.34055	0.975288	18	11.6265	0.814982	22	23.5922	0.87762	18	19.428	0.890327	18	32.5604	1.03746	22	12.7183	1.07865	18	7.10885	1.09178	18	14.8562	1.13021	22	10.8282	1.07116	18	8.16507	1.06155	18	10.6969
A0A1D6N521	Lipoxygenase OS=Zea mays GN=100037802 PE=3 SV=1 - [A0A1D6N521_MAIZE]	47.65	25	34	157	871	98.2771	6.69775	0.959043	36	8.18489	0.97125	40	11.8315	0.967086	33	9.1051	1.37008	36	26.4427	1.36579	40	14.7017	1.41098	33	28.3313	0.718768	36	27.8071	0.762061	40	20.8454	0.761129	33	24.9357	0.971759	36	11.4969	0.953148	40	7.38087	0.982163	33	10.6697
B4FF65	26S proteasome non-ATPase regulatory subunit 11-like protein OS=Zea mays GN=100193485 PE=2 SV=1 - [B4FF65_MAIZE]	47.65	6	19	63	426	47.6741	6.3667	0.880264	8	16.0646	0.940582	6	17.7109	0.859049	6	21.2243	0.745307	8	17.9579	0.913314	6	13.4881	0.767891	6	42.6025	1.22998	8	9.00259	1.01865	6	28.9945	1.18685	6	11.0056	1.18113	8	14.0261	1.08388	6	6.35135	1.13836	6	7.55333
B6T5F2	60S ribosomal protein L13 OS=Zea mays GN=100282254 PE=2 SV=1 - [B6T5F2_MAIZE]	47.6	1	10	142	208	23.8791	10.7114	1.05763	2	7.47207	0.990749	4	1.70144	0.945427	4	3.51195	0.974123	2	0.898499	1.08366	4	17.3456	1.09679	4	15.8939	1.05704	2	10.5017	1.02469	4	7.73541	1.01907	4	2.91198	0.959382	2	3.41931	0.93854	4	8.21374	0.993258	4	6.74536
B6T0Z9	60S ribosomal protein L27a-3 OS=Zea mays PE=2 SV=1 - [B6T0Z9_MAIZE]	47.59	1	7	139	145	16.0258	10.6821	0.363167	3	31.3782	0.309217	4	76.1745	0.431808	3	10.6321	0.280215	3	45.462	0.255008	4	67.7566	0.384365	3	9.54014	1.18078	3	0.532021	1.64234	4	10.1953	1.60198	3	1.13871	2.18459	3	14.4832	1.67827	4	11.7151	1.58862	3	6.27129
B4G0Z5	60S ribosomal protein L27a-3 OS=Zea mays GN=100286357 PE=2 SV=1 - [B4G0Z5_MAIZE]	47.59	1	7	139	145	16.0418	10.6821	0.77434	3	2.20426	0.408515	4	86.3531	0.455842	3	24.6055	0.541723	3	5.35019	0.327834	4	22.4909	0.335818	3	11.6127	1.2181	3	2.4674	1.65385	4	17.0187	1.63717	3	2.87746	1.49202	3	0.52421	1.49631	4	7.93452	1.45553	3	0.124392
B6TI68	Nucleic acid binding protein OS=Zea mays PE=2 SV=1 - [B6TI68_MAIZE]	47.58	6	10	36	269	28.0263	7.21045	1.07472	4	2.6212	1.05311	4	2.11065	1.17094	3	12.696	0.849156	4	14.9389	0.837788	4	11.9804	0.824517	3	15.0817	1.02952	4	6.39715	1.07639	4	7.1656	1.01408	3	6.51095	1.07824	4	13.3465	1.05115	4	2.75013	0.986803	3	3.67971
B4FSC5	Nucleic acid-binding OB-fold-like protein OS=Zea mays GN=100283737 PE=2 SV=1 - [B4FSC5_MAIZE]	47.56	1	5	37	164	18.0664	9.14404							0.579136	1								0.756325	1								1.40671	1								1.30306	1
B4F9U9	Hydroxyproline-rich glycoprotein family protein OS=Zea mays GN=100272926 PE=2 SV=1 - [B4F9U9_MAIZE]	47.54	14	20	318	448	49.33	6.94678	1.51363	48	18.2423	1.47688	38	19.5047	1.3922	42	18.898	0.504147	44	82.2306	0.509148	32	64.6757	0.507506	39	58.2364	1.03707	48	12.4116	1.08083	38	7.21359	1.04199	42	12.481	0.970373	48	11.0864	0.989124	38	5.56884	0.96395	42	9.39495
B4FD93	Histone H1 OS=Zea mays GN=542385 PE=2 SV=1 - [B4FD93_MAIZE]	47.51	5	11	63	261	26.7645	10.6968	0.870883	15	21.9865	0.722147	11	11.12	0.800067	10	7.00139	2.05522	15	22.3881	2.20902	11	17.9107	2.34227	10	13.5495	0.560486	15	33.4969	0.699886	10	10.9378	0.717838	10	10.5908	0.604391	14	33.9786	0.548222	11	13.1309	0.48108	10	4.38796
A0A1D6MHU9	Eukaryotic translation initiation factor 3 subunit A OS=Zea mays GN=542747 PE=3 SV=1 - [A0A1D6MHU9_MAIZE]	47.51	19	45	191	964	111.605	9.17334	1.06704	32	11.0342	1.05282	28	12.7342	1.08387	26	10.1158	0.670493	32	46.4299	0.710803	28	29.7829	0.70965	26	37.2562	1.04553	32	19.1414	1.13766	28	10.9534	1.11132	26	8.59362	1.15318	32	20.1928	1.0614	28	9.06277	1.02933	26	9.91111
A0A1R3PGU2	Ubiquitin carboxyl-terminal hydrolase 13 OS=Zea mays GN=ZEAMMB73_Zm00001d041035 PE=3 SV=1 - [A0A1R3PGU2_MAIZE]	47.51	9	45	130	1105	129.59	6.1001	1.02644	7	4.28338	1.04614	4	3.36663	0.96915	7	7.66988	1.01971	7	6.35294	0.981496	4	11.6437	1.04606	7	18.6138	1.05893	7	6.45747	0.999655	4	3.52117	0.981533	7	23.6702	0.948613	7	9.61862	1.01393	4	4.45214	0.968254	7	6.80358
B6TMC2	Uncharacterized protein OS=Zea mays PE=2 SV=1 - [B6TMC2_MAIZE]	47.5	1	1	3	40	4.49636	8.25049	0.964755	1		0.888333	1		0.925841	1		1.353	1		1.37127	1		1.00558	1		0.942397	1		0.98061	1		1.07328	1		0.80838	1		0.843879	1		1.04826	1
P00874	Ribulose bisphosphate carboxylase large chain OS=Zea mays GN=rbcL PE=3 SV=2 - [RBL_MAIZE]	47.48	14	19	114	476	52.6674	6.80029	0.662812	24	24.2425	0.683791	22	16.0814	0.71437	25	14.3703	2.11243	24	31.1614	2.04589	22	34.5619	2.15648	25	22.9213	0.629667	24	37.244	0.665182	22	42.3028	0.646226	25	29.0155	0.613257	24	34.8571	0.709867	22	29.5663	0.655596	25	31.2262
C0P9K2	Uncharacterized protein OS=Zea mays PE=2 SV=1 - [C0P9K2_MAIZE]	47.42	4	30	225	677	72.5035	5.68115	1.06188	8	14.0667	0.990555	8	12.2678	1.01219	9	15.6974	0.893066	8	22.7992	0.955337	8	13.2318	0.864597	9	31.1502	0.938571	8	13.8997	1.00073	8	1.70444	1.03929	9	13.8158	1.03561	8	7.86984	1.05318	8	2.56391	1.05216	9	9.04979
B9TST3	Glutamate decarboxylase OS=Zea mays GN=GAD PE=2 SV=1 - [B9TST3_MAIZE]	47.38	18	22	125	496	55.8034	5.73193	0.939307	33	12.3294	0.934917	25	11.8377	0.909165	35	10.5963	1.44554	33	36.4217	1.61079	25	28.7174	1.49852	35	25.9187	0.749689	33	27.9958	0.723689	25	30.8946	0.791757	35	25.8608	0.854894	33	23.2782	0.817256	25	13.5446	0.873317	35	18.272
B6T281	40S ribosomal protein S14 OS=Zea mays PE=2 SV=1 - [B6T281_MAIZE]	47.33	4	8	93	150	16.3756	10.5503	1.04308	16	6.02911	0.991497	15	16.9784	1.01586	13	16.159	1.10281	16	13.5165	1.15945	15	12.9435	1.17115	13	11.7992	0.983682	16	17.4431	0.976077	15	14.0106	0.950412	13	11.4964	0.946917	16	12.2293	0.961508	15	9.64532	0.955068	13	11.4461
B4FS49	T-complex protein 1 subunit epsilon OS=Zea mays GN=100272988 PE=2 SV=1 - [B4FS49_MAIZE]	47.29	2	24	128	535	58.9616	5.74463	0.992837	3	20.2272	1.11245	2	3.11316	1.06649	2	8.76027	1.01161	3	41.7976	0.823973	2	8.39958	0.885045	2	37.79	0.945233	3	7.82686	0.982457	2	0.232039	0.972441	2	7.09889	1.09652	3	12.9629	1.10163	2	8.46501	1.06546	2	9.65398
B4FWU6	Glutathione reductase cytosolic OS=Zea mays GN=100273659 PE=2 SV=1 - [B4FWU6_MAIZE]	47.27	17	17	94	495	53.0884	6.39209	0.903177	35	10.4672	0.885768	26	11.727	0.902389	33	13.3551	1.276	35	10.2249	1.25914	26	19.6619	1.31201	33	18.8999	0.876415	35	13.0523	0.95274	26	11.3967	0.92104	33	11.4811	0.931836	35	11.5685	0.940874	26	9.15891	0.951204	33	8.9416
A0A096RG04	SOUL heme-binding family protein OS=Zea mays GN=ZEAMMB73_Zm00001d039387 PE=4 SV=1 - [A0A096RG04_MAIZE]	47.25	8	8	50	218	23.6307	4.84326	1.1333	15	9.93308	1.00656	16	5.87633	1.078	19	10.2225	0.635516	15	56.1527	0.725149	16	20.7306	0.582784	19	51.6562	1.30525	15	16.0342	1.386	16	15.5155	1.46548	19	25.3472	0.979316	15	8.53238	0.916938	16	7.82	0.897461	19	14.5296
A0A1D6F2R0	NudC domain-containing protein 2 OS=Zea mays GN=ZEAMMB73_Zm00001d007069 PE=4 SV=1 - [A0A1D6F2R0_MAIZE]	47.24	3	3	8	127	14.4261	6.3667	1.10655	3	0.0625763	1.08242	3	4.04296	1.0683	2	3.91198	1.16985	3	37.2351	0.794684	3	29.9839	0.874378	2	5.75417	0.940019	3	11.7549	1.0646	3	9.40719	1.09334	2	0.399997	0.769164	3	11.2018	0.975654	3	19.4342	0.984023	2	8.19843
B6SVS6	Asparaginyl-tRNA synthetase, cytoplasmic 3 OS=Zea mays PE=2 SV=1 - [B6SVS6_MAIZE]	47.24	24	25	121	561	62.6253	5.96045	1.00263	37	7.56046	1.01699	30	9.58928	1.00949	38	8.09733	0.984818	37	17.9605	0.962762	30	14.6425	1.00986	38	15.6945	1.0054	37	7.17335	1.02469	30	7.77908	1.00654	38	7.5151	1.01407	37	14.2646	1.00692	30	6.77257	0.987109	38	7.71375
A0A1D6MM98	Bowman-Birk type wound-induced proteinase inhibitor WIP1 OS=Zea mays GN=ZEAMMB73_Zm00001d040027 PE=4 SV=1 - [A0A1D6MM98_MAIZE]	47.19	1	4	39	89	9.57578	8.77783	0.498737	1		0.448306	1		0.517223	1		0.427686	1		0.466216	1		0.513142	1		1.3704	1		1.34533	1		1.42037	1		1.73646	1		1.69869	1		1.55264	1
C0HI51	Zn-dependent exopeptidase superfamily protein OS=Zea mays GN=100304311 PE=2 SV=1 - [C0HI51_MAIZE]	47.16	17	17	53	475	52.1664	6.7124	1.0216	17	4.06495	1.04514	16	10.7412	1.04625	20	5.47829	1.05606	17	11.2191	1.0664	16	10.2276	1.06033	20	13.3231	0.950694	17	14.852	0.962779	16	8.62608	0.962212	20	11.431	0.960346	17	14.29	0.951412	16	12.8337	0.939038	20	7.89625
C0PGG5	Pyruvate kinase OS=Zea mays GN=ZEAMMB73_Zm00001d040446 PE=2 SV=1 - [C0PGG5_MAIZE]	47.15	2	21	76	509	54.9554	7.15186	0.945383	4	20.742	0.896176	2	22.4818	0.883241	2	30.6426	0.969769	4	9.71072	0.905851	2	20.4096	0.992528	2	0.959948	1.05386	4	8.27139	1.08835	2	21.2201	1.09127	2	24.6445	1.0867	4	12.85	1.10913	2	12.3404	1.05395	2	2.21309
A0A1D6IIU2	Saccharopine dehydrogenase OS=Zea mays GN=100282082 PE=4 SV=1 - [A0A1D6IIU2_MAIZE]	47.14	13	13	48	454	48.5273	8.51416	0.936594	19	7.69652	0.934566	12	16.4332	0.96015	17	18.9061	0.995789	19	13.0952	0.963436	12	12.9433	0.856376	17	24.6815	1.14776	19	7.56386	1.12882	12	8.22561	1.14895	17	12.4356	0.98974	19	8.86308	0.994072	12	4.7118	1.06044	17	12.0835
B6UI33	Gibberellin receptor GID1L2 OS=Zea mays PE=2 SV=1 - [B6UI33_MAIZE]	47.13	9	9	36	331	34.7096	5.96045	1.38342	12	29.1785	1.36991	9	23.4374	1.4346	12	34.6361	0.729391	12	48.0505	0.6999	9	81.6657	0.87305	12	65.835	0.954074	12	10.7807	0.9259	9	8.89064	0.858048	12	16.0642	0.968376	12	9.33216	0.905937	9	8.22054	0.908047	12	15.2256
B4FWR7	60S ribosomal protein L13 OS=Zea mays GN=100273645 PE=2 SV=2 - [B4FWR7_MAIZE]	47.12	2	9	135	208	23.9222	10.8433	1.03966	6	6.08566	1.00908	8	7.81405	1.05648	7	7.98746	0.851152	6	12.3824	0.975254	8	12.4286	0.979519	7	7.87307	1.08371	6	8.63041	1.07352	8	1.98038	1.03208	7	4.9993	1.0216	6	8.46002	1.01546	8	11.8715	0.965832	7	7.91016
B6SP06	Glycine-rich protein 2b OS=Zea mays PE=2 SV=1 - [B6SP06_MAIZE]	47.12	5	5	31	208	20.2869	6.34131	1.03746	9	9.37907	1.11114	12	7.79063	1.12057	10	10.3216	0.924441	9	15.9459	0.922828	12	16.9777	0.981174	10	4.55799	0.994442	9	9.36576	0.928969	12	11.0683	0.915583	10	6.68187	1.08224	9	6.49587	1.08517	12	10.8899	0.961069	10	3.73922
A0A1D6F1X1	Phospho-2-dehydro-3-deoxyheptonate aldolase OS=Zea mays GN=100501272 PE=3 SV=1 - [A0A1D6F1X1_MAIZE]	47.11	10	19	78	537	58.962	8.41162	1.16167	13	16.5423	1.25056	13	7.76897	1.22508	16	7.50672	0.633733	13	23.3765	0.699832	13	7.21952	0.724938	16	19.4166	1.1379	13	10.1971	1.04157	13	4.11643	1.02405	16	5.44458	1.1058	13	11.6912	1.07589	13	4.51141	1.03403	16	7.2843
C0PJ26	Uncharacterized protein OS=Zea mays PE=2 SV=1 - [C0PJ26_MAIZE]	47.09	3	17	113	429	48.4915	5.80811	1.02442	7	7.24147	1.06047	7	13.3015	0.974839	4	8.9703	0.894038	7	11.2476	0.902431	7	22.3091	0.835835	4	13.8001	1.00481	7	26.8954	1.09703	7	5.96637	1.07735	4	3.79019	1.03259	7	29.0591	1.05096	7	15.663	1.0775	4	5.41018
A0A1D6LVE5	Gibberellin receptor GID1L2 OS=Zea mays GN=ZEAMMB73_Zm00001d037180 PE=4 SV=1 - [A0A1D6LVE5_MAIZE]	47.08	9	11	43	325	34.5824	6.37939	1.00318	15	6.01611	0.999701	9	10.5558	1.00845	14	6.25406	1.38758	15	4.39885	1.46201	9	8.33407	1.43803	14	12.1019	0.83938	15	7.54569	0.706145	9	14.3773	0.762257	14	12.4499	0.883188	15	13.4449	0.882079	9	10.3562	0.873964	14	7.55076
B4FMB3	Ribosomal protein L15 OS=Zea mays GN=100282218 PE=2 SV=1 - [B4FMB3_MAIZE]	47.06	1	11	97	204	24.3494	11.4438							1.29146	1								0.597269	1								1.08394	1								0.985827	1
A0A1D6L3U6	Aluminum induced protein with YGL and LRDR motifs OS=Zea mays GN=103643996 PE=4 SV=1 - [A0A1D6L3U6_MAIZE]	47.06	9	9	38	255	26.8824	6.52197	0.940465	12	8.18207	0.950837	14	16.4384	0.967087	12	10.6066	1.31895	12	13.2997	1.17268	14	30.541	1.31629	12	9.07958	0.875122	12	21.9671	0.901656	14	18.6197	0.868587	12	9.54045	0.986436	12	11.6061	0.924479	14	13.3	0.928086	12	4.51077
A0A1D6DZR9	AICARFT/IMPCHase bienzyme family protein OS=Zea mays GN=103645947 PE=3 SV=1 - [A0A1D6DZR9_MAIZE]	47.06	16	20	80	595	64.2558	7.76709	1.00741	15	7.4853	1.03424	17	8.3526	0.982075	21	12.2846	0.653999	15	38.7579	0.730739	17	14.1149	0.662794	21	28.6021	1.19669	15	10.2808	1.14139	17	11.7386	1.20533	21	16.7734	1.08297	15	12.4643	1.11409	17	6.13876	1.12888	21	9.10695
B6TSW1	Shikimate dehydrogenase OS=Zea mays PE=2 SV=1 - [B6TSW1_MAIZE]	47.04	2	18	75	540	57.9499	6.23975	1.4524	1		1.3708	1		1.47452	1		1.1516	1		1.03817	1		1.30065	1		0.560396	1		0.724638	1		0.501077	1		0.867683	1		0.913637	1		0.767293	1
B4FTJ6	Mitochondrial phosphate carrier protein 3 mitochondrial OS=Zea mays GN=103627788 PE=2 SV=1 - [B4FTJ6_MAIZE]	46.99	13	15	142	366	38.575	9.18799	0.952891	36	10.9505	1.01194	38	10.8104	0.994355	45	12.437	1.24231	36	27.0323	1.32933	38	23.5029	1.34572	45	19.7881	0.867686	36	17.4109	0.864203	38	12.8741	0.850846	45	13.933	0.949462	36	14.2318	0.878789	38	12.1477	0.88739	45	12.1651
B6TJ90	Multifunctional fusion protein OS=Zea mays PE=2 SV=1 - [B6TJ90_MAIZE]	46.99	1	9	271	183	20.0626	9.67139	0.606018	11	43.5727	0.658521	9	59.9713	0.670636	10	17.2824	1.68952	11	37.1132	1.56331	9	25.0694	1.77932	10	18.1281	0.701745	11	37.2689	0.927129	9	16.8117	0.836928	10	10.4632	0.970871	11	7.50707	0.955168	9	17.5551	0.907328	10	5.8778
Q5I204	Brain acid soluble protein 1 OS=Zea mays GN=542208 PE=2 SV=1 - [Q5I204_MAIZE]	46.98	10	12	40	364	38.2844	4.55127	1.01799	7	10.0506	0.958529	14	7.16358	1.01488	10	6.58717	1.30312	7	10.6862	1.24491	14	20.4975	1.29611	10	27.8939	0.956959	7	14.0016	0.936697	14	13.1752	0.879559	10	11.2948	0.778258	7	10.3525	0.933268	14	13.5327	0.901469	10	6.18177
B6TEW0	Lipid binding protein OS=Zea mays PE=2 SV=1 - [B6TEW0_MAIZE]	46.96	3	3	7	115	11.7161	8.88037	0.850501	2	3.49572	0.790041	2	8.03803	0.887011	3	1.39557	1.98959	2	20.9176	2.2283	2	0.648648	2.32839	3	41.9362	0.597106	2	36.9038	0.585276	2	2.22632	0.504452	3	72.3395	0.596305	2	36.8603	0.550582	2	10.7646	0.546909	3	65.6052
A0A1D6MBB0	Nucleosome assembly protein 1 OS=Zea mays GN=542588 PE=3 SV=1 - [A0A1D6MBB0_MAIZE]	46.86	2	14	103	318	36.3362	4.84326	1.04188	3	17.0938	0.989333	2	0.688155	1.00746	3	1.54538	0.783473	3	4.69107	0.647665	2	11.0188	0.77707	3	43.2067	1.20229	3	6.83366	1.1805	2	7.10256	1.23083	3	8.11227	1.02732	3	4.20621	1.18957	2	0.632824	1.00085	3	0.523497
Q9M588	Prohibitin OS=Zea mays GN=PHB2 PE=2 SV=1 - [Q9M588_MAIZE]	46.83	9	9	59	284	30.7023	7.07861	0.95082	17	12.2735	0.991646	21	7.15077	0.977759	21	9.4887	1.04329	17	22.2862	1.01631	21	14.7027	0.980992	21	13.9692	0.960164	17	11.9919	0.991886	21	7.80776	0.994834	21	7.69534	1.02049	17	17.2037	1.01115	21	7.73956	1.02672	21	4.13794
B6TD84	Auxin-induced protein PCNT115 OS=Zea mays PE=2 SV=1 - [B6TD84_MAIZE]	46.82	9	15	75	346	37.5932	6.84424	0.950748	14	10.26	0.94057	9	5.89593	0.948762	13	6.50167	1.38142	14	22.0199	1.62822	9	18.7527	1.57065	13	19.8735	0.813347	14	10.2322	0.780276	9	17.1037	0.769981	13	19.9763	0.842938	14	12.2898	0.796713	9	7.85318	0.800965	13	16.0144
A0A1D6DW07	D-3-phosphoglycerate dehydrogenase OS=Zea mays GN=103645840 PE=3 SV=1 - [A0A1D6DW07_MAIZE]	46.81	4	20	175	626	64.7555	7.21045	1.14331	17	7.80751	1.17684	11	6.80742	1.07958	12	11.0949	0.725551	17	12.2756	0.69211	11	8.57488	0.712614	12	11.6443	1.11285	17	6.11198	1.10826	11	5.24243	1.12723	12	10.1745	1.06404	17	12.1007	1.05714	11	2.79314	1.0288	12	11.1615
B6TBW2	ATP synthase delta chain OS=Zea mays GN=100282837 PE=2 SV=1 - [B6TBW2_MAIZE]	46.78	12	12	79	233	25.5498	9.37842	0.700067	29	15.8904	0.760005	21	20.0166	0.773041	29	16.6838	1.60044	29	21.754	1.598	21	20.0107	1.6816	29	21.9348	0.86984	29	14.7788	0.830705	21	12.2376	0.849193	29	12.6772	0.906256	29	15.1427	0.89238	21	8.45102	0.872688	29	10.0364
K7TSD2	Serine hydroxymethyltransferase OS=Zea mays GN=ZEAMMB73_Zm00001d049234 PE=3 SV=1 - [K7TSD2_MAIZE]	46.77	18	21	202	526	57.4243	8.55811	1.15245	64	7.41816	1.12606	54	12.1315	1.12739	56	9.75901	0.969838	64	15.7197	0.974638	54	14.5226	0.948604	56	19.2107	0.930596	64	10.4268	0.967053	54	6.43099	0.955555	56	7.81468	0.997358	64	10.0629	1.00995	54	4.72816	0.98383	56	7.16521
B4FCX3	Proteasome subunit beta OS=Zea mays GN=100192865 PE=2 SV=1 - [B4FCX3_MAIZE]	46.77	3	10	52	263	28.8945	7.98682	1.04703	4	1.32846	1.26943	4	3.60683	1.11833	5	4.386	1.23584	4	14.4783	1.08327	4	2.26406	1.10695	5	13.5387	0.913659	4	8.65326	0.79845	4	4.75904	0.918825	5	11.1117	0.915582	4	12.6749	0.906101	4	5.49382	0.941232	5	4.32021
B8A2R2	Uncharacterized protein OS=Zea mays PE=2 SV=1 - [B8A2R2_MAIZE]	46.74	14	14	43	353	37.7942	5.71924	0.993227	16	6.21676	1.02048	13	3.74589	0.988317	14	5.84466	0.853298	16	15.4824	0.854919	13	9.98461	0.936203	14	16.3824	1.14431	16	7.65064	1.10193	13	4.24066	1.09152	14	5.65199	1.02966	16	6.40278	1.05811	13	4.12905	1.0278	14	4.42422
Q93WS3	Sucrose synthase (Fragment) OS=Zea mays PE=2 SV=1 - [Q93WS3_MAIZE]	46.73	31	34	229	796	90.3964	6.50732	0.921617	52	9.06198	0.925898	58	13.9975	0.926912	63	8.84725	0.647455	52	31.959	0.685067	58	38.4781	0.682277	63	40.0466	1.22944	52	16.2247	1.26597	58	16.0659	1.27312	63	13.888	1.16609	52	17.9138	1.09518	58	8.60615	1.11646	63	7.77386
A0A1D6KA25	60S ribosomal protein L7-2 OS=Zea mays GN=103637734 PE=4 SV=1 - [A0A1D6KA25_MAIZE]	46.72	1	16	111	244	28.4515	9.979	0.913943	1								1.08665	1								1.04604	1								1.01108	1
B7ZXR4	Heat shock 70 kDa protein 8 OS=Zea mays GN=100281706 PE=2 SV=1 - [B7ZXR4_MAIZE]	46.71	1	21	91	578	62.4281	6.04932	0.157291	1		0.263549	2	155.1	0.20003	2	595.332	0.113822	1		0.258539	2	112.114	0.233752	2	378.337	2.48725	1		2.19305	2	18.4463	2.04403	2	42.2905	1.33063	1		1.15738	2	12.783	1.12838	2	10.1357
B6SXY0	Heat shock 70 kDa protein 1 OS=Zea mays PE=2 SV=1 - [B6SXY0_MAIZE]	46.71	1	21	88	578	62.4141	6.04932	1.89463	1					2.01487	1		0.685416	1					0.664406	1		0.74846	1					0.57356	1		0.689702	1					0.648633	1
A0A0N9E6H2	Superoxide dismutase [Cu-Zn] OS=Zea mays PE=2 SV=1 - [A0A0N9E6H2_MAIZE]	46.71	1	4	59	152	15.0454	6.1001	1.21086	2	1.96231	1.25148	3	2.43626	1.0874	3	2.48606	2.08577	2	13.0721	2.20309	3	4.79174	2.15697	3	20.1471	0.419158	2	31.8037	0.349938	3	29.7076	0.411572	3	21.7037	0.342561	2	32.2113	0.340999	3	4.86088	0.437831	3	20.7951
B6SYW3	Histone H1 OS=Zea mays PE=2 SV=1 - [B6SYW3_MAIZE]	46.67	1	11	66	255	26.0751	10.6675							0.653005	1								2.14474	1								0.756686	1								0.705997	1
B8A0J4	Phospholipase D OS=Zea mays PE=2 SV=1 - [B8A0J4_MAIZE]	46.67	14	32	133	812	92.2141	5.60498	0.961176	18	6.16228	1.01389	17	8.15093	0.979233	17	6.58205	1.30574	18	11.1941	1.40015	17	9.98541	1.42767	17	19.2088	0.870578	18	14.2778	0.813102	17	14.4432	0.817772	17	16.4126	0.902635	18	10.7653	0.889041	17	4.11197	0.887686	17	9.63225
A0A1D6QSF3	Cullin-associated NEDD8-dissociated protein 1 OS=Zea mays GN=100383873 PE=4 SV=1 - [A0A1D6QSF3_MAIZE]	46.64	48	49	204	1207	133.001	6.1001	0.944486	66	7.98715	0.962252	62	10.485	0.997559	69	10.7315	0.751569	66	19.013	0.711759	62	28.3801	0.684861	69	23.038	1.11149	66	13.2815	1.21859	62	10.3043	1.21011	69	8.41228	1.19398	66	12.1295	1.14242	62	8.51173	1.12112	69	9.44837
B6SZS2	40S ribosomal protein S9 OS=Zea mays GN=100192774 PE=2 SV=1 - [B6SZS2_MAIZE]	46.63	1	10	70	193	22.5331	10.2134	1.05286	1		1.09553	2	2.74386	1.04332	1		0.961379	1		0.958066	2	16.4743	0.951211	1		1.00386	1		1.00643	2	7.2473	1.02031	1		1.02945	1		0.97561	2	9.97885	1.01854	1
B6TH64	40S ribosomal protein S9 OS=Zea mays GN=100283332 PE=2 SV=1 - [B6TH64_MAIZE]	46.63	1	10	67	193	22.5031	10.2866				1.23183	1		1.1707	1					0.557631	1		0.690837	1					1.07609	1		1.04477	1					1.13943	1		1.07325	1
B6U998	60S ribosomal protein L22-2 OS=Zea mays PE=2 SV=1 - [B6U998_MAIZE]	46.62	1	5	75	133	15.1139	9.40771
B6TGE6	Uncharacterized protein OS=Zea mays PE=2 SV=1 - [B6TGE6_MAIZE]	46.62	6	13	52	311	33.9022	6.354	0.888051	9	15.8053	0.968225	10	16.0753	1.06376	8	6.45569	1.01668	9	16.466	0.964125	10	35.537	1.00476	8	17.5969	1.01675	9	16.952	1.00342	10	13.2117	0.994476	8	6.33882	1.12604	9	12.8432	1.02608	10	14.935	0.984794	8	10.8021
C4IZS5	Uncharacterized protein OS=Zea mays PE=2 SV=1 - [C4IZS5_MAIZE]	46.59	3	3	6	88	10.0767	8.45557	1.09796	3	2.03878	0.978082	1		0.997271	2	13.9645	0.885523	3	15.6102	0.574337	1		0.76189	2	23.8595	0.939533	3	5.70944	1.28542	1		1.1217	2	3.20075	1.18233	3	9.34082	1.17181	1		1.11292	2	3.04757
A0A1D6G3X0	UDP-D-apiose/UDP-D-xylose synthase 2 OS=Zea mays GN=100282841 PE=4 SV=1 - [A0A1D6G3X0_MAIZE]	46.58	1	18	78	365	40.5606	6.30322	1.08955	1		1.13028	1		1.06558	1		0.841562	1		0.880658	1		0.963568	1		0.998125	1		0.991738	1		1.02744	1		1.11022	1		1.03151	1		0.978479	1
K7TY03	Alanine--tRNA ligase OS=Zea mays GN=103640907 PE=3 SV=1 - [K7TY03_MAIZE]	46.51	6	36	212	1002	109.781	6.75635	0.996289	14	7.66791	1.03813	7	3.40039	1.01305	11	12.407	0.968511	14	23.5693	0.890244	7	23.7449	0.82498	11	14.1204	1.00815	14	10.7077	1.06636	7	3.65951	1.07128	11	3.10438	1.02987	14	13.9069	1.0257	7	4.99593	1.02357	11	4.68357
B6UG32	Peptidylprolyl isomerase OS=Zea mays PE=2 SV=1 - [B6UG32_MAIZE]	46.48	4	5	32	142	14.9948	5.56689	0.955511	7	13.2112	1.01401	5	2.53849	0.932342	6	6.46677	1.26803	7	6.30507	1.31611	5	2.2096	1.36073	6	4.98391	0.932879	7	9.22703	0.854577	5	3.48524	0.878193	6	1.96033	0.87386	7	8.59324	0.909817	5	2.1893	0.921465	6	5.5064
A0A1D6GJB2	Coatomer subunit alpha-1 OS=Zea mays GN=ZEAMMB73_Zm00001d013441 PE=4 SV=1 - [A0A1D6GJB2_MAIZE]	46.47	4	30	117	751	85.381	8.93896	0.926839	6	11.3173	0.957969	7	12.7828	0.808715	6	24.0813	0.982622	6	5.57876	0.903074	7	16.1968	0.896107	6	34.2077	1.00408	6	6.80709	1.0937	7	15.1749	1.18555	6	17.8681	1.07418	6	7.80865	1.03134	7	6.51226	1.10979	6	18.0491
B6TE40	60S ribosomal protein L22-2 OS=Zea mays PE=2 SV=1 - [B6TE40_MAIZE]	46.46	5	6	35	127	14.0355	9.64209	0.932646	3	3.04589	0.919682	4	6.00132	0.89868	7	4.07174	1.1317	3	8.59359	1.14731	4	5.65418	1.14395	7	8.77653	0.917194	3	4.80314	0.951914	4	3.76267	0.911121	7	1.34119	1.04358	3	4.42829	1.0689	4	1.24256	1.04789	7	9.68218
B6U4A3	Heat shock 70 kDa protein OS=Zea mays PE=2 SV=1 - [B6U4A3_MAIZE]	46.46	4	30	216	678	72.7037	5.77002	1.30865	6	28.201	1.11812	6	9.88105	1.0236	4	2.73794	1.13989	6	7.16313	1.05906	6	11.0181	1.22115	4	15.2271	0.797597	6	30.9187	0.970286	6	5.87192	0.936301	4	15.1781	0.844541	6	7.17272	0.915543	6	2.20751	0.910839	4	3.66979
C0PGB5	Pyruvate kinase OS=Zea mays GN=606466 PE=2 SV=1 - [C0PGB5_MAIZE]	46.43	16	20	86	575	62.5989	6.81494	1.1151	18	10.2208	1.12859	13	10.5862	1.11675	25	17.5588	0.768163	18	38.5616	0.765833	12	30.4545	0.732373	25	34.2308	1.01533	18	12.6061	1.04458	13	10.6975	1.06408	25	12.0772	1.06613	18	14.8616	1.07158	13	7.70531	1.08404	25	6.70438
A0A1D6PIG1	Inositol-3-phosphate synthase isozyme 1 OS=Zea mays GN=100037797 PE=4 SV=1 - [A0A1D6PIG1_MAIZE]	46.42	4	20	78	489	53.9216	6.39209	0.914104	2	13.178	0.981965	1		0.950732	6	4.09613	0.596575	2	25.9102	0.644993	1		0.727935	6	6.34091	1.38676	2	0.119507	1.29905	1		1.1756	6	5.52991	1.12648	2	23.3091	1.09553	1		1.16047	6	3.22038
B4FY87	Glutamate-oxaloacetate transaminase4 OS=Zea mays GN=100276531 PE=2 SV=1 - [B4FY87_MAIZE]	46.39	6	13	46	416	44.9383	6.56592				0.840676	4	7.71138	0.76559	5	7.30467				0.748275	4	32.0675	0.792006	5	69.7897				1.20257	4	10.3521	1.19616	5	8.16378				1.22501	4	13.0891	1.13275	5	9.48092
A0A1D6JSS7	Putative mitochondrial-processing peptidase subunit beta mitochondrial OS=Zea mays GN=100191520 PE=3 SV=1 - [A0A1D6JSS7_MAIZE]	46.39	8	18	113	498	55.3541	6.04932	0.944618	12	11.216	0.942055	8	8.43814	0.954266	11	8.60863	1.17816	12	19.4673	1.25169	8	27.0341	1.11297	11	10.9356	0.862861	12	16.0037	0.895812	8	18.2024	0.968417	11	13.4735	0.943454	12	10.2849	0.952048	8	5.55987	0.959643	11	9.55234
P11428	Superoxide dismutase [Cu-Zn] 2 OS=Zea mays GN=SODCC.1 PE=2 SV=2 - [SODC2_MAIZE]	46.36	2	4	53	151	15.0945	5.8335	0.92439	4	4.76203	0.959293	8	4.3831	0.920646	8	7.62772	1.56437	4	10.9637	1.45872	8	16.8132	1.58036	8	24.5256	0.836553	4	7.8757	0.827435	8	11.4771	0.84038	8	15.9768	0.744165	4	4.29583	0.844676	8	9.86653	0.83854	8	12.2956
B6UD55	NADH-ubiquinone oxidoreductase 19 kDa subunit OS=Zea mays PE=2 SV=1 - [B6UD55_MAIZE]	46.36	3	4	15	110	12.4189	6.50732	1.00453	5	14.3582	1.03459	3	1.36625	1.10616	4	3.09815	1.14633	5	12.168	1.05172	3	33.5422	1.21484	4	7.95144	0.975932	5	16.7431	0.941867	3	17.7092	0.85612	4	14.1857	0.835398	5	5.15734	1.00428	3	4.59625	0.906068	4	4.23543
B6SX73	60S ribosomal protein L35 OS=Zea mays GN=100282133 PE=2 SV=1 - [B6SX73_MAIZE]	46.34	4	9	73	123	14.2914	11.2827	0.931175	11	7.51456	0.877787	12	8.24012	0.896617	12	10.4444	1.10509	11	17.4233	1.11624	12	10.7184	1.03003	12	8.66827	0.90067	11	5.80556	0.98517	12	2.82133	1.02007	12	4.95093	1.1162	11	6.23828	1.05761	12	4.85242	1.04806	12	4.41939
B4FT61	Uncharacterized protein OS=Zea mays GN=100273137 PE=2 SV=1 - [B4FT61_MAIZE]	46.33	10	10	53	300	33.4684	6.58057	0.990146	20	7.615	0.999665	14	10.6291	0.995043	19	10.4395	1.13029	20	18.6727	1.10063	14	5.15241	1.11521	19	19.1052	0.953937	20	11.5311	0.934936	14	12.8134	0.949944	19	13.8846	0.975104	20	9.65688	0.9611	14	4.9304	0.982744	19	11.5705
B6SU67	Ras-related protein RHN1 OS=Zea mays PE=2 SV=1 - [B6SU67_MAIZE]	46.31	4	6	19	203	22.2343	6.56592	1.12704	5	5.59823	1.14503	2	3.21176	1.10252	6	11.2079	0.835862	5	11.2789	0.755214	2	5.58715	0.862007	6	15.9735	1.05147	5	2.16251	1.01935	2	3.55182	0.996013	6	6.90253	1.06514	5	8.58446	1.09959	2	2.73291	1.06877	6	5.05432
A0A1D6HUV1	Plasma membrane ATPase OS=Zea mays GN=ZEAMMB73_Zm00001d019062 PE=3 SV=1 - [A0A1D6HUV1_MAIZE]	46.28	11	34	173	888	97.4874	8.03076	0.921688	14	8.062	0.976123	11	7.19836	0.918628	11	7.18568	1.28618	14	12.9404	1.30251	11	10.585	1.36683	11	16.5782	0.916122	14	11.5964	0.867271	11	4.45112	0.912693	11	11.635	0.876735	14	9.20239	0.903239	11	5.64427	0.922683	11	8.16647
B6UGC4	Small nuclear ribonucleoprotein G OS=Zea mays PE=2 SV=1 - [B6UGC4_MAIZE]	46.27	1	3	3	67	7.4409	6.65381				1.13706	1								1.08779	1								0.939541	1								0.894421	1
A0A1D6PDS3	Protein TOC75-3 chloroplastic OS=Zea mays GN=100501833 PE=4 SV=1 - [A0A1D6PDS3_MAIZE]	46.25	7	28	145	826	89.1872	7.75244	0.986105	9	7.4569	0.921105	9	10.2349	0.936909	10	10.0753	0.856902	9	14.4084	0.88089	9	22.9289	0.926734	10	19.7995	1.0957	9	10.8282	1.15366	9	7.95869	1.09186	10	9.57106	1.12177	9	5.97585	1.08092	9	4.30466	1.02155	10	6.86756
A0A1D6Q1G3	Uncharacterized protein OS=Zea mays GN=100275334 PE=4 SV=1 - [A0A1D6Q1G3_MAIZE]	46.24	3	3	28	93	10.1261	9.62744	0.992121	8	3.78279	0.942005	9	12.4279	1.03575	11	11.3798	1.35217	8	37.3471	1.37091	9	33.8151	1.22544	11	20.4166	0.784084	8	40.3218	0.815049	9	27.0624	0.927888	11	16.8259	0.904038	8	11.363	0.967717	9	12.043	0.955253	11	8.15658
B6SYB8	Pi starvation-induced protein OS=Zea mays PE=2 SV=1 - [B6SYB8_MAIZE]	46.23	3	3	27	106	11.538	6.29053	0.852837	7	4.56928	0.824168	8	2.69759	0.81984	12	9.3837	0.980384	7	11.0834	1.01417	8	10.0459	0.97415	12	18.8681	1.13866	7	4.88802	1.14201	8	2.08578	1.19593	12	7.39243	1.04619	7	5.70439	1.07889	8	8.48971	1.08759	12	6.13959
Q2XX37	Non-specific lipid-transfer protein OS=Zea mays subsp. parviglumis GN=plt2 PE=3 SV=1 - [Q2XX37_ZEAMP]	46.22	1	4	70	119	11.5057	8.90967	0.395737	3	128.305	0.330422	4	260.212	0.473076	4	102.426	0.647568	3	41.5498	0.397153	4	239.699	0.696622	4	46.9213	1.52051	3	38.808	1.36809	4	28.176	1.30713	4	24.3472	1.49395	3	23.3498	1.54271	4	40.6244	1.45264	4	31.8178
B4FPM1	Uncharacterized protein OS=Zea mays PE=2 SV=1 - [B4FPM1_MAIZE]	46.2	13	13	75	368	38.9925	5.89697	1.03278	24	7.31123	0.982848	22	13.4178	1.04936	29	15.8669	0.823707	24	26.1439	0.948376	22	34.155	0.826143	29	21.959	1.05919	24	21.0597	1.09192	22	14.1713	1.08956	29	6.14555	1.02629	24	14.6356	1.04328	22	6.90517	0.991202	29	7.55913
K7UH13	Adenosine kinase 2 OS=Zea mays GN=103653801 PE=4 SV=1 - [K7UH13_MAIZE]	46.2	1	11	127	342	36.9796	5.08447	2.01831	1		1.98112	1		1.91733	2	7.86309	1.21561	1		1.24539	1		1.17575	2	8.986	0.432265	1		0.42404	1		0.40324	2	30.1792	0.365918	1		0.442629	1		0.474864	2	28.1243
B4FT82	26S proteasome non-ATPase regulatory subunit 7 homolog A OS=Zea mays GN=100276453 PE=2 SV=1 - [B4FT82_MAIZE]	46.18	2	11	56	314	35.1627	6.85889	1.00777	1		1.10907	2	29.6901	1.01018	2	19.1802	1.16526	1		0.905765	2	63.8573	1.02832	2	66.8873	0.933756	1		0.930633	2	9.01831	0.933792	2	18.1365	0.948971	1		0.999789	2	9.22989	0.979132	2	16.661
B4F9A4	Deoxymugineic acid synthase 1 OS=Zea mays GN=DMAS1 PE=1 SV=1 - [DMAS1_MAIZE]	46.18	12	12	44	314	35.3549	7.6499	1.09702	12	6.93948	1.08745	16	7.57882	1.03773	11	14.3087	0.751359	12	13.6475	0.778854	16	19.5636	0.819709	11	35.3258	1.1327	12	9.27137	1.06001	16	7.58526	1.0442	11	11.0674	1.05266	12	7.07091	1.07915	16	5.14908	1.08702	11	5.27384
B6SKP8	Dynamin-related protein 1C OS=Zea mays GN=100280709 PE=2 SV=1 - [B6SKP8_MAIZE]	46.15	2	25	86	611	67.9565	8.23584	0.993529	2	8.24217	1.04473	1		1.05889	1		0.974926	2	15.3547	1.07167	1		1.11326	1		1.08008	2	21.3034	0.976799	1		0.940149	1		0.988333	2	0.828695	0.959969	1		0.945565	1
C0PHK6	Dynamin-related protein 1C OS=Zea mays GN=ZEAMMB73_Zm00001d013426 PE=2 SV=1 - [C0PHK6_MAIZE]	46.15	2	25	88	611	67.9426	8.23584	1.13701	1		0.999247	3	3.30016	0.997704	2	18.2919	0.872135	1		0.91529	3	18.9421	0.85727	2	5.72981	0.958065	1		1.10794	3	7.83451	1.12363	2	6.6399	1.07184	1		1.03895	3	0.0201603	1.03529	2	7.83372
C0PBE2	Uncharacterized protein OS=Zea mays PE=2 SV=1 - [C0PBE2_MAIZE]	46.15	1	14	49	416	44.0395	8.20654	1.28103	1		1.0575	1		0.889621	1		1.00279	1		0.92208	1		1.01988	1		0.834531	1		0.909312	1		1.03459	1		0.921861	1		1.13664	1		1.11083	1
B6TNU0	Eukaryotic translation initiation factor 2 gamma subunit OS=Zea mays GN=100383287 PE=2 SV=1 - [B6TNU0_MAIZE]	46.12	2	18	114	464	50.7398	8.6167	1.10263	3	6.35628	1.06372	5	8.10537	1.01759	8	8.72788	1.00537	3	7.74138	1.00819	5	11.1556	0.943291	8	10.9181	1.01241	3	0.493928	1.04143	5	1.93858	1.05392	8	2.07574	1.02595	3	4.12376	0.987945	5	0.483858	0.959472	8	3.58023
B6TJC5	Developmentally-regulated GTP-binding protein 2 OS=Zea mays PE=2 SV=1 - [B6TJC5_MAIZE]	46.12	15	15	59	399	44.5504	8.77783	1.015	17	12.5466	0.985396	18	7.09094	0.979811	24	8.02077	1.04819	17	8.24436	1.03473	18	13.0303	1.09599	24	15.6962	1.003	17	8.91673	1.01941	18	8.22964	0.98945	24	7.29804	0.979129	17	4.65465	0.984656	18	7.23244	0.98719	24	7.14367
A0A1D6IGS0	Elongation initiation factor2 OS=Zea mays GN=ZEAMMB73_Zm00001d021815 PE=4 SV=1 - [A0A1D6IGS0_MAIZE]	46.12	2	18	110	464	50.7268	8.73389	0.995521	3	3.54576	0.932228	5	6.42453	0.986259	4	9.97954	1.0062	3	2.29484	0.929413	5	6.70103	0.897125	4	7.13757	0.931999	3	5.05983	1.09384	5	6.31688	1.05738	4	3.96805	1.09655	3	6.77678	1.08175	5	7.65327	1.08466	4	5.83583
B6T4G7	Fibrillarin-2 OS=Zea mays PE=2 SV=1 - [B6T4G7_MAIZE]	46.1	2	11	77	308	32.3338	10.1401	1.17622	5	4.64575	1.14055	6	5.25413	1.10515	8	7.68777	0.706071	5	15.2684	0.684153	6	29.0672	0.559402	8	30.6286	1.10229	5	6.71894	1.1147	6	13.6478	1.15061	8	15.3018	1.00756	5	7.48279	1.02738	6	10.5304	1.10042	8	9.30826
B4F7V4	Ras-related protein Rab11A OS=Zea mays PE=2 SV=1 - [B4F7V4_MAIZE]	46.05	5	8	51	215	23.579	6.21436	1.08686	5	22.8781	1.22637	5	17.1169	1.17968	3	0.992891	0.994506	5	54.3542	0.896628	5	39.7228	0.738487	3	15.6452	0.936956	5	7.27059	1.01038	5	11.3763	1.11586	3	1.20819	0.966272	5	13.7355	0.970205	5	0.960614	0.958501	3	9.0104
B6STQ5	Urease accessory protein G OS=Zea mays GN=100217046 PE=2 SV=1 - [B6STQ5_MAIZE]	46.04	11	11	42	278	29.916	6.44287	0.996684	15	8.33971	0.957421	11	7.0661	0.972393	15	9.6424	1.02717	16	31.088	1.11287	11	13.7758	1.09887	15	12.4424	1.03845	15	11.2177	1.09271	11	9.28248	1.01987	15	7.14664	0.959694	15	9.01983	0.929398	11	9.8673	0.924603	15	4.96025
B6T8M9	Mitochondrial prohibitin complex protein 2 OS=Zea mays PE=2 SV=1 - [B6T8M9_MAIZE]	46.02	5	11	67	289	32.0912	9.80322	0.987891	9	2.00698	1.03475	6	4.72843	1.00018	7	5.04599	1.02178	9	19.1457	1.05656	6	9.91669	1.11058	7	6.90797	1.02359	9	14.1636	1.00801	6	3.80044	0.997259	7	5.74191	1.01806	9	4.2855	1.00405	6	3.49747	0.973199	7	3.35081
A0A1D6IVB0	Alanine--tRNA ligase OS=Zea mays GN=103640907 PE=3 SV=1 - [A0A1D6IVB0_MAIZE]	46	1	31	182	826	91.6673	6.29053
B6T1Q3	Costars family protein OS=Zea mays GN=ZEAMMB73_Zm00001d033559 PE=2 SV=1 - [B6T1Q3_MAIZE]	45.98	4	4	12	87	9.66712	5.89697	0.841679	5	9.59711	0.807817	3	9.56317	0.841785	4	15.2648	1.41905	5	13.1179	1.66461	3	6.06191	1.55548	4	20.6887	0.84863	5	9.78154	0.7902	3	10.2824	0.846113	4	13.0339	0.953119	5	5.59813	0.951608	3	5.51524	0.929529	4	8.11674
B6T3Y2	Vacuolar sorting protein 4b OS=Zea mays PE=2 SV=1 - [B6T3Y2_MAIZE]	45.98	17	17	39	435	48.2036	7.84033	1.0055	12	8.60596	1.02339	12	6.90235	1.03702	15	7.36726	1.00364	12	4.77818	0.960993	12	5.42471	0.959199	15	11.5115	1.02631	12	5.3792	0.997936	12	5.8285	1.05716	15	7.48481	1.03122	12	3.47579	1.02363	12	2.31254	1.02261	15	3.29492
Q9M585	Stomatin-like protein OS=Zea mays GN=STM1 PE=2 SV=1 - [Q9M585_MAIZE]	45.94	15	15	49	394	43.2503	6.90283	1.05728	13	4.43265	1.00723	15	6.56577	1.04591	21	10.0893	0.964341	13	8.07463	0.939252	15	10.6346	0.979506	21	11.7158	1.0292	13	11.0705	1.00683	15	6.21905	1.01638	21	8.6828	1.00494	13	3.07912	1.01463	15	3.58337	0.996732	21	3.27557
B4FPK8	Cytochrome B5 isoform D OS=Zea mays GN=ZEAMMB73_Zm00001d011786 PE=2 SV=1 - [B4FPK8_MAIZE]	45.93	1	5	31	135	14.9005	5.30029	1.08422	1		1.03161	1					0.929933	1		0.888151	1					1.10653	1		1.00097	1					0.932355	1		1.10769	1
B6TNF1	Calnexin OS=Zea mays GN=100283947 PE=2 SV=1 - [B6TNF1_MAIZE]	45.88	8	25	202	534	60.3635	4.85596	1.00979	19	8.87229	1.04119	16	4.93826	1.04377	19	8.3207	0.723722	19	28.8358	0.75516	16	53.8566	0.910851	19	23.2292	1.21394	19	6.43752	1.14399	16	16.5197	1.07539	19	13.9081	1.04504	19	8.76287	1.10896	16	15.2884	1.03493	19	9.33612
B4FQ28	Ras-related protein RABA1f OS=Zea mays GN=100272710 PE=2 SV=1 - [B4FQ28_MAIZE]	45.83	5	9	50	216	23.9641	5.89697	1.07841	4	4.54422	1.06611	6	2.53551	1.05997	8	5.35662	0.82523	4	1.83122	0.843114	6	18.4059	0.878234	8	12.3013	1.09708	4	5.07207	1.08614	6	10.1695	1.0305	8	12.6838	1.06506	4	0.573321	1.07432	6	4.15509	1.01022	8	10.528
A0A1D6EBS5	Starch branching enzyme IIa OS=Zea mays GN=542342 PE=4 SV=1 - [A0A1D6EBS5_MAIZE]	45.82	20	29	236	801	90.3069	5.33838	0.925763	22	8.01281	0.886132	33	10.6591	0.856397	21	7.10304	1.05762	22	13.3708	1.09244	34	9.52103	1.07895	21	18.032	1.03979	22	7.36398	1.02232	34	7.4837	1.05528	21	4.37333	1.00783	22	12.475	1.04724	34	5.64429	1.06811	21	8.20638
Q43272	NADP-dependent glyceraldehyde-3-phosphate dehydrogenase OS=Zea mays GN=GPN1 PE=2 SV=1 - [GAPN_MAIZE]	45.78	1	16	41	498	53.1124	7.1958
A0A096UAZ3	3-isopropylmalate dehydratase small subunit 2 OS=Zea mays GN=100286245 PE=4 SV=1 - [A0A096UAZ3_MAIZE]	45.78	8	8	41	249	25.5931	8.33838	1.0184	12	11.4993	0.944169	8	7.39405	1.01318	19	12.4431	0.795006	12	24.1421	0.836295	8	19.4431	0.637429	19	41.4758	1.07263	12	15.9883	1.12547	8	9.2781	1.10986	19	11.8645	1.20184	12	6.9305	1.07348	8	6.1519	1.09018	19	11.1636
B4FSY4	Signal recognition particle 54 kDa protein OS=Zea mays PE=2 SV=1 - [B4FSY4_MAIZE]	45.77	6	21	66	496	54.697	9.23193	0.905664	8	9.50099	0.939636	8	2.909	0.93829	6	9.78482	0.824421	8	21.8671	0.709771	8	17.541	0.738315	6	18.7689	1.21812	8	22.8668	1.16328	8	4.80338	1.21926	6	7.89779	1.12516	8	7.51742	1.15848	8	6.7254	1.10564	6	3.96558
B4FBY6	Uncharacterized protein OS=Zea mays PE=2 SV=1 - [B4FBY6_MAIZE]	45.77	3	16	188	402	44.9722	4.70361	0.950817	31	7.34629	0.864357	21	12.6696	0.997726	29	12.5294	1.12728	31	12.2873	1.25405	21	12.9786	1.05288	29	19.459	1.01613	31	8.62763	0.969515	21	10.5228	0.990197	29	9.85031	0.935222	31	7.54218	0.978354	21	7.39309	0.993624	29	7.71345
C0PDB0	Phosphoglycerate kinase OS=Zea mays PE=2 SV=1 - [C0PDB0_MAIZE]	45.74	12	17	175	411	43.17	5.33838	0.92943	11	8.70113	0.896385	12	10.0729	0.898146	17	8.60639	1.4929	11	10.1536	1.64771	12	18.2368	1.48466	17	16.5793	0.862906	11	18.747	0.797264	12	8.99835	0.844397	17	16.6342	0.849972	11	6.01197	0.808863	12	21.6638	0.86052	17	14.6715
A0A1D6FC43	Importin subunit alpha OS=Zea mays GN=ZEAMMB73_Zm00001d008345 PE=3 SV=1 - [A0A1D6FC43_MAIZE]	45.73	3	18	111	527	57.8168	5.38916	1.03903	6	9.15147	0.983699	7	5.21552	1.02659	3	3.49258	0.848148	6	16.1773	0.966811	7	22.5914	0.825006	3	16.2461	0.965959	6	6.59946	1.08019	7	10.7893	1.02172	3	18.3781	1.20606	6	6.10404	1.01161	7	4.86435	1.02425	3	11.4888
K7VQG5	Phospholipase D OS=Zea mays GN=100280155 PE=3 SV=1 - [K7VQG5_MAIZE]	45.69	12	31	142	812	92.2272	5.69385	0.842228	20	11.8817	0.918219	16	8.58097	0.844289	18	9.06583	1.66017	20	12.9516	1.61136	16	18.8633	1.74167	18	18.3928	0.793469	20	14.5436	0.775739	16	20.7148	0.747785	18	16.218	0.794818	20	17.3117	0.845373	16	13.7571	0.820707	18	15.4598
C4J148	Uncharacterized protein OS=Zea mays PE=2 SV=1 - [C4J148_MAIZE]	45.68	2	5	11	162	18.2305	6.53662	1.07402	1					0.922406	2	24.2501	0.781911	1					0.823187	2	8.59147	1.195	1					1.22083	2	9.7789	0.998443	1					1.02786	2	28.2511
A0A1D6L8I1	Uncharacterized protein OS=Zea mays GN=100277106 PE=4 SV=1 - [A0A1D6L8I1_MAIZE]	45.64	12	12	94	390	40.9383	9.15869	0.789842	29	18.8862	0.792588	26	12.1254	0.845137	39	10.4974	1.84924	29	22.5421	1.99446	26	21.5365	1.94127	39	23.9594	0.687715	29	13.1559	0.684891	26	17.5381	0.741409	39	18.5623	0.696649	29	25.9217	0.696535	26	23.8325	0.678789	39	16.9668
B6STR1	dTDP-4-dehydrorhamnose reductase OS=Zea mays PE=2 SV=1 - [B6STR1_MAIZE]	45.63	10	12	41	309	34.0034	6.90283	1.05205	10	9.96984	1.10172	9	11.9489	1.10158	11	9.05402	0.786666	10	29.0263	0.823279	9	9.57836	0.79686	11	14.5504	1.10742	10	11.3257	1.04683	9	6.1787	1.05329	11	7.80913	1.05166	10	3.15818	1.0544	9	3.18776	1.08882	11	4.33926
A0A1D6GKX8	Threonine--tRNA ligase mitochondrial 1 OS=Zea mays GN=103626016 PE=3 SV=1 - [A0A1D6GKX8_MAIZE]	45.6	9	30	124	739	84.367	7.09326	0.985685	17	7.64525	0.999667	13	5.15563	1.0068	11	3.31086	0.922317	17	16.61	0.904771	13	1.70973	0.921522	11	7.83637	1.08458	17	6.83335	1.09869	13	4.7535	1.07337	11	5.19213	1.04848	17	6.15982	1.05428	13	3.05921	1.03236	11	4.87181
B6T6I3	Ubiquitin-activating enzyme E1 domain-containing protein 1 OS=Zea mays PE=2 SV=1 - [B6T6I3_MAIZE]	45.59	2	11	54	397	43.1651	4.66553	1.12707	2	0.696312	1.01328	1		1.10778	3	0.366357	0.725968	2	14.5961	0.709282	1		0.674221	3	9.76957	1.17343	2	5.96514	1.1572	1		1.20039	3	5.71478	1.0138	2	2.54349	1.13829	1		1.00978	3	0.344582
B6TJW0	Uncharacterized protein OS=Zea mays PE=2 SV=1 - [B6TJW0_MAIZE]	45.58	13	13	52	362	40.2395	7.28369	0.950426	18	7.67196	0.969956	16	11.4817	1.00576	18	8.68641	0.641336	18	29.4591	0.603269	16	51.4524	0.705806	18	48.1776	1.2695	18	11.0075	1.32192	16	10.827	1.23436	18	19.9422	1.10866	18	16.5685	1.11719	16	6.17446	1.07412	18	8.58808
A0A1D6ES06	Caffeoyl-CoA O-methyltransferase 1 OS=Zea mays GN=ZEAMMB73_Zm00001d005998 PE=4 SV=1 - [A0A1D6ES06_MAIZE]	45.56	9	10	27	248	26.4698	5.22412	0.85096	7	8.21938	0.866795	8	18.077	0.92429	11	12.2057	0.949515	7	13.2521	1.00684	8	22.2793	1.04227	11	11.2308	1.06111	7	1.79588	1.06693	8	5.16405	1.08545	11	10.9306	1.1327	7	11.8177	1.10466	8	8.37771	1.10925	11	4.48386
C0HEE6	Peroxidase OS=Zea mays GN=ZEAMMB73_Zm00001d020808 PE=2 SV=1 - [C0HEE6_MAIZE]	45.53	14	14	72	347	37.9798	5.52881	0.884963	24	10.4772	0.85676	23	7.51132	0.846183	25	6.96571	1.44123	24	13.0368	1.44785	23	12.5145	1.51459	25	15.101	0.872938	24	13.2262	0.82168	23	9.53284	0.788043	25	12.909	0.892242	24	9.01556	0.924514	23	6.32871	0.942549	25	9.64151
C0P732	Hsp70-Hsp90 organizing protein 3 OS=Zea mays GN=ZEAMMB73_Zm00001d002823 PE=2 SV=1 - [C0P732_MAIZE]	45.52	20	29	103	580	65.0848	6.25244	1.19541	17	8.92298	1.18616	19	6.39669	1.18414	27	7.2649	0.827991	17	15.9387	0.859549	19	12.8681	0.795981	27	15.3611	1.13034	17	9.02756	1.12767	19	9.01295	1.10502	27	9.30492	0.845936	17	6.73073	0.870193	19	5.90281	0.864036	27	10.6033
B4FQQ2	Uncharacterized protein OS=Zea mays PE=2 SV=1 - [B4FQQ2_MAIZE]	45.52	3	4	26	134	12.4982	8.54346	0.958986	7	9.78885	0.922491	6	13.7359	0.960193	7	13.5637	0.758422	7	40.9606	0.703444	6	28.495	0.973156	7	41.8915	1.30689	7	17.8158	1.09929	6	4.20097	1.11878	7	6.41433	1.05314	7	13.1813	1.23182	6	12.5148	1.06531	7	11.7163
C0P9T6	Sterol 14-demethylase OS=Zea mays GN=100382691 PE=2 SV=1 - [C0P9T6_MAIZE]	45.51	1	19	64	490	55.5886	8.32373	1.2537	1		1.04667	1		1.22126	1		0.426476	1		0.437854	1		0.552675	1		0.957052	1		1.3045	1		1.08696	1		1.37304	1		1.20855	1		1.09289	1
A0A1D6MV33	Plasma membrane ATPase OS=Zea mays GN=100502231 PE=3 SV=1 - [A0A1D6MV33_MAIZE]	45.5	12	37	220	956	105.405	6.63916	0.829888	19	12.3452	0.828913	14	13.4576	0.867238	22	12.3785	1.36503	19	17.1975	1.41749	14	8.78916	1.42785	22	8.57347	0.981562	19	12.1281	0.929628	14	9.48629	0.927193	22	11.5627	0.856751	19	10.1431	0.889883	14	9.21619	0.880506	22	9.22924
B4FS63	26S proteasome non-ATPase regulatory subunit 7 homolog A OS=Zea mays GN=100274928 PE=2 SV=1 - [B4FS63_MAIZE]	45.48	2	11	56	310	34.8955	6.72705	1.19089	1		1.27211	2	11.3747	1.20449	2	12.1473	0.358525	1		0.829428	2	44.453	0.671285	2	56.5397	1.28153	1		0.968474	2	3.90597	1.05129	2	0.363863	1.19736	1		0.927778	2	15.0623	1.00441	2	13.6026
A0A1D6JKV4	Actin-related protein 4 OS=Zea mays GN=100279759 PE=3 SV=1 - [A0A1D6JKV4_MAIZE]	45.45	15	15	38	429	47.1017	5.17334	0.993321	16	8.18754	1.01709	9	10.0373	1.01247	13	8.77597	1.06173	16	20.9412	1.10676	8	16.3942	1.13944	13	13.3667	1.02809	16	7.17918	0.960204	9	10.6905	0.982825	13	9.61925	0.975124	16	7.91778	0.975823	9	9.50313	0.969392	13	7.45291
B6TII5	Pyruvate kinase OS=Zea mays PE=2 SV=1 - [B6TII5_MAIZE]	45.42	2	18	93	513	55.281	8.06006	0.872849	2	26.6068	0.774035	1		0.856057	3	2.45795	1.00922	2	11.946	0.950091	1		1.0423	3	21.1364	1.11786	2	23.3386	1.23163	1		1.01601	3	1.90761	1.0261	2	9.72912	1.08579	1		1.15736	3	2.19302
B6T574	Pyruvate kinase OS=Zea mays PE=2 SV=1 - [B6T574_MAIZE]	45.38	1	20	72	509	54.8833	7.15186	1.20771	1		1.14935	1		1.20225	2	10.2045	1.18649	1		1.14773	1		0.995618	2	5.10009	0.777821	1		0.863077	1		0.832092	2	1.53675	0.875773	1		0.90003	1		0.982222	2	16.1381
A0A1D6I5Q7	Aspartate aminotransferase OS=Zea mays GN=ZEAMMB73_Zm00001d020696 PE=4 SV=1 - [A0A1D6I5Q7_MAIZE]	45.38	12	12	48	368	40.2724	5.22412	1.01797	16	9.5099	1.05326	15	7.7557	0.98202	17	12.26	0.801061	16	12.4521	0.803892	15	13.9314	0.875199	17	9.89036	1.18226	16	13.7032	1.09256	15	5.38155	1.06536	17	9.53326	1.01646	16	9.62433	1.04282	15	4.24855	1.06011	17	5.34601
K7VNE0	Phosphoenolpyruvate carboxykinase homolog2 OS=Zea mays GN=ZEAMMB73_Zm00001d047893 PE=3 SV=1 - [K7VNE0_MAIZE]	45.37	20	21	94	659	72.5244	6.75635	0.906116	25	7.54338	0.919362	33	9.90029	0.914278	32	10.3185	0.761229	25	16.3726	0.719575	33	26.3727	0.735603	31	27.532	1.25731	25	4.22484	1.28178	33	13.2054	1.21062	32	19.8205	1.04392	25	13.8195	1.09825	33	8.43704	1.10303	32	11.3951
Q49HD8	12-oxo-phytodienoic acid reductase OS=Zea mays GN=OPR7 PE=2 SV=1 - [Q49HD8_MAIZE]	45.36	5	13	46	399	44.0763	8.36768	1.06948	4	5.88512	1.09008	3	8.33625	1.01432	4	1.8558	0.990917	4	19.8494	0.952004	3	10.3382	0.86622	4	12.9986	0.999569	4	2.61329	0.960533	3	15.5243	0.956236	4	15.1927	0.924415	4	26.9364	1.06131	3	10.771	1.09233	4	4.42026
B6TLR1	Vignain OS=Zea mays PE=2 SV=1 - [B6TLR1_MAIZE]	45.36	13	13	87	377	40.5912	8.71924	0.993547	29	11.608	1.01171	26	12.7083	0.961231	31	11.2415	1.25387	29	23.3016	1.16777	26	17.091	1.1725	31	37.9636	0.83439	29	19.6784	0.826536	26	11.3845	0.853644	31	9.97931	0.981575	29	21.0329	1.04857	26	11.8071	1.09887	31	16.4209
B4FGL9	60S ribosomal protein L11-1 OS=Zea mays GN=100193878 PE=2 SV=1 - [B4FGL9_MAIZE]	45.3	1	7	85	181	20.7219	9.92041	0.981138	5	5.25451	0.922163	4	7.3942	0.894125	5	3.47862	1.11505	5	5.62889	1.08271	4	10.606	1.07448	5	4.51145	0.843836	5	1.7725	1.0652	4	0.689183	1.05371	5	6.86948	1.10575	5	7.43154	0.958127	4	1.58284	1.0449	5	2.231
B4FZU9	Dihydropyrimidine dehydrogenase (NADP(+)) chloroplastic OS=Zea mays GN=100274265 PE=2 SV=1 - [B4FZU9_MAIZE]	45.3	15	15	101	415	45.6441	6.45557	0.942481	33	10.3475	0.900196	32	12.7875	0.913828	36	10.6206	1.28282	33	16.7797	1.31452	32	24.0672	1.31974	36	23.4021	0.92299	33	8.79911	0.921895	32	13.166	0.8832	36	13.6436	0.921363	33	8.57102	0.90627	32	8.67998	0.924027	36	8.77472
A0A1D6DVJ7	Plasma membrane ATPase OS=Zea mays GN=ZEAMMB73_Zm00001d002006 PE=3 SV=1 - [A0A1D6DVJ7_MAIZE]	45.3	2	28	241	744	80.9855	5.98584	0.72358	6	18.0835	0.734716	6	14.8863	0.820367	6	15.5612	1.81976	6	25.1528	1.89762	6	25.5733	1.70726	6	11.3038	0.724547	6	19.5895	0.658557	6	30.267	0.787855	6	10.4715	0.798467	6	18.1563	0.820597	6	16.2613	0.796698	6	2.32043
B6U219	Alpha-1,4-glucan-protein synthase OS=Zea mays PE=2 SV=1 - [B6U219_MAIZE]	45.27	13	14	52	349	38.9017	6.63916	1.07403	20	5.98283	1.05518	11	9.16642	1.08957	15	10.6837	1.13642	20	16.0298	1.10778	11	9.90176	1.19641	15	18.8544	0.943351	20	14.7511	0.945737	11	11.065	0.908639	15	16.7423	0.930472	20	8.59839	0.917343	11	6.65671	0.890581	15	10.0987
A0A1D6QTX8	RuvB-like helicase OS=Zea mays GN=100191624 PE=3 SV=1 - [A0A1D6QTX8_MAIZE]	45.27	5	14	38	433	47.2286	5.22412	1.073	5	9.63347	0.999598	4	7.56975	0.986572	5	15.9817	0.890786	5	12.9564	1.07572	4	15.8354	1.05709	5	22.5724	1.03191	5	17.0155	0.987213	4	13.6404	0.9525	5	19.296	1.07846	5	2.31489	0.923423	4	2.73833	1.03251	5	5.80999
B4FN58	Protein-L-isoaspartate O-methyltransferase OS=Zea mays PE=2 SV=1 - [B4FN58_MAIZE]	45.26	7	7	22	232	24.7666	5.90967	1.09346	9	4.57686	1.05679	8	5.02945	1.09619	5	8.79762	1.06351	9	2.99344	1.13027	8	11.1092	1.16203	5	22.0465	1.00628	9	7.07716	0.918749	8	3.79078	0.893938	5	2.62388	0.906268	9	8.36	0.910379	8	6.52322	0.89509	5	20.0417
B6TMH0	60S ribosomal protein L27 OS=Zea mays PE=2 SV=1 - [B6TMH0_MAIZE]	45.26	1	6	98	137	15.5937	10.4771				1.22075	3	9.52593	1.24576	2	1.41569				1.13722	3	3.99569	1.27929	2	9.27771				0.861436	3	10.6663	0.799084	2	3.81025				0.844768	3	6.60999	0.743348	2	6.62707
B4F9U8	Uncharacterized protein OS=Zea mays PE=2 SV=1 - [B4F9U8_MAIZE]	45.26	1	18	78	369	41.338	6.39209	1.0839	1		1.03629	1		1.04875	1		0.734937	1		0.645604	1		0.708318	1		0.922171	1		1.28013	1		1.20008	1		1.28588	1		1.06189	1		1.04202	1
K7UZN5	Putative oxidoreductase, aldo/keto reductase family protein OS=Zea mays GN=ZEAMMB73_Zm00001d011363 PE=4 SV=1 - [K7UZN5_MAIZE]	45.22	8	13	75	345	38.2277	6.62451	0.914574	14	6.05184	0.91577	11	9.24442	0.880175	14	7.82526	1.55214	14	25.1445	1.79288	11	28.5308	1.85047	14	13.711	0.724225	14	25.5644	0.751717	11	29.1044	0.705354	14	16.3666	0.785026	14	15.794	0.765657	11	20.1508	0.773946	14	12.6928
B6TBM4	USP family protein OS=Zea mays PE=2 SV=1 - [B6TBM4_MAIZE]	45.21	2	7	42	261	27.6166	4.88135	1.04964	1		1.12877	2	4.06058	1.056	2	5.7646	1.06465	1		1.305	2	5.38511	1.32197	2	10.492	1.07551	1		0.75191	2	6.23485	0.858681	2	9.92628	0.869711	1		0.881654	2	2.70503	0.847517	2	11.4392
B4FRC4	Serine--tRNA ligase cytoplasmic OS=Zea mays GN=ZEAMMB73_Zm00001d048174 PE=2 SV=1 - [B4FRC4_MAIZE]	45.2	19	19	75	458	51.6313	6.66846	1.02925	26	7.23043	0.999917	22	15.4263	0.98593	27	9.5819	0.88583	26	15.8815	0.883263	22	20.6605	0.854339	27	26.4386	1.02319	26	7.74441	1.04067	22	8.21143	1.02731	27	11.0146	1.1361	26	6.42462	1.07952	22	6.75411	1.09773	27	8.77922
A0A1D6E6B3	Isocitrate dehydrogenase [NADP] OS=Zea mays GN=ZEAMMB73_Zm00001d003083 PE=3 SV=1 - [A0A1D6E6B3_MAIZE]	45.19	17	21	131	489	54.5291	8.26514	1.03982	23	5.50378	1.06296	23	6.62107	1.01368	29	6.86657	0.910895	23	16.5635	0.921442	23	11.6169	0.983759	29	17.9243	1.05788	23	7.52888	1.02376	23	4.25808	1.00366	29	10.6866	1.04143	23	4.91957	1.02386	23	5.54781	1.01238	29	9.00725
B4G0S0	Putative ADP-ribosylation factor GTPase-activating protein AGD11 OS=Zea mays GN=100274407 PE=2 SV=1 - [B4G0S0_MAIZE]	45.17	12	20	136	476	51.2172	7.37158	1.05513	28	8.20695	1.00564	26	9.04277	0.991374	31	9.22121	0.872942	28	17.3642	0.840866	26	23.0239	0.877799	31	19.5356	1.06043	28	9.23404	1.13492	26	7.48005	1.08291	31	5.89417	1.08564	28	12.0097	1.05852	26	7.06388	1.06379	31	7.65778
B6T2Y5	S-formylglutathione hydrolase OS=Zea mays GN=100282053 PE=2 SV=1 - [B6T2Y5_MAIZE]	45.17	11	11	95	290	31.8658	6.60986	1.03729	27	13.4335	1.05842	31	9.0033	1.05702	37	9.41802	1.00425	27	21.457	1.02871	31	16.6585	0.964103	37	19.069	1.00769	27	13.8715	0.966313	31	10.2785	0.991368	37	8.3927	0.994218	27	10.1747	0.993445	31	8.00929	1.01747	37	8.28362
B4FAM6	60S ribosomal protein L13a-1 OS=Zea mays GN=ZEAMMB73_Zm00001d034059 PE=2 SV=1 - [B4FAM6_MAIZE]	45.15	3	10	153	206	23.585	10.1987	0.947517	9	10.2096	0.860855	11	10.462	0.902387	12	5.23777	0.968282	9	21.0922	0.90653	11	13.6448	0.934412	12	10.8023	1.04048	9	15.8123	1.14507	11	7.45809	1.11434	12	8.02816	1.12972	9	7.05467	1.11437	11	4.45301	1.08125	12	6.6327
C0P7L9	Uncharacterized protein OS=Zea mays PE=2 SV=1 - [C0P7L9_MAIZE]	45.13	4	4	13	113	12.4896	5.47803	0.809857	5	6.8543	0.990879	3	6.55428	0.900789	5	3.73791	1.21582	5	21.0558	1.19263	3	28.0965	1.38936	5	21.7425	1.0461	5	8.39395	1.03653	3	10.3375	0.843387	5	2.38724	0.944716	5	7.99658	0.948405	3	4.61872	0.956088	5	4.68338
B4FBD5	Uncharacterized protein OS=Zea mays PE=2 SV=1 - [B4FBD5_MAIZE]	45.1	12	12	77	388	40.4994	6.32861	1.05643	23	8.83217	1.06493	24	8.07033	1.03422	30	8.91621	0.94894	23	11.8706	1.00234	24	14.3376	1.00501	30	9.71134	1.07641	23	8.16399	1.01726	24	9.49296	1.02358	30	7.96927	0.934948	23	7.82523	0.99387	24	6.30279	0.968167	30	3.72385
A0A1D6GBB9	SGS domain-containing protein OS=Zea mays GN=100193968 PE=4 SV=1 - [A0A1D6GBB9_MAIZE]	45.09	6	7	26	173	19.3703	8.52881	1.25056	8	6.0596	1.22214	4	13.0961	1.24837	10	9.57925	0.663362	8	28.4796	0.672497	4	7.67145	0.593172	10	45.0022	1.1778	8	7.28471	1.1526	4	4.22588	1.1481	10	8.18681	0.96247	8	8.20878	0.967352	4	3.47628	0.958432	10	7.95313
A0A1D6JWL2	Chorismate synthase OS=Zea mays GN=ZEAMMB73_Zm00001d028477 PE=3 SV=1 - [A0A1D6JWL2_MAIZE]	45.09	16	16	82	428	45.7282	7.03467	0.904759	30	8.20538	0.942304	25	12.7357	0.945466	27	10.3826	1.26447	30	20.0891	1.27749	25	13.5758	1.20529	27	15.6229	0.963681	30	12.2215	0.902356	25	8.25876	0.939366	27	10.9647	0.92817	30	11.2478	0.907218	25	6.88571	0.943417	27	9.13761
B4FHE4	60S ribosomal protein L17-2 OS=Zea mays GN=100194089 PE=2 SV=1 - [B4FHE4_MAIZE]	45.03	2	7	52	171	19.3803	10.1401	0.968635	4	3.28631	1.133	3	0.892377	1.04007	5	11.4218	0.989567	4	14.5289	0.990995	3	6.91877	0.957871	5	9.80809	1.10249	4	15.357	0.977825	3	2.09636	1.01235	5	7.4285	1.02749	4	15.6013	1.00668	3	0.0637932	1.00399	5	2.35946
B4FKA4	Uncharacterized protein OS=Zea mays GN=100216896 PE=2 SV=1 - [B4FKA4_MAIZE]	45.03	2	6	42	151	16.3537	10.5649	0.930068	1		0.970083	2	7.92598	0.992551	2	8.86229	1.10133	1		1.30289	2	11.0295	1.36888	2	16.4901	1.12041	1		0.913224	2	9.36086	0.879382	2	16.6376	0.912322	1		0.877848	2	13.4089	0.845644	2	16.4579
B6SKS2	Uncharacterized protein OS=Zea mays PE=2 SV=1 - [B6SKS2_MAIZE]	45.02	6	13	48	311	33.9182	6.44287	1.2182	8	10.0961	1.29882	7	15.5315	1.16593	8	22.8909	1.34148	8	6.52745	1.564	7	23.7296	1.44902	8	18.2311	0.739712	8	20.6872	0.602657	7	66.4152	0.748227	8	38.6221	0.764294	8	16.7662	0.688704	7	31.2385	0.79643	8	26.7163
C0P7E7	Actin-interacting protein 1-2 OS=Zea mays GN=100382413 PE=2 SV=1 - [C0P7E7_MAIZE]	44.99	4	21	57	609	66.1654	6.7124	1.16123	1		1.18413	7	8.70738	1.16059	2	8.9119	1.20144	1		1.07082	7	22.6928	1.11363	2	10.5851	0.87825	1		0.928059	7	14.8346	0.850624	2	16.7715	0.814625	1		0.924091	7	7.9097	0.911351	2	7.83118
B4FV70	Gibberellin 20-oxidase4 OS=Zea mays GN=ZEAMMB73_Zm00001d013725 PE=2 SV=1 - [B4FV70_MAIZE]	44.99	1	15	89	349	39.142	5.74463	0.636951	3	72.3372	0.509458	3	52.2332	0.590355	4	52.9215	0.603065	3	4.47839	0.539745	4	26.3621	0.722469	4	23.062	1.66595	3	22.6467	1.54158	4	19.0233	1.31614	4	28.8939	1.16127	3	3.17427	1.41668	4	7.42299	1.36563	4	15.638
B6TF99	Gibberellin 20 oxidase 2 OS=Zea mays PE=2 SV=1 - [B6TF99_MAIZE]	44.99	1	15	87	349	39.2039	5.74463	1.84931	3	17.9132	1.88176	3	25.2455	1.71518	3	2.85043	0.634113	3	49.3412	0.603973	3	7.86056	0.628107	3	5.25347	0.834378	3	13.4801	0.881911	3	7.35273	0.792806	3	2.32206	0.629309	3	13.893	0.674759	3	39.8252	0.776226	3	5.18283
A0A1D6E6L0	Polyadenylate-binding protein OS=Zea mays GN=ZEAMMB73_Zm00001d003106 PE=3 SV=1 - [A0A1D6E6L0_MAIZE]	44.98	10	23	129	618	67.8533	9.18799	1.04612	16	10.4318	1.04566	14	7.47383	1.06007	14	8.42031	0.694018	16	17.2092	0.707627	14	11.306	0.687017	14	16.0793	1.19529	16	12.0438	1.14764	14	7.39134	1.19624	14	3.82267	1.07637	16	8.19162	1.08819	14	4.96278	1.06991	14	5.31022
K7V2Z8	Carbamoyl-phosphate synthase large chain chloroplastic OS=Zea mays GN=103636016 PE=3 SV=1 - [K7V2Z8_MAIZE]	44.97	11	45	190	1174	127.206	5.69385	1.01226	16	5.90923	0.989191	12	4.84591	1.00239	15	7.5721	0.788109	16	14.2067	0.90322	12	10.9355	0.804363	15	24.9136	1.07972	16	15.4054	1.1229	12	10.3177	1.11597	15	12.2136	1.09301	16	6.77594	1.05492	12	4.87647	1.05899	15	5.63078
B6T1K2	60S acidic ribosomal protein P1 OS=Zea mays PE=2 SV=1 - [B6T1K2_MAIZE]	44.95	1	2	21	109	11.0056	4.41162	1.10651	4	4.69538	1.11835	4	4.02293	1.04244	4	0.342831	0.915929	4	5.3273	0.991834	4	6.46846	1.12796	4	2.34235	1.13319	4	6.40061	0.98513	4	7.63212	0.971494	4	3.48705	0.889497	4	3.76438	0.974836	4	1.64074	0.947776	4	4.56427
B6T0Z6	60S acidic ribosomal protein P1 OS=Zea mays PE=2 SV=1 - [B6T0Z6_MAIZE]	44.95	1	2	20	109	10.9766	4.4624	1.02728	6	7.51313	0.937392	2	3.88441	1.01082	4	1.798	0.796026	6	8.37208	0.847449	2	3.57072	0.752511	4	11.5377	1.13674	6	8.18659	1.08104	2	8.18359	1.12099	4	4.74267	1.07471	6	1.22358	1.15576	2	1.68513	1.13063	4	1.0042
B6UE23	60S ribosomal protein L18a OS=Zea mays PE=2 SV=1 - [B6UE23_MAIZE]	44.94	1	9	116	178	21.4591	10.6089	0.92309	5	5.13432	0.99152	6	1.86614	1.01314	5	2.01851	0.891506	5	21.0713	1.04934	6	3.04121	1.02984	5	10.3562	1.15045	5	14.2391	0.983685	6	5.03118	1.00843	5	9.33401	1.0718	5	11.8482	1.03177	6	6.47925	1.00419	5	6.4792
A0A096RIV3	Proton pump-interactor 1 OS=Zea mays GN=103647378 PE=4 SV=1 - [A0A096RIV3_MAIZE]	44.89	18	25	108	617	69.2414	8.88037	1.03067	28	7.00629	1.0183	25	12.4689	1.01573	27	6.16749	0.56899	28	35.8398	0.559204	25	30.3004	0.563916	27	41.2375	1.18	28	15.688	1.28244	25	10.8967	1.24283	27	12.3027	1.19556	28	15.0418	1.15208	25	9.53895	1.15174	27	4.99953
B6SHY0	ATOZI1 OS=Zea mays GN=100284990 PE=2 SV=1 - [B6SHY0_MAIZE]	44.87	4	4	40	78	8.55631	8.79248	0.898023	12	6.44366	0.864319	13	10.6627	0.928568	15	13.1617	1.46982	12	19.2331	1.46305	13	21.9093	1.41397	15	22.6549	0.813089	12	16.192	0.783671	13	23.9542	0.872962	15	15.4927	0.87086	12	11.2425	0.813442	13	20.5331	0.876485	15	14.236
B4G1C9	Dihydrolipoamide acetyltransferase component of pyruvate dehydrogenase complex OS=Zea mays GN=100274483 PE=2 SV=1 - [B4G1C9_MAIZE]	44.86	5	13	72	457	47.6299	8.104	1.07083	5	10.9074	1.11355	4	7.66893	1.17806	7	13.0036	0.893565	5	25.0444	0.834482	4	25.3176	0.707987	7	53.0267	0.979882	5	11.4365	1.03361	4	4.26596	1.0181	7	27.6116	1.04105	5	9.91271	1.0502	4	3.78974	1.01281	7	20.3561
A0A1D6J321	Aconitate hydratase OS=Zea mays GN=ZEAMMB73_Zm00001d024952 PE=3 SV=1 - [A0A1D6J321_MAIZE]	44.84	25	33	188	892	97.3393	6.37939	1.16873	32	6.05936	1.15582	26	6.80893	1.15081	28	8.58876	1.50863	32	15.5083	1.55538	26	13.1252	1.52001	28	17.2038	0.675721	32	17.4397	0.67508	26	19.3267	0.701895	28	21.3127	0.736623	32	16.5038	0.749108	26	16.3732	0.756574	28	11.9538
B4FH95	Uncharacterized protein OS=Zea mays PE=2 SV=1 - [B4FH95_MAIZE]	44.81	14	15	56	366	40.0432	8.83643	0.555046	16	54.3832	0.601429	18	54.4678	0.62208	21	54.854	0.585018	16	55.905	0.60384	18	43.0783	0.613704	21	52.728	1.53307	16	18.8212	1.46709	18	27.2962	1.50412	21	25.1014	1.2657	16	20.9773	1.25381	18	14.7765	1.25692	21	12.5254
K7V7I6	Serine/threonine-protein phosphatase 2A 65 kDa regulatory subunit A beta isoform OS=Zea mays GN=103638140 PE=4 SV=1 - [K7V7I6_MAIZE]	44.8	2	19	143	587	65.7052	5.10986	1.14877	3	2.5523	1.16744	2	12.6814	1.29227	2	0.433323	1.24889	3	45.0881	1.28141	2	7.14035	0.951158	2	78.5578	0.798171	3	35.5357	0.696645	2	17.72	0.775878	2	41.8431	0.876496	3	50.8923	0.905181	2	11.5828	0.855829	2	30.1717
B6U990	Ankyrin repeat domain-containing protein 2 OS=Zea mays PE=2 SV=1 - [B6U990_MAIZE]	44.78	9	13	74	335	36.1842	4.58936	0.963732	8	7.24884	0.942505	8	14.7197	0.970315	13	8.80547	0.829568	8	17.6511	0.843797	8	7.46076	0.833285	13	18.1394	1.09531	8	10.2502	1.14266	8	11.2765	1.17258	13	11.6122	1.14615	8	7.77033	1.06313	8	4.93593	1.07762	13	7.52492
A0A1D6L210	NADH dehydrogenase [ubiquinone] iron-sulfur protein 1 mitochondrial OS=Zea mays GN=100280404 PE=3 SV=1 - [A0A1D6L210_MAIZE]	44.76	5	25	149	744	80.666	6.37939	0.930111	11	8.35849	0.911896	8	10.7804	1.03012	8	7.88794	1.29301	11	23.3865	1.43474	8	10.1829	1.46943	8	12.4604	0.878761	11	10.2929	0.839727	8	4.26133	0.79971	8	13.2288	0.924875	11	10.9331	0.901148	8	6.75409	0.909186	8	10.0913
B6TDW7	Secretory protein OS=Zea mays GN=100283021 PE=2 SV=1 - [B6TDW7_MAIZE]	44.74	7	7	31	228	24.4671	5.10986	0.762488	10	6.6828	0.777362	10	9.64487	0.786823	11	21.7661	2.28998	10	18.3156	2.33986	10	19.7632	2.5036	11	23.7163	0.59148	10	41.4712	0.523761	10	43.7583	0.581344	11	43.3355	0.507452	10	35.2782	0.496038	10	21.8732	0.514703	11	39.7919
C0PKZ2	Uncharacterized protein OS=Zea mays PE=2 SV=1 - [C0PKZ2_MAIZE]	44.73	1	13	29	313	34.1324	6.01123	1.05838	1		1.16658	1		1.17024	1		1.43653	1		1.43391	1		1.52326	1		0.735447	1		0.692972	1		0.737111	1		0.829806	1		0.790904	1		0.685619	1
B4FRJ8	Uncharacterized protein OS=Zea mays PE=2 SV=1 - [B4FRJ8_MAIZE]	44.73	12	12	28	351	38.9349	5.47803	0.93136	12	6.50605	1.0063	7	16.7455	0.924717	9	7.9188	1.02821	12	18.9871	1.07758	7	4.0248	1.19743	9	6.68238	1.0198	12	15.9614	0.944637	7	8.2741	0.947542	9	9.09274	1.01384	12	12.8726	1.01081	7	5.98832	1.00046	9	8.38483
B4FIZ5	Clathrin light chain OS=Zea mays GN=100277113 PE=2 SV=1 - [B4FIZ5_MAIZE]	44.72	10	11	56	284	30.3044	7.02002	1.24812	14	8.37438	1.2173	19	12.9813	1.21283	21	8.38472	0.824127	14	6.00935	0.818484	19	17.8232	0.949251	21	16.0002	1.00404	14	9.84861	1.00877	19	9.74192	0.962525	21	9.24262	0.949496	14	6.90091	0.959239	19	8.85442	0.931178	21	9.03739
B4FY32	Eukaryotic translation initiation factor 3 subunit K OS=Zea mays GN=100273909 PE=2 SV=1 - [B4FY32_MAIZE]	44.7	3	5	23	132	15.0729	6.26514	1.21423	3	4.51145	1.23219	4	10.7467	1.17655	4	4.97548	0.888683	3	4.75464	0.879507	4	9.21734	0.894384	4	20.6088	0.842451	3	6.59564	0.956084	4	5.26577	0.921242	4	3.49407	0.993665	3	16.986	0.970102	4	0.906944	0.966746	4	6.90834
P81009	Defensin-like protein 2 OS=Zea mays PE=1 SV=1 - [DEF2_MAIZE]	44.68	2	2	12	47	5.36434	8.1333	0.700658	3	0.42104	0.575405	4	8.8027	0.564868	5	7.53836	0.654877	3	36.6371	0.604929	4	19.7929	0.538102	5	12.0337	1.72242	3	15.3407	1.82719	4	4.25024	1.87319	5	7.08914	0.986417	3	1.62913	1.04879	4	2.3884	1.02726	5	5.66076
B6TT67	Glycosyltransferase OS=Zea mays PE=2 SV=1 - [B6TT67_MAIZE]	44.67	1	14	101	441	47.5262	6.52197							1.44261	1								1.65897	1								0.474557	1								0.534785	1
K7UW74	Dihydrolipoyl dehydrogenase OS=Zea mays GN=100381818 PE=3 SV=1 - [K7UW74_MAIZE]	44.66	8	20	123	562	59.6752	7.23975	0.966696	4	12.7881	0.978136	6	5.42054	0.928279	9	6.68955	1.05185	4	16.3933	0.945055	6	14.2048	0.781065	9	54.8023	1.05225	4	5.35571	1.11442	6	18.469	1.32259	9	25.3637	1.00715	4	9.63057	1.02664	6	7.39874	1.0346	9	7.31207
B4FHK5	NPL4 family protein OS=Zea mays GN=100194136 PE=2 SV=1 - [B4FHK5_MAIZE]	44.6	14	14	65	417	45.5606	5.46533	1.00821	24	7.35312	1.0234	18	12.2648	1.02042	22	14.0922	1.00484	24	9.8856	1.00951	18	5.84054	0.993268	22	15.9747	1.02396	24	8.26481	0.984284	18	9.82253	1.01015	22	10.6958	0.969434	24	9.17969	0.985249	18	4.66534	0.974819	22	7.7543
Q4TZJ2	Pyrroline-5-carboxylate reductase OS=Zea mays GN=p5cr PE=2 SV=1 - [Q4TZJ2_MAIZE]	44.6	11	11	66	287	29.7137	9.11475	1.03541	28	6.14742	1.03689	19	7.11095	1.07364	19	7.5912	0.700325	28	20.0369	0.708604	19	14.7965	0.696265	19	27.3561	1.11459	28	10.5076	1.14163	19	7.15266	1.09778	19	8.64495	1.18101	28	13.1001	1.11981	19	7.29707	1.09564	19	8.07236
C0P972	Dihydrolipoamide acetyltransferase component of pyruvate dehydrogenase complex OS=Zea mays PE=2 SV=1 - [C0P972_MAIZE]	44.59	6	16	92	471	48.9158	8.41162	1.06937	11	9.35402	1.00847	6	9.43258	1.05282	10	10.3791	0.913085	11	12.6172	0.804112	6	48.4172	0.751043	10	14.2013	1.02701	11	9.50652	1.1259	6	9.36707	1.08862	10	14.6538	1.0035	11	7.95254	1.05368	6	6.13559	1.00871	10	7.37097
A0A1D6MGB6	Coatomer subunit alpha OS=Zea mays GN=100192909 PE=4 SV=1 - [A0A1D6MGB6_MAIZE]	44.54	16	43	159	1217	136.388	6.97607	1.01131	15	8.33219	1.10608	19	9.29986	1.06796	19	13.8771	1.09515	15	19.2181	1.10017	19	20.2442	0.976733	19	26.0428	1.00735	15	10.8344	0.956115	19	7.22933	0.994643	19	12.5004	0.970953	15	5.11231	0.911793	19	5.72283	0.913484	19	8.51056
C0P869	Dihydroxy-acid dehydratase chloroplastic OS=Zea mays GN=100384514 PE=2 SV=1 - [C0P869_MAIZE]	44.5	1	18	123	591	63.2212	7.02002	0.828376	1								1.34314	1								0.80373	1								1.08156	1
A0A1D6DUN1	Leucine--tRNA ligase cytoplasmic OS=Zea mays GN=ZEAMMB73_Zm00001d001935 PE=3 SV=1 - [A0A1D6DUN1_MAIZE]	44.45	1	39	171	1118	126.098	6.55127				1.06117	1								1.30334	1								0.819874	1								0.88649	1
B6STD5	Uncharacterized protein OS=Zea mays GN=100275447 PE=2 SV=1 - [B6STD5_MAIZE]	44.44	2	2	8	81	9.11349	9.45166	0.915323	2	3.39008	0.851617	3	12.6724	0.826081	3	11.6299	1.22409	2	9.61613	1.19715	3	23.3294	1.56986	3	27.5291	1.02501	2	5.42497	0.956013	3	14.9501	0.891298	3	10.2683	0.897516	2	3.04317	0.979149	3	7.0146	0.930289	3	12.4052
K7TWV7	Peptidyl-prolyl cis-trans isomerase OS=Zea mays GN=103653580 PE=3 SV=1 - [K7TWV7_MAIZE]	44.44	3	7	225	171	18.274	8.17725	0.724328	13	126.661	0.777661	13	104.195	0.708572	13	94.6248	0.570262	13	29.8048	0.484319	13	40.8757	0.497688	13	16.5697	1.16236	13	20.7439	1.3107	13	30.3803	1.30565	13	27.8152	1.23885	13	34.122	1.20424	13	31.001	1.32647	13	23.1346
C0PLN9	D-3-phosphoglycerate dehydrogenase OS=Zea mays GN=100280735 PE=2 SV=1 - [C0PLN9_MAIZE]	44.44	2	19	146	612	63.884	7.28369	0.987462	2	5.93823	0.960744	2	3.27735	1.03492	2	1.59178	0.864308	2	5.69619	1.0324	2	7.06089	0.906302	2	1.05939	1.06043	2	5.77546	1.04806	2	3.0071	1.06507	2	1.15966	1.12981	2	3.95512	1.00504	2	6.12849	1.02158	2	3.58548
B4FEC8	Protein transport protein Sec61 subunit beta OS=Zea mays GN=ZEAMMB73_Zm00001d011185 PE=2 SV=1 - [B4FEC8_MAIZE]	44.44	2	2	6	81	8.21222	11.312	0.923636	2	7.50802	0.975716	2	9.18982	0.958777	2	3.6368	0.825539	2	22.3492	0.760233	2	7.63606	0.756565	2	2.43044	1.15864	2	5.56107	1.19964	2	5.69047	1.13515	2	1.81007	1.12974	2	3.73981	1.0869	2	6.55482	1.1573	2	2.79356
B6T595	60S ribosomal protein L17 OS=Zea mays GN=100280639 PE=2 SV=1 - [B6T595_MAIZE]	44.44	1	7	65	171	19.5073	10.228	1.35382	1		1.3538	1		1.40718	1		1.34431	1		1.32968	1		1.33542	1		0.575132	1		0.643385	1		0.581747	1		0.771876	1		0.752106	1		0.734424	1
B4FJX6	Soluble inorganic pyrophosphatase OS=Zea mays GN=100216827 PE=2 SV=1 - [B4FJX6_MAIZE]	44.39	1	8	24	214	24.1744	5.84619	1.27286	1					1.18147	1		1.24825	1					1.25119	1		0.762115	1					0.843373	1		0.768124	1					0.795343	1
B6T3B2	Oxygen evolving complex 33kDa subunit OS=Zea mays GN=100272890 PE=2 SV=1 - [B6T3B2_MAIZE]	44.38	12	12	30	329	34.4976	5.64307	0.742245	9	22.6489	0.741926	10	13.7945	0.708781	11	19.4953	2.01047	9	33.0147	2.0823	10	25.0547	2.12266	11	34.5115	0.674364	9	30.0058	0.653769	10	25.0313	0.625975	11	36.3011	0.654296	9	35.0039	0.630601	10	36.1154	0.630854	11	39.4749
B4FR32	Glyceraldehyde-3-phosphate deHaseN1 OS=Zea mays GN=ZEAMMB73_Zm00001d050428 PE=2 SV=1 - [B4FR32_MAIZE]	44.38	1	16	43	498	53.2505	7.1958	0.898727	1		0.913138	1		0.924879	1		1.8281	1		1.7059	1		1.67768	1		0.674134	1		0.728662	1		0.748692	1		0.679568	1		0.759341	1		0.807066	1
B6TY06	Glycine-rich RNA-binding protein 2 OS=Zea mays PE=2 SV=1 - [B6TY06_MAIZE]	44.37	5	5	15	142	14.2626	5.2749	1.04761	4	6.98438	1.00591	4	16.4773	1.02514	5	19.4741	1.0604	4	10.4241	1.08939	4	10.6477	1.19114	5	2.26586	0.937763	4	3.27143	0.978443	4	6.71712	0.85464	5	19.3965	0.945965	4	6.52822	1.04592	4	4.06819	1.02513	5	16.05
C0P330	Vesicle-associated protein 1-1 OS=Zea mays GN=100280363 PE=2 SV=1 - [C0P330_MAIZE]	44.35	9	10	39	248	27.8383	6.03662	1.09826	13	6.35719	1.07051	10	5.52321	1.06397	14	6.52724	0.971243	13	19.0711	1.03671	10	7.17462	0.986178	14	16.6986	1.04264	13	14.2006	1.01298	10	6.57251	1.05069	14	8.82297	0.922658	13	8.14653	0.918844	10	3.57723	0.935421	14	5.04824
B6TNG4	Pollen-specific protein like OS=Zea mays PE=2 SV=1 - [B6TNG4_MAIZE]	44.34	3	3	12	106	11.6637	6.50732	1.22958	2	8.79483	1.22188	4	5.28307	1.11654	6	4.80399	0.756988	2	15.4986	0.739034	4	14.6363	0.848317	6	5.9055	0.948268	2	3.66538	0.947406	4	2.09612	0.949593	6	9.17795	1.09022	2	2.77883	1.07397	4	1.17736	1.06214	6	5.1679
B6TVN0	40S ribosomal protein S16 OS=Zea mays GN=100284613 PE=2 SV=1 - [B6TVN0_MAIZE]	44.3	2	8	77	149	16.8933	10.6968	0.945783	5	1.4162	0.891999	7	12.6183	0.884939	8	9.28007	1.06964	5	5.73606	1.15917	7	14.3697	1.11291	8	20.711	1.06125	5	12.5311	1.05473	7	8.90647	1.05362	8	14.7415	0.950826	5	19.9396	1.00382	7	4.05199	0.944459	8	7.00507
P49353	Farnesyl pyrophosphate synthase OS=Zea mays GN=FPS PE=2 SV=1 - [FPPS_MAIZE]	44.29	11	15	102	350	39.9882	5.2749	0.861253	28	13.2887	0.869355	24	10.263	0.87369	25	14.5276	0.486896	28	59.7769	0.565294	24	49.5078	0.473	25	66.444	1.46211	28	14.0785	1.32347	24	11.9477	1.28642	25	11.2114	1.27264	28	12.7274	1.21233	24	8.40019	1.24095	25	15.3703
P83506	Probable non-specific lipid-transfer protein 2 OS=Zea mays PE=1 SV=1 - [NLTP2_MAIZE]	44.29	3	3	10	70	7.30649	8.71924	0.543526	4	17.2481	0.609614	3	15.3549	0.48449	3	5.86666	0.363815	4	28.5675	0.318017	3	30.5943	0.341007	3	76.5944	1.90486	4	8.20855	1.97107	3	2.8961	2.18533	3	0.884655	1.16012	4	25.2894	0.980078	3	0.292875	1.0167	3	0.659628
B6T871	Lactoylglutathione lyase OS=Zea mays PE=2 SV=1 - [B6T871_MAIZE]	44.29	1	5	10	140	15.0837	5.79541				1.33592	1		1.26134	1					2.01505	1		1.68338	1					0.295044	1		0.511939	1					0.492463	1		0.67036	1
A0A1D6JT22	ATP synthase subunit gamma OS=Zea mays GN=ZEAMMB73_Zm00001d028207 PE=3 SV=1 - [A0A1D6JT22_MAIZE]	44.29	4	11	79	289	31.4243	8.68994	1.00268	10	9.99614	1.0284	10	22.8365	0.992102	10	16.7333	1.34616	10	21.1748	1.29544	10	47.2731	1.29294	10	41.675	0.819003	10	26.9615	0.873274	10	61.6808	0.889597	10	32.5084	0.87389	10	26.9705	0.893852	10	54.5807	0.881833	10	30.1353
B4FSB4	Leucine-rich repeat (LRR) family protein OS=Zea mays GN=100279844 PE=2 SV=1 - [B4FSB4_MAIZE]	44.28	4	11	42	332	35.4252	6.59521	0.496433	5	44.3545	0.59167	7	36.294	0.571039	9	62.9903	2.44863	5	5.22467	2.16237	7	5.82143	2.16265	9	20.9124	0.534109	5	15.0907	0.510999	7	14.515	0.601142	9	35.7057	0.796341	5	44.5001	0.779707	7	6.15568	0.895444	9	10.0845
B4FQ84	Glucose-6-phosphate 1-epimerase OS=Zea mays PE=2 SV=1 - [B4FQ84_MAIZE]	44.28	3	12	67	332	36.6307	6.17627	0.941747	1		1.0566	2	7.80811	0.947889	2	11.7539	1.18264	1		1.07772	2	41.9468	1.25116	2	8.61628	0.878675	1		0.915869	2	21.9519	0.941596	2	19.8251	1.04936	1		0.95032	2	12.9131	0.936064	2	3.29766
B6TFY4	40S ribosomal protein S27 OS=Zea mays PE=2 SV=1 - [B6TFY4_MAIZE]	44.19	4	4	51	86	9.55172	8.88037	1.07857	15	5.49247	1.01315	12	6.67861	1.0469	15	6.04393	0.994749	15	9.81444	0.975583	12	16.9278	0.951622	15	11.3978	0.992859	15	8.51621	1.02937	12	4.3898	1.03402	15	7.75846	0.981735	15	9.35368	0.981055	12	6.11384	1.02948	15	6.44479
B6T8U0	Plasminogen activator inhibitor 1 RNA-binding protein OS=Zea mays GN=103651256 PE=2 SV=1 - [B6T8U0_MAIZE]	44.18	3	16	106	378	40.4088	6.04932	1.162	2	1.83651	1.01262	4	12.5694	1.02326	3	12.4333	0.760401	2	4.01779	0.867439	4	12.3393	0.768231	3	12.5621	1.06245	2	1.19125	1.07085	4	2.90133	1.12328	3	7.39148	1.05395	2	1.81275	1.05728	4	1.95489	1.06305	3	0.332395
O81189	Invertase OS=Zea mays PE=2 SV=1 - [O81189_MAIZE]	44.18	3	23	176	593	65.7578	9.39307	1.09453	8	18.8843	1.05047	10	45.74	1.19653	11	26.2287	0.671355	8	21.443	0.477419	10	60.3155	0.592709	11	39.0202	1.14982	8	11.7554	1.17532	10	13.1999	1.1264	11	8.70982	1.14876	8	17.9127	1.14639	10	10.0984	1.06477	11	8.81016
C0P790	Eukaryotic translation initiation factor 3 subunit B OS=Zea mays GN=100216593 PE=2 SV=1 - [C0P790_MAIZE]	44.17	30	30	167	720	82.9476	5.22412	1.0831	52	7.30753	1.03609	57	10.4523	1.07815	53	7.11084	0.800071	52	24.6682	0.765907	57	20.0078	0.810488	53	20.7026	1.10456	52	11.6222	1.12201	57	5.24256	1.09732	53	7.30527	1.08021	52	12.9539	1.05619	57	6.67855	1.04509	53	6.12565
B6SGX0	60S ribosomal protein L36 OS=Zea mays GN=100283331 PE=2 SV=1 - [B6SGX0_MAIZE]	44.14	4	7	45	111	12.5823	11.5757	0.993047	13	7.99647	0.956224	9	13.1309	0.916108	9	6.40411	0.947357	13	11.4022	0.908501	9	6.41188	0.927431	9	9.14794	1.02706	13	9.29604	1.10036	9	2.77601	1.12336	9	5.73533	1.0626	13	7.26672	1.04618	9	6.28936	1.06058	9	5.66195
B6T6K3	Induced stolen tip protein TUB8 OS=Zea mays PE=2 SV=1 - [B6T6K3_MAIZE]	44.14	3	3	17	145	14.4068	3.6626	0.348157	4	35.4769	0.474505	4	46.8851	0.396657	7	53.0092	2.53978	5	13.9137	3.15593	5	22.881	2.81082	7	27.1596	0.602805	5	42.4212	0.539898	5	177.073	0.587175	7	37.1402	0.591401	5	34.8808	0.587279	4	62.8862	0.543042	7	59.6774
B4FBB9	Uncharacterized protein OS=Zea mays GN=542153 PE=2 SV=1 - [B4FBB9_MAIZE]	44.14	4	12	41	290	31.2216	4.95752	0.896344	5	7.12471	0.852012	4	4.13703	0.836103	4	6.64671	1.12931	5	15.3341	1.19081	4	2.97203	1.20869	4	7.14271	1.02392	5	15.5062	1.04028	4	0.784301	1.06957	4	3.33351	0.982773	5	3.1551	0.964297	4	2.3539	0.97075	4	2.66434
C0P723	Succinate--CoA ligase [ADP-forming] subunit alpha, mitochondrial OS=Zea mays PE=2 SV=1 - [C0P723_MAIZE]	44.11	1	9	88	263	27.2721	6.90283	1.06203	1					1.07267	1		1.41894	1					1.10786	1		0.724921	1					0.925785	1		0.852382	1					0.948898	1
A0A1D6HI46	Pyrophosphate--fructose 6-phosphate 1-phosphotransferase subunit alpha OS=Zea mays GN=PFP-ALPHA PE=3 SV=1 - [A0A1D6HI46_MAIZE]	44.08	2	19	103	583	63.4256	7.35693	1.18084	2	0.594474	1.15022	2	9.92478	1.17871	4	5.35542	0.902985	2	3.45142	0.856085	2	7.28066	0.923961	4	6.91195	0.870546	2	19.9222	0.951959	2	7.20909	0.888925	4	8.98509	1.0653	2	18.5088	1.05514	2	20.96	0.939819	4	6.78726
B4G1E6	Uncharacterized protein OS=Zea mays PE=2 SV=1 - [B4G1E6_MAIZE]	44.07	4	10	49	329	35.8769	5.09717	0.996098	3	19.6623	1.01626	5	6.79501	1.00647	4	8.80597	1.5332	3	40.4828	1.73585	5	50.4689	1.82621	4	31.4751	0.807731	3	11.7811	0.705965	5	16.288	0.640252	4	26.4002	0.855757	3	23.8718	0.657087	5	50.0133	0.672541	4	48.1205
B4F7V1	2-dehydro-3-deoxyphosphooctonate aldolase OS=Zea mays GN=100191165 PE=2 SV=1 - [B4F7V1_MAIZE]	43.99	10	10	45	291	31.7267	7.69385	0.927167	19	15.557	0.968565	14	12.6066	1.02649	12	15.255	1.18992	19	25.4326	1.14223	14	26.778	1.14237	12	30.9663	0.910269	19	16.0313	0.966042	14	11.2851	0.955489	12	7.74538	0.984496	19	18.0163	1.00146	14	12.0544	0.981446	12	6.23397
Q8S4W8	Pyruvate decarboxylase OS=Zea mays GN=pdc3 PE=3 SV=1 - [Q8S4W8_MAIZE]	43.97	16	20	162	605	64.9195	6.0874	1.11889	46	8.79921	1.13307	40	9.80969	1.12099	47	9.42129	0.846851	46	16.4074	0.888752	40	8.95526	0.84788	47	17.9213	1.00037	46	6.85098	0.92245	40	9.99538	0.930821	47	11.1669	1.06275	46	9.25551	1.07314	40	5.90193	1.10108	47	8.1034
B4G019	Hydroxyproline-rich glycoprotein family protein OS=Zea mays GN=100274292 PE=2 SV=1 - [B4G019_MAIZE]	43.97	9	11	115	307	33.3377	6.44287	0.872806	37	8.24302	0.863227	38	13.1982	0.902528	35	10.0881	1.77083	37	15.5224	1.7241	38	29.4176	1.68173	35	27.9305	0.736091	37	18.2224	0.726483	38	28.3745	0.744798	35	24.8355	0.706355	37	21.0894	0.74516	38	24.934	0.773823	35	18.1192
B4FGK8	Eukaryotic translation initiation factor 2 alpha subunit OS=Zea mays GN=100193869 PE=2 SV=1 - [B4FGK8_MAIZE]	43.95	5	17	65	339	38.2897	5.31299	1.04242	7	10.0704	1.12933	1		1.08179	3	1.78097	0.884394	7	13.4713	0.947832	1		0.901754	3	22.9996	1.11095	7	3.60115	1.00197	1		1.05205	3	7.06572	1.02079	7	10.376	0.965695	1		0.927546	3	0.122389
A0A1D6I5L0	Formate tetrahyrofolate ligase OS=Zea mays GN=541944 PE=3 SV=1 - [A0A1D6I5L0_MAIZE]	43.93	23	23	129	733	78.4346	8.33838	0.927442	44	6.57064	0.931746	41	12.5171	0.957748	44	9.24884	1.10221	44	8.69651	1.10873	41	14.9235	1.12942	44	9.75744	1.02107	44	9.83504	1.04029	41	7.20303	1.04377	44	12.0656	0.990629	44	6.4982	0.995357	41	6.17802	0.981166	44	5.19735
B6TF54	Chorismate mutase OS=Zea mays GN=103636619 PE=2 SV=1 - [B6TF54_MAIZE]	43.91	5	13	32	312	34.9831	7.48877	0.802315	3	11.4293	0.890082	3	6.7503	0.803961	5	12.95	0.890779	3	5.94148	0.912938	3	4.36715	0.922835	5	6.59481	1.18234	3	10.5902	1.15874	3	1.32844	1.22713	5	7.14855	1.144	3	1.63491	1.08893	3	0.522945	1.12592	5	4.28237
B6THU9	Peroxidase OS=Zea mays GN=100283382 PE=2 SV=1 - [B6THU9_MAIZE]	43.9	13	13	106	328	35.3582	7.66455	0.74626	37	14.5898	0.713529	31	20.3791	0.774984	38	22.2668	1.91845	37	25.9483	1.9609	31	27.7771	1.90403	38	29.8088	0.715649	37	31.9008	0.691308	31	31.1065	0.731023	38	20.178	0.684072	37	27.9056	0.715062	31	22.2625	0.774924	38	15.8531
B6T2K5	60S ribosomal protein L35 OS=Zea mays GN=100282013 PE=2 SV=1 - [B6T2K5_MAIZE]	43.9	3	8	65	123	14.3095	11.2974	0.77757	10	6.90026	0.847796	7	25.5842	0.901856	10	15.6716	0.862777	10	11.5795	0.93624	7	7.2831	0.898124	10	6.29336	1.18625	10	10.1068	1.12466	7	7.99658	1.0913	10	13.0103	1.16707	10	8.46573	1.05594	7	7.34617	1.01876	10	8.49449
B4FMA8	RNA-binding (RRM/RBD/RNP motifs) family protein OS=Zea mays GN=100217268 PE=2 SV=1 - [B4FMA8_MAIZE]	43.86	13	13	40	383	39.7521	8.90967	1.03477	11	5.47435	1.00023	15	7.75895	1.04729	13	3.86399	1.08442	11	4.82346	1.03059	15	10.484	0.968633	13	11.0978	0.94795	11	9.83021	1.03897	15	6.45103	1.03879	13	9.65004	0.978292	11	12.4536	0.960005	15	5.72607	1.00834	13	5.3024
A0A1D6LIK1	Peptidyl-prolyl cis-trans isomerase OS=Zea mays GN=ZEAMMB73_Zm00001d035761 PE=3 SV=1 - [A0A1D6LIK1_MAIZE]	43.82	4	10	97	251	26.4275	9.33447	0.933193	8	5.17626	0.934921	13	7.3836	0.923897	11	8.52159	1.23636	8	4.89107	1.25872	13	11.9587	1.2234	11	13.1553	0.946874	8	5.66425	0.927407	13	5.88894	0.961872	11	7.22257	0.960606	8	6.85264	0.945299	13	7.72974	0.965253	11	7.29347
B4FAK8	Calnexin homolog2 OS=Zea mays GN=542421 PE=2 SV=1 - [B4FAK8_MAIZE]	43.8	6	23	186	532	60.2084	4.84326	1.14099	15	15.161	1.11959	11	8.45084	1.16172	12	12.5279	1.05197	15	43.7419	1.27625	11	11.5481	1.22819	12	8.25391	1.00152	15	21.7751	0.834731	11	13.5434	0.847847	12	10.21	0.904075	15	19.8648	0.780019	11	15.6997	0.83706	12	9.38511
B4FEE3	60S ribosomal protein L27 OS=Zea mays GN=103642077 PE=2 SV=1 - [B4FEE3_MAIZE]	43.8	1	6	98	137	15.6267	10.4624	0.959916	1		0.772897	3	6.02879	0.995541	1		1.02743	1		0.954303	3	22.8722	1.03203	1		1.08661	1		1.20745	3	13.8587	1.04116	1		0.983086	1		1.10482	3	15.4884	0.98364	1
B4FTA3	60S ribosomal protein L27 OS=Zea mays GN=ZEAMMB73_Zm00001d036570 PE=2 SV=1 - [B4FTA3_MAIZE]	43.8	1	6	96	137	15.5967	10.6382	0.939622	1		1.25886	1		1.03522	1		0.92943	1		0.820802	1		0.892455	1		1.15567	1		0.973923	1		1.02872	1		1.03054	1		0.980318	1		1.06687	1
A0A1D6JE70	Gamma-aminobutyrate transaminase POP2 mitochondrial OS=Zea mays GN=ZEAMMB73_Zm00001d026293 PE=3 SV=1 - [A0A1D6JE70_MAIZE]	43.78	1	12	65	498	54.3606	6.84424	1.13372	1								1.04794	1								0.970415	1								0.899554	1
A0A1D6EJ56	Ubiquitin-activating enzyme E1 2 OS=Zea mays GN=100382860 PE=3 SV=1 - [A0A1D6EJ56_MAIZE]	43.78	8	39	211	1037	115.281	5.36377	1.02094	8	5.44058	1.00288	7	6.61758	1.00943	8	6.73303	0.902642	8	22.186	1.00329	7	13.1374	1.01982	8	16.5475	1.01357	8	10.2956	1.01359	7	8.02183	1.00721	8	3.63068	1.05926	8	6.75079	1.06449	7	12.8414	1.04006	8	6.27434
A0A1D6KRE0	Membrane steroid-binding protein 1 OS=Zea mays GN=107275240 PE=4 SV=1 - [A0A1D6KRE0_MAIZE]	43.77	3	13	80	409	43.9841	4.62744	0.333605	3	1.64546	0.428383	2	237.739	0.321567	4	55.0244	0.31208	3	9.63515	0.338731	2	107.925	0.32685	4	78.5037	1.82628	3	1.93493	1.38236	2	25.8916	1.78121	4	11.6802	1.58098	3	0.847278	1.48959	2	39.8726	1.56141	4	10.6554
B6SN85	H/ACA ribonucleoprotein complex subunit 3-like protein OS=Zea mays GN=ZEAMMB73_Zm00001d017242 PE=2 SV=1 - [B6SN85_MAIZE]	43.75	3	3	8	64	7.55001	9.89111	1.02397	2	20.8215	1.01613	1		0.945722	5	2.88804	1.17507	2	19.9808	1.17216	1		1.08282	5	8.99529	0.897605	2	4.69178	0.927849	1		0.982895	5	1.40534	0.936788	2	5.01169	0.943919	1		0.988778	5	3.17367
Q53AV6	Putative zinc finger protein ZF2 OS=Zea mays PE=2 SV=1 - [Q53AV6_MAIZE]	43.75	3	5	14	176	18.252	8.25049	0.975711	3	12.4232	1.13485	2	21.6723	1.00543	4	9.98333	1.19829	3	20.5006	1.14646	2	4.56091	1.12493	4	15.251	0.802626	3	14.7414	0.86646	2	18.5669	1.00055	4	10.2258	1.07172	3	10.2693	0.89	2	14.2744	0.933439	4	10.2024
A0A1D6FHL7	Pseudouridine synthase and archaeosine transglycosylase (PUA) domain-containing protein OS=Zea mays GN=100281351 PE=4 SV=1 - [A0A1D6FHL7_MAIZE]	43.75	6	6	26	176	19.6582	7.97217	0.957566	9	13.2639	0.918062	9	7.07211	0.919288	8	9.7684	0.902071	9	14.8827	1.08059	9	16.1708	1.07352	8	16.14	1.13363	9	11.1677	0.999851	9	7.70515	1.07468	8	7.92484	1.07663	9	7.53829	1.02207	9	13.8518	1.00438	8	7.50668
K7VCJ9	Phosphoenolpyruvate carboxylase 3 OS=Zea mays GN=100384708 PE=3 SV=1 - [K7VCJ9_MAIZE]	43.69	24	38	171	966	110.091	6.18896	0.979363	27	10.9184	1.0233	25	6.40606	1.06076	29	6.66259	1.23485	27	15.7829	1.18389	25	19.1811	1.2862	29	14.5801	0.873574	27	11.7274	0.857023	25	14.885	0.862834	29	10.6043	0.931663	27	14.7801	0.926636	25	7.21915	0.892419	29	6.87875
B6T144	B12D protein OS=Zea mays GN=100286358 PE=2 SV=1 - [B6T144_MAIZE]	43.68	4	4	19	87	9.72299	9.71533	1.01416	5	3.59997	0.965797	7	4.19275	1.04413	7	12.6281	1.27638	5	4.34656	1.24457	7	4.88783	1.25288	7	3.89238	0.886462	5	10.5715	0.893582	7	9.62643	0.881846	7	3.24228	0.887989	5	7.57402	0.937052	7	4.18601	0.90661	7	3.73231
B4FJM6	Lactoylglutathione lyase / glyoxalase I family protein OS=Zea mays GN=ZEAMMB73_Zm00001d033468 PE=2 SV=1 - [B4FJM6_MAIZE]	43.66	1	5	10	142	15.2237	5.79541	0.62172	1		0.586811	1					0.721038	1		0.506667	1					1.47796	1		1.5601	1					1.24086	1		1.34473	1
A0A1D6ECL2	2-oxoglutarate dehydrogenase E1 component OS=Zea mays GN=100383579 PE=4 SV=1 - [A0A1D6ECL2_MAIZE]	43.62	2	31	150	988	112.552	6.59521	1.02484	3	6.6533	0.972826	2	16.4544	1.00619	3	9.7556	1.11557	3	11.3014	1.02446	2	7.73532	1.10093	3	12.4337	0.901412	3	9.38283	1.08401	2	16.4873	0.991391	3	14.5891	1.03974	3	7.28999	0.957592	2	5.81566	0.961049	3	0.306785
A0A1D6QQE0	Acetyltransferase component of pyruvate dehydrogenase complex OS=Zea mays GN=ZEAMMB73_Zm00001d053580 PE=3 SV=1 - [A0A1D6QQE0_MAIZE]	43.6	1	21	126	539	58.371	8.06006	1.01494	3	2.38093	1.02767	3	7.32084	1.01128	3	3.12942	1.34576	3	28.8348	1.27721	3	2.28013	1.46975	3	9.02908	0.949927	3	9.50113	0.869907	3	5.15212	0.792352	3	6.17095	0.758385	3	9.60084	0.847214	3	5.62204	0.852183	3	3.8255
[truncated: 5,444 more rows]
