# Supplementary material for: Comparative Proteomics and Physiological Analyses Reveal Important Maize Filling-Kernel Drought-Responsive Genes and Metabolic Pathways
Source: Int J Mol Sci. 2019 Jul 31;20(15):3743. doi: 10.3390/ijms20153743 (PMC6696053; doi:10.3390/ijms20153743)
Supplement: Supplementary file 1 [file ijms-20-03743-s001.zip › Supplementary Tables/Supplementary Table 10.xlsx]

## Sheet: Gene specific primers used
		Supplementary Table 10: Gene specific primers used for qRT-PCR analysis
Area	Protein Accession	Description	Gene Name/ID	Forward/Reverse
	B6TDF8	Glyceraldehyde-3-phosphate dehydrogenase	100282981	AATGGGAAGAAGGTCACA/GAGCAAGGCAGTTGGTAG
	A0A1D6L6C5	Cytosolic purine 5-nucleotidase	100284660	CAGAGGCAACATCATCAGA/CAGGAGAATACAAACCGAA
	B4FVQ0	Pentatricopeptide repeat-containing protein mitochondrial	100273462	TCCATCACATTTACCACTG/TTCATCATCTCGTCCACTA
	A0A1D6HT77	Galactose-1-phosphate uridyl transferase-like protein	100283204	TTCATCATCCTGCCTGC/CCCTGAGAATCTTTGCG
Area	Protein Accession	Description	Gene Name/ID	Forward/Reverse
II	A0A1D6MY05	Glycine-rich RNA-binding protein 3 mitochondrial	100191146	TCCCGCACTCCAGAAGAT/GGCGAAGCACTGATAACC
	B4FAZ9	Ribonucleoside-diphosphate reductase small chain	Zm00001d003164	TCTGGACTGCCGAGGAG/TTGGAAGCCGTAAAAGG
	B4FEF1	ATPase ASNA1 homolog	100193266	TATGAAACAGAAAGATTGG/TTGTATGGTGTAAGGAAGT
	K7V7I6	Serine/threonine-protein phosphatase 2A 65 kDa regulatory subunit A beta isoform	103638140	TTGCGTCTAAACTCCATT/GCACCTCATCTTCATCGT
	A0A1D6HNY0	Endoribonuclease	103627881	AGGAAATGATAAGGAGGG/ATTACGAAATAGAGGGCA
	O49163	NADPH HC toxin reductase	hm1	GTCGCCCACTACGCCAGCAA/CCGTCAAGGGAACCCAATCT
	Q9SAQ3	Proliferating cell nuclear antigen	ZmPCNA2	ATGTTGGAGTTGCGTCTGGT/TGGTGATGATGTCCTCGTTG
	B4FD83	Alpha/beta-Hydrolases superfamily protein	100192944	TCCAACCATTCTGTTCTTC/TCACTCTCACCATACCCTC
	A0A1D6QH76	ARM repeat superfamily protein	Zm00001d052445	CAGACAGACGCAGAGAGG/CCAGCATTGGCAGTGATA
	B6SJR3	Mitochondrial import receptor subunit TOM7-1	100283851	AGGGCAAGGGCGGGAAG/GCTGGAACACGGAGGGC
	B6TNT9	Ubiquilin-1	100283983	TATGTCTTGAATCAGCCTCC/AACTGCATCTCCTTCGTGTA
	C0PH34	60S ribosomal protein L6	103627361	GCGGCAATAATCACAAAT/TCTCCACACGCTCATACA
	B4FBE5	Inositol 134-trisphosphate 5/6-kinase 4	100279891	GACCTATGTCATTGCTAC/TCTTCTTCACCTTCTGCT
Area	Protein Accession	Description	Gene Name/ID	Forward/Reverse
III	B6SGF3	Glyoxalase family protein superfamily	100280456	CCGTAGAGGTCTGCTTCGCC/GATGTTGCCGTCCATGTCCC
	B4FQG0	Hydrogen peroxide-induced 1	100282825	GGAGCCCCCACCCCAAGACC/GAGCGGGCGGAACCACACCT
	B4FPJ4	ADP,ATP carrier protein	541780	CAAGGAGGTGGAAGAGG/AATGCTGACGGTATCGG
	B4FGT5	Prolyl 4-hydroxylase 7	P4H7	GGCGTCACCTCCAACTC/CTGGTCCACCTTCATCT
Area	Protein Accession	Description	Gene Name/ID	Forward/Reverse
IV	A0A1D6E5Z0	Phenylalanine ammonia-lyase	100384215	GGTTCCAGCAGGTGTTCG/CAGGTCTATGGCTTTGTC
	B5AMJ8	Alpha-1,4 glucan phosphorylase	100285259	CAACACATTGCCAAGGAG/TCTGACAGGGAACACCAC
	B4FJ41	Oleosin	542263	GCAAACATCCAGTTCGGT/AGTCCCTCTCCTTCCCAT
	G4XT43	Prolyl 4-hydroxylase 4	P4H4	GAGCCGCACTTCGACTACTT/GGTTTCACTGCCAATCCTTT
