# Supplementary material for: Comparative Proteomics and Physiological Analyses Reveal Important Maize Filling-Kernel Drought-Responsive Genes and Metabolic Pathways
Source: Int J Mol Sci. 2019 Jul 31;20(15):3743. doi: 10.3390/ijms20153743 (PMC6696053; doi:10.3390/ijms20153743)
Supplement: Supplementary file 1 [file ijms-20-03743-s001.zip › Supplementary Tables/Supplementary Table 6.xlsx]

## Sheet: 30 Representative qRT-PCR genes
	Twenty five (25) representative genes selected for qRT-PCR validation
No.	Protein accession	Description	Gene Name/ID
1	B6TDF8	Glyceraldehyde-3-phosphate dehydrogenase	100282981
2	A0A1D6L6C5	Cytosolic purine 5-nucleotidase	100284660
3	B4FVQ0	Pentatricopeptide repeat-containing protein mitochondrial	100273462
4	A0A1D6HT77	Galactose-1-phosphate uridyl transferase-like protein	100283204
5	B4FAZ9	Ribonucleoside-diphosphate reductase small chain	Zm00001d003164
6	B4FEF1	ATPase ASNA1 homolog	100193266
7	K7V7I6	Serine/threonine-protein phosphatase 2A 65 kDa regulatory subunit A beta isoform	103638140
8	A0A1D6HNY0	Endoribonuclease	103627881
9	O49163	NADPH HC toxin reductase	hm1
10	Q9SAQ3	Proliferating cell nuclear antigen	ZmPCNA2
11	B4FD83	Alpha/beta-Hydrolases superfamily protein	100192944
12	A0A1D6QH76	ARM repeat superfamily protein	Zm00001d052445
13	B6SJR3	Mitochondrial import receptor subunit TOM7-1	100283851
14	C0PH34	60S ribosomal protein L6	103627361
15	B6SGF3	Glyoxalase family protein superfamily	100280456
16	B4FQG0	Hydrogen peroxide-induced 1	100282825
17	B5AMJ8	Alpha-1,4 glucan phosphorylase	100285259
18	G4XT43	Prolyl 4-hydroxylase 4	P4H4
19	A0A1D6MY05	Glycine-rich RNA-binding protein 3 mitochondrial	100191146
20	B6TNT9	Ubiquilin-1	100283983
21	B4FBE5	Inositol 134-trisphosphate 5/6-kinase 4	100279891
22	B4FPJ4	ADP,ATP carrier protein	541780
23	B4FGT5	Prolyl 4-hydroxylase 7	P4H7
24	A0A1D6E5Z0	Phenylalanine ammonia-lyase	100384215
25	B4FJ41	Oleosin	542263
