# Supplementary material for: Comparative Proteomics and Physiological Analyses Reveal Important Maize Filling-Kernel Drought-Responsive Genes and Metabolic Pathways
Source: Int J Mol Sci. 2019 Jul 31;20(15):3743. doi: 10.3390/ijms20153743 (PMC6696053; doi:10.3390/ijms20153743)
Supplement: Supplementary file 1 [file ijms-20-03743-s001.zip › Supplementary Tables/Supplementary Table 7.xlsx]

## Sheet: Expression values 
	Supplementary Table 7. Expression values of the representative DAPs/genes - iTRAQ versus qRT-PCR
	A	TC_TD Specific DAPs
	Accession	Gene Name/ID	iTRAQ	qRT-PCR	iTRAQ-seq	qRT-PCR
	B6TDF8	100282981	1.21913	1.113	0.285854	0.154454
	A0A1D6L6C5	100284660	1.21247	1.442	0.277944	0.528071
	B4FVQ0	100273462	0.773541	0.664	-0.37045	-0.590745
	A0A1D6HT77	100283204	0.717849	0.882	-0.478248	-0.181149
	B	SD_TD Specific DAPs
	Accession	Gene Name/ID	iTRAQ	qRT-PCR	iTRAQ-seq	qRT-PCR
	A0A1D6MY05	100191146	1.28336	1.341	0.359923	0.423309
	B4FAZ9	Zm00001d003164	1.67136	1.321	0.741019	0.40163
	B4FEF1	100193266	1.27731	1.456	0.35311	0.54201
	K7V7I6	103638140	1.58915	1.352	0.668258	0.435095
	A0A1D6HNY0	103627881	1.3653	1.544	0.449217	0.626673
	O49163	hm1	1.35729	1.332	0.440733	0.413594
	Q9SAQ3	ZmPCNA2	1.35333	1.721	0.436517	0.783247
	B4FD83	100192944	1.32571	1.632	0.406771	0.706641
	A0A1D6QH76	Zm00001d052445	0.710747	0.698	-0.492592	-0.518701
	B6SJR3	100283851	0.692286	0.821	-0.53056	-0.284546
	B6TNT9	100283983	0.70593	0.643	-0.502403	-0.637109
	C0PH34	103627361	0.62332	0.682	-0.681955	-0.552156
	B4FBE5	100279891	0.601358	0.708	-0.733704	-0.498179
	C	DAPs shared between SD_TD and TC_TD
	Accession	Gene Name/ID	iTRAQ-seq	qRT-PCR	iTRAQ-seq	qRT-PCR
	B6SGF3	100280456(SD_TD)	0.514965	0.621	-0.957454	-0.687335
		100280456(TD_TC)	1.91239	1.789	0.935378	0.839153
	B4FQG0	100282825(SD_TD)	1.2662	1.403	0.340508	0.488515
		100282825(TD_TC)	0.807211	0.799	-0.308982	-0.323733
	B4FPJ4	541780(SD_TD)	0.418868	0.556	-1.25543	-0.846843
		541780(TD_TC)	1.49504	1.683	0.580189	0.751035
	B4FGT5	P4H7(SD_TD)	1.3681	1.533	0.452169	0.616358
		P4H7(TD_TC)	0.791649	0.567	-0.337067	-0.818579
	D	DAPs overlapping between TC_TD and SC_SD
	Accession	Gene Name/ID	iTRAQ-seq	qRT-PCR	iTRAQ-seq	qRT-PCR
	A0A1D6E5Z0	100384215(TD_TC)	0.742537	0.654	-0.429465	-0.612637
		100384215(SD_SC)	1.22828	1.521	0.296643	0.60502
	B5AMJ8	100285259(TD_TC)	1.20143	1.324	0.264749	0.404903
		100285259(SD_SC)	0.680902	0.533	-0.554481	-0.907793
	B4FJ41	542263(TD_TC)	1.54534	1.601	0.627923	0.678973
		542263(SD_SC)	0.679934	0.591	-0.556533	-0.75877
	G4XT43	P4H4(TD_TC)	0.809445	0.632	-0.304995	-0.662004
		P4H4(SD_SC)	1.85287	1.575	0.889762	0.655352
