# Supplementary material for: Comparative Proteomics and Physiological Analyses Reveal Important Maize Filling-Kernel Drought-Responsive Genes and Metabolic Pathways
Source: Int J Mol Sci. 2019 Jul 31;20(15):3743. doi: 10.3390/ijms20153743 (PMC6696053; doi:10.3390/ijms20153743)
Supplement: Supplementary file 1 [file ijms-20-03743-s001.zip › Supplementary Tables/Supplementary Table 8.xlsx]

## Sheet: DAPs enriched in YE8112
		DAPs enriched in the top level 2 GO terms in YE8112
		response to stress
GO Category	No.	Accession	Description	8D/8C	t test p value
	1	P81009	Defensin-like protein 2 OS=Zea mays PE=1 SV=1 - [DEF2_MAIZE]	1.77073	8.25476e-05
	2	C0P4Q3	Heat shock protein 90 kDa OS=Zea mays GN=100196928 PE=2 SV=1 - [C0P4Q3_MAIZE]	1.67226	0.0011156
	3	B6SID7	Late embryogenesis abundant protein, group 3 OS=Zea mays GN=542216 PE=2 SV=1 - [B6SID7_MAIZE]	1.51107	0.000279903
	4	A0A1D6JMR5	Catalase OS=Zea mays GN=542230 PE=3 SV=1 - [A0A1D6JMR5_MAIZE]	1.36465	0.000608388
	5	O64960	23.6 kDa heat shock protein mitochondrial OS=Zea mays GN=hsp22 PE=2 SV=1 - [O64960_MAIZE]	1.32593	0.00499554
	6	B6UH04	Subtilisin-chymotrypsin inhibitor CI-1B OS=Zea mays GN=100286271 PE=2 SV=1 - [B6UH04_MAIZE]	1.32146	0.0113727
	7	K7VD78	Putative chaperone clbp family protein OS=Zea mays GN=100193235 PE=3 SV=1 - [K7VD78_MAIZE]	1.31836	0.00670218
	8	Q41739	Thiamine thiazole synthase 2, chloroplastic OS=Zea mays GN=THI1-2 PE=2 SV=1 - [THI42_MAIZE]	1.29709	0.0301195
	9	B6THJ5	Phosphosulfolactate synthase-related protein OS=Zea mays GN=100283358 PE=2 SV=1 - [B6THJ5_MAIZE]	1.26767	0.00107233
	10	A0A1D6I6T8	Heat shock protein 90-2 OS=Zea mays GN=100272368 PE=3 SV=1 - [A0A1D6I6T8_MAIZE]	1.25253	0.00663716
	11	B6T3Q3	Adenine nucleotide alpha hydrolase-like superfamily protein OS=Zea mays GN=100282113 PE=2 SV=1 - [B6T3Q3_MAIZE]	1.22442	0.00167644
	12	A0A1D6N0K3	Peroxidase OS=Zea mays GN=ZEAMMB73_Zm00001d042022 PE=3 SV=1 - [A0A1D6N0K3_MAIZE]	0.832533	0.0419004
	13	Q9LKL4	Lipoxygenase OS=Zea mays GN=LOX PE=2 SV=1 - [Q9LKL4_MAIZE]	0.829536	0.00192837
	14	B6TU39	Peroxidase OS=Zea mays GN=100272496 PE=2 SV=1 - [B6TU39_MAIZE]	0.810433	0.0181264
	15	B4FVX5	Uncharacterized protein OS=Zea mays PE=2 SV=1 - [B4FVX5_MAIZE]	0.800173	0.014605
	17	A0A1D6FQT9	Peroxidase OS=Zea mays GN=103635713 PE=3 SV=1 - [A0A1D6FQT9_MAIZE]	0.791571	0.00017686
	18	B6SXF5	Pathogenesis-related protein 1 OS=Zea mays PE=2 SV=1 - [B6SXF5_MAIZE]	0.776733	0.000296788
	19	K7UGM3	Catalase OS=Zea mays GN=ZEAMMB73_Zm00001d054044 PE=3 SV=1 - [K7UGM3_MAIZE]	0.774399	0.000989553
	20	B6TWE1	USP family protein OS=Zea mays PE=2 SV=1 - [B6TWE1_MAIZE]	0.761042	0.0413127
	21	K7TVZ1	6-phosphogluconate dehydrogenase, decarboxylating OS=Zea mays GN=100856973 PE=3 SV=1 - [K7TVZ1_MAIZE]	0.739564	0.0197614
	22	A0A1D6HT77	Galactose-1-phosphate uridyl transferase-like protein OS=Zea mays GN=100283204 PE=4 SV=1 - [A0A1D6HT77_MAIZE]	0.717849	0.00157301
	23	B6SNQ1	Universal stress protein OS=Zea mays PE=2 SV=1 - [B6SNQ1_MAIZE]	0.684224	0.00162481
		response to stimulus
GO category	No.	Accession	Description	8D/8C	t test p value
	1	P81009	Defensin-like protein 2 OS=Zea mays PE=1 SV=1 - [DEF2_MAIZE]	1.77073	8.25476e-05
	2	C0P4Q3	Heat shock protein 90 kDa OS=Zea mays GN=100196928 PE=2 SV=1 - [C0P4Q3_MAIZE]	1.67226	0.0011156
	3	B6SID7	Late embryogenesis abundant protein, group 3 OS=Zea mays GN=542216 PE=2 SV=1 - [B6SID7_MAIZE]	1.51107	0.000279903
	4	A0A1D6JMR5	Catalase OS=Zea mays GN=542230 PE=3 SV=1 - [A0A1D6JMR5_MAIZE]	1.36465	0.000608388
	5	O64960	23.6 kDa heat shock protein mitochondrial OS=Zea mays GN=hsp22 PE=2 SV=1 - [O64960_MAIZE]	1.32593	0.00499554
	6	B6UH04	Subtilisin-chymotrypsin inhibitor CI-1B OS=Zea mays GN=100286271 PE=2 SV=1 - [B6UH04_MAIZE]	1.32146	0.0113727
	7	K7VD78	Putative chaperone clbp family protein OS=Zea mays GN=100193235 PE=3 SV=1 - [K7VD78_MAIZE]	1.31836	0.00670218
	8	Q41739	Thiamine thiazole synthase 2, chloroplastic OS=Zea mays GN=THI1-2 PE=2 SV=1 - [THI42_MAIZE]	1.29709	0.0301195
	9	B6THJ5	Phosphosulfolactate synthase-related protein OS=Zea mays GN=100283358 PE=2 SV=1 - [B6THJ5_MAIZE]	1.26767	0.00107233
	10	A0A1D6I6T8	Heat shock protein 90-2 OS=Zea mays GN=100272368 PE=3 SV=1 - [A0A1D6I6T8_MAIZE]	1.25253	0.00663716
	11	B6T3Q3	Adenine nucleotide alpha hydrolase-like superfamily protein OS=Zea mays GN=100282113 PE=2 SV=1 - [B6T3Q3_MAIZE]	1.22442	0.00167644
	12	A0A1D6N0K3	Peroxidase OS=Zea mays GN=ZEAMMB73_Zm00001d042022 PE=3 SV=1 - [A0A1D6N0K3_MAIZE]	0.832533	0.0419004
	13	Q9LKL4	Lipoxygenase OS=Zea mays GN=LOX PE=2 SV=1 - [Q9LKL4_MAIZE]	0.829536	0.00192837
	14	B6TU39	Peroxidase OS=Zea mays GN=100272496 PE=2 SV=1 - [B6TU39_MAIZE]	0.810433	0.0181264
	15	B4FVX5	Uncharacterized protein OS=Zea mays PE=2 SV=1 - [B4FVX5_MAIZE]	0.800173	0.014605
	16	A0A1D6FQT9	Peroxidase OS=Zea mays GN=103635713 PE=3 SV=1 - [A0A1D6FQT9_MAIZE]	0.791571	0.00017686
	17	B6SXF5	Pathogenesis-related protein 1 OS=Zea mays PE=2 SV=1 - [B6SXF5_MAIZE]	0.776733	0.000296788
	18	K7UGM3	Catalase OS=Zea mays GN=ZEAMMB73_Zm00001d054044 PE=3 SV=1 - [K7UGM3_MAIZE]	0.774399	0.000989553
	19	B6TWE1	USP family protein OS=Zea mays PE=2 SV=1 - [B6TWE1_MAIZE]	0.761042	0.0413127
	20	K7TVZ1	6-phosphogluconate dehydrogenase, decarboxylating OS=Zea mays GN=100856973 PE=3 SV=1 - [K7TVZ1_MAIZE]	0.739564	0.0197614
	21	A0A1D6HT77	Galactose-1-phosphate uridyl transferase-like protein OS=Zea mays GN=100283204 PE=4 SV=1 - [A0A1D6HT77_MAIZE]	0.717849	0.00157301
	22	B6SNQ1	Universal stress protein OS=Zea mays PE=2 SV=1 - [B6SNQ1_MAIZE]	0.684224	0.00162481
		nutrient reservoir activity
GO catergory	No.	Accession	Description	8D/8C	t test p value
MF	1	C0PGM3	Globulin-1 S allele OS=Zea mays GN=ZEAMMB73_Zm00001d033447 PE=2 SV=1 - [C0PGM3_MAIZE]	1.52804	0.00131239
	2	A0A1D6PIB7	Vicilin-like seed storage protein OS=Zea mays GN=103639475 PE=4 SV=1 - [A0A1D6PIB7_MAIZE]	1.39786	6.36783e-05
	3	Q946W1	50kD gamma zein OS=Zea mays PE=2 SV=1 - [Q946W1_MAIZE]	1.36261	0.000132395
	4	C0PNC3	Uncharacterized protein OS=Zea mays PE=2 SV=1 - [C0PNC3_MAIZE]	1.30549	0.0143939
	5	A8HNM8	Z1D alpha zein protein (Fragment) OS=Zea mays PE=2 SV=1 - [A8HNM8_MAIZE]	1.29652	0.0216265
	6	Q946V2	Legumin 1 OS=Zea mays GN=541640 PE=2 SV=1 - [Q946V2_MAIZE]	1.22567	0.00027735
	7	A0A1D6L7F8	Globulin-2 OS=Zea mays GN=542382 PE=4 SV=1 - [A0A1D6L7F8_MAIZE]	0.650625	0.000241954
	8	Q948J8	Uncleaved legumin-1 OS=Zea mays GN=LEGUMIN1 PE=2 SV=2 - [Q948J8_MAIZE]	0.408307	0.00329895

## Sheet: DAPs enriched in MO17
		DAPs enriched in the top level 2 GO terms in MO17
		carbohydrate metabolic process
GO category	No.	Accession	Description	MD/MC	t test p value
	1	Q43247	Glyceraldehyde-3-phosphate dehydrogenase 3, cytosolic OS=Zea mays GN=GAPC3 PE=2 SV=1 - [G3PC3_MAIZE]	3.14958	1.50982e-06
	2	D2IPC3	ADP-glucose pyrophosphorylase small subunit (Fragment) OS=Zea mays subsp. mays GN=bt2 PE=4 SV=1 - [D2IPC3_MAIZE]	3.01479	0.020518
	3	P55241	Glucose-1-phosphate adenylyltransferase large subunit 1, chloroplastic/amyloplastic OS=Zea mays GN=SH2 PE=1 SV=1 - [GLGL1_MAIZE]	2.67458	0.000730189
	4	P49036	Sucrose synthase 2 OS=Zea mays GN=SUS1 PE=1 SV=1 - [SUS2_MAIZE]	2.46301	5.01619e-07
	5	Q947B9	Glucose-1-phosphate adenylyltransferase OS=Zea mays GN=542295 PE=3 SV=1 - [Q947B9_MAIZE]	2.21821	4.09004e-05
	6	A0A1D6EN72	Cellulose synthase A catalytic subunit 5 [UDP-forming] OS=Zea mays GN=ZEAMMB73_Zm00001d005478 PE=3 SV=1 - [A0A1D6EN72_MAIZE]	2.0624	0.000238557
	7	Q84PF5	Glucose-1-phosphate adenylyltransferase OS=Zea mays GN=bt2 PE=3 SV=1 - [Q84PF5_MAIZE]	1.99857	0.00241798
	8	O81189	Invertase OS=Zea mays PE=2 SV=1 - [O81189_MAIZE]	1.91878	0.00168176
	9	A0A1D6IKL7	Calcium ion binding OS=Zea mays GN=ZEAMMB73_Zm00001d022247 PE=4 SV=1 - [A0A1D6IKL7_MAIZE]	1.91431	0.000665978
	10	Q9FPK7	Inositol-3-phosphate synthase OS=Zea mays PE=2 SV=2 - [INO1_MAIZE]	1.85167	9.88546e-05
	11	P08440	Fructose-bisphosphate aldolase, cytoplasmic isozyme OS=Zea mays PE=2 SV=1 - [ALF_MAIZE]	1.85077	0.000174172
	12	A0A096R382	Alpha-1,4 glucan phosphorylase OS=Zea mays GN=100170240 PE=3 SV=1 - [A0A096R382_MAIZE]	1.77345	3.0975e-07
	13	B6U0H2	6-phosphogluconolactonase OS=Zea mays PE=2 SV=1 - [B6U0H2_MAIZE]	1.74697	0.0021216
	14	O22637	SU1 isoamylase OS=Zea mays GN=sugary1 PE=4 SV=1 - [O22637_MAIZE]	1.73407	0.000104117
	15	W0FKD9	Trehalose-6-phosphate synthase isoform c OS=Zea mays PE=2 SV=1 - [W0FKD9_MAIZE]	1.70972	0.00151401
	16	A0A1D6H9T4	1,4-alpha-glucan-branching enzyme 2, chloroplastic/amyloplastic OS=Zea mays GN=ZEAMMB73_Zm00001d016684 PE=4 SV=1 - [A0A1D6H9T4_MAIZE]	1.70739	3.67594e-05
	17	A0A1D6MK28	Cellulose synthase OS=Zea mays GN=ZEAMMB73_Zm00001d039660 PE=3 SV=1 - [A0A1D6MK28_MAIZE]	1.66387	0.00532424
	18	B4G0K4	Phosphoglycerate kinase OS=Zea mays GN=100274579 PE=2 SV=1 - [B4G0K4_MAIZE]	1.65616	7.98823e-06
	19	B4FFV3	Malate dehydrogenase OS=Zea mays GN=100193663 PE=2 SV=1 - [B4FFV3_MAIZE]	1.65281	0.00254924
	20	B6SYQ7	Beta-glucosidase OS=Zea mays PE=2 SV=1 - [B6SYQ7_MAIZE]	1.64597	0.00646694
	21	B6SPZ2	Glyceraldehyde-3-phosphate dehydrogenase OS=Zea mays PE=2 SV=1 - [B6SPZ2_MAIZE]	1.63551	0.000150894
	22	P93805	Phosphoglucomutase, cytoplasmic 2 OS=Zea mays PE=2 SV=2 - [PGMC2_MAIZE]	1.63399	8.90438e-06
	23	P26301	Enolase 1 OS=Zea mays GN=ENO1 PE=2 SV=1 - [ENO1_MAIZE]	1.60879	4.92412e-06
	24	A0A1D6JZG6	6-phosphofructo-2-kinase/fructose-26-bisphosphatase OS=Zea mays GN=103634503 PE=4 SV=1 - [A0A1D6JZG6_MAIZE]	1.56088	0.0385843
	25	A0A1D6NT44	Sucrose synthase OS=Zea mays GN=542365 PE=3 SV=1 - [A0A1D6NT44_MAIZE]	1.55593	0.000137333
	26	Q84JX6	Phosphoglycerate kinase (Fragment) OS=Zea mays GN=Pgk-2 PE=3 SV=1 - [Q84JX6_MAIZE]	1.55226	0.000882976
	27	A0A1D6QH28	Putative alpha-L-arabinofuranosidase family protein OS=Zea mays GN=ZEAMMB73_Zm00001d052425 PE=4 SV=1 - [A0A1D6QH28_MAIZE]	1.54902	0.0432452
	28	B4G1H3	Chitinase-like protein 1 OS=Zea mays GN=100274504 PE=2 SV=1 - [B4G1H3_MAIZE]	1.53534	0.0022033
	29	B4F992	Alpha-galactosidase OS=Zea mays PE=2 SV=1 - [B4F992_MAIZE]	1.50455	0.0040729
	30	K7TVZ1	6-phosphogluconate dehydrogenase, decarboxylating OS=Zea mays GN=100856973 PE=3 SV=1 - [K7TVZ1_MAIZE]	1.49123	0.0369627
	31	A0A1D6N099	Glycerol-3-phosphate dehydrogenase [NAD(+)] OS=Zea mays GN=100284124 PE=3 SV=1 - [A0A1D6N099_MAIZE]	1.46232	0.0114827
	32	B4FR99	Acidic endochitinase OS=Zea mays GN=100272870 PE=2 SV=1 - [B4FR99_MAIZE]	1.44616	0.000605056
	33	A0A1D6PIG1	Inositol-3-phosphate synthase isozyme 1 OS=Zea mays GN=100037797 PE=4 SV=1 - [A0A1D6PIG1_MAIZE]	1.44544	0.00245859
	34	B6SMV7	Triosephosphate isomerase, cytosolic OS=Zea mays PE=2 SV=1 - [B6SMV7_MAIZE]	1.43024	0.00477203
	35	B6TCZ3	Malate dehydrogenase OS=Zea mays PE=2 SV=1 - [B6TCZ3_MAIZE]	1.42579	0.000159906
	36	B4FPM2	Aldose 1-epimerase OS=Zea mays GN=100272618 PE=2 SV=1 - [B4FPM2_MAIZE]	1.42283	0.000568722
	37	O49064	Starch synthase, chloroplastic/amyloplastic OS=Zea mays GN=Ss1 PE=2 SV=2 - [O49064_MAIZE]	1.40629	0.010122
	38	Q93WS3	Sucrose synthase (Fragment) OS=Zea mays PE=2 SV=1 - [Q93WS3_MAIZE]	1.37702	3.19186e-05
	39	B4FSU9	Hydrolase, hydrolyzing O-glycosyl compounds OS=Zea mays PE=2 SV=1 - [B4FSU9_MAIZE]	1.37166	0.00047641
	40	B6U8G0	Uncharacterized protein OS=Zea mays PE=2 SV=1 - [B6U8G0_MAIZE]	1.36362	0.0144277
	41	P04713	Granule-bound starch synthase 1, chloroplastic/amyloplastic OS=Zea mays GN=WAXY PE=3 SV=1 - [SSG1_MAIZE]	1.34841	0.00543147
	42	B4FEM2	Uncharacterized protein OS=Zea mays PE=2 SV=1 - [B4FEM2_MAIZE]	1.34841	0.000210534
	43	A0A1D6GWW5	Callose synthase 3 OS=Zea mays GN=ZEAMMB73_Zm00001d014865 PE=4 SV=1 - [A0A1D6GWW5_MAIZE]	1.34205	0.000877746
	44	A0A1D6GWP6	14-alpha-glucan-branching enzyme 2-2 chloroplastic/amyloplastic OS=Zea mays GN=542315 PE=4 SV=1 - [A0A1D6GWP6_MAIZE]	1.32588	0.000655712
	45	A0A1D6JVU3	Glucan endo-13-beta-glucosidase 10 OS=Zea mays GN=ZEAMMB73_Zm00001d028410 PE=3 SV=1 - [A0A1D6JVU3_MAIZE]	1.325	0.0101438
	46	P49105	Glucose-6-phosphate isomerase, cytosolic OS=Zea mays GN=PHI1 PE=2 SV=1 - [G6PI_MAIZE]	1.31205	9.14578e-05
	47	A0A1D6L8J8	Cellulose synthase OS=Zea mays GN=541803 PE=3 SV=1 - [A0A1D6L8J8_MAIZE]	1.31179	0.0220344
	48	K7VN61	Enolase OS=Zea mays GN=100502326 PE=3 SV=1 - [K7VN61_MAIZE]	1.27083	0.00749536
	49	A0A1D6N430	Aldolase1 OS=Zea mays GN=542261 PE=4 SV=1 - [A0A1D6N430_MAIZE]	1.26579	0.0010847
	50	B4FAK9	Glyceraldehyde-3-phosphate dehydrogenase OS=Zea mays PE=2 SV=1 - [B4FAK9_MAIZE]	1.25944	0.000338137
	51	A5GZ73	Glucose-1-phosphate adenylyltransferase OS=Zea mays GN=100101531 PE=2 SV=1 - [A5GZ73_MAIZE]	1.25714	0.00129327
	52	K7VNE0	Phosphoenolpyruvate carboxykinase homolog2 OS=Zea mays GN=ZEAMMB73_Zm00001d047893 PE=3 SV=1 - [K7VNE0_MAIZE]	1.23612	0.000164221
	53	B8A306	2,3-bisphosphoglycerate-independent phosphoglycerate mutase OS=Zea mays GN=542578 PE=2 SV=1 - [B8A306_MAIZE]	1.22289	0.00132658
	54	B6SWT4	Glucose-6-phosphate isomerase OS=Zea mays PE=2 SV=1 - [B6SWT4_MAIZE]	1.21001	0.0065324
	55	A0A1D6GZG2	Pectin lyase-like superfamily protein OS=Zea mays GN=103626566 PE=3 SV=1 - [A0A1D6GZG2_MAIZE]	1.20369	0.00218594
		small molecule metabolic process
GO category	No.	Accession	Description	MD/MC	t test p value
	1	A0A1D6FQF9	Pyruvate orthophosphate dikinase2 OS=Zea mays GN=103635678 PE=4 SV=1 - [A0A1D6FQF9_MAIZE]	5.33944	0.0449184
	2	A0A1D6ICL3	Adenosine 5'-phosphosulfate reductase-like1 OS=Zea mays GN=ZEAMMB73_Zm00001d021596 PE=4 SV=1 - [A0A1D6ICL3_MAIZE]	3.3549	4.13134e-05
	3	B4FFQ0	Thioredoxin OS=Zea mays GN=100193620 PE=2 SV=1 - [B4FFQ0_MAIZE]	3.21311	0.000984606
	4	Q43247	Glyceraldehyde-3-phosphate dehydrogenase 3, cytosolic OS=Zea mays GN=GAPC3 PE=2 SV=1 - [G3PC3_MAIZE]	3.14958	1.50982e-06
	5	B6UI69	Acyl-desaturase OS=Zea mays GN=100273826 PE=2 SV=1 - [B6UI69_MAIZE]	2.4467	5.26911e-05
	6	Q41768	Acetolactate synthase 1, chloroplastic OS=Zea mays GN=ALS1 PE=3 SV=1 - [ILVB1_MAIZE]	2.2735	5.01259e-05
	7	B4FUH2	Aspartate aminotransferase OS=Zea mays GN=100273311 PE=2 SV=1 - [B4FUH2_MAIZE]	2.24546	4.05562e-05
	8	B8A0T6	Aspartate aminotransferase OS=Zea mays PE=2 SV=1 - [B8A0T6_MAIZE]	2.11154	1.25016e-05
	9	B8A046	Phenylalanine ammonia-lyase OS=Zea mays GN=542258 PE=2 SV=1 - [B8A046_MAIZE]	2.09001	0.00562358
	10	A0A1D6LA97	Anthranilate synthase alpha subunit 2 chloroplastic OS=Zea mays GN=ZEAMMB73_Zm00001d034713 PE=4 SV=1 - [A0A1D6LA97_MAIZE]	2.05429	0.00107486
	11	Q42368	Pyruvate, phosphate dikinase 2 OS=Zea mays GN=PPDK2 PE=1 SV=2 - [PPDK2_MAIZE]	2.04582	0.000127575
	12	B4F7Y3	Acyl-[acyl-carrier-protein] hydrolase OS=Zea mays GN=ZEAMMB73_Zm00001d021046 PE=2 SV=1 - [B4F7Y3_MAIZE]	2.03365	0.000449265
	13	A0A1D6IKL7	Calcium ion binding OS=Zea mays GN=ZEAMMB73_Zm00001d022247 PE=4 SV=1 - [A0A1D6IKL7_MAIZE]	1.91431	0.000665978
	14	Q41739	Thiamine thiazole synthase 2, chloroplastic OS=Zea mays GN=THI1-2 PE=2 SV=1 - [THI42_MAIZE]	1.91415	0.000301113
	15	B4FB06	Uncharacterized protein OS=Zea mays PE=2 SV=1 - [B4FB06_MAIZE]	1.86852	0.000384932
	16	Q9FPK7	Inositol-3-phosphate synthase OS=Zea mays PE=2 SV=2 - [INO1_MAIZE]	1.85167	9.88546e-05
	17	P08440	Fructose-bisphosphate aldolase, cytoplasmic isozyme OS=Zea mays PE=2 SV=1 - [ALF_MAIZE]	1.85077	0.000174172
	18	B6U823	Ribose-5-phosphate isomerase OS=Zea mays PE=2 SV=1 - [B6U823_MAIZE]	1.81389	0.000410262
	19	B4FML9	Pyruvate dehydrogenase E1 component subunit alpha OS=Zea mays GN=100272256 PE=2 SV=1 - [B4FML9_MAIZE]	1.80968	0.0285907
	20	B6T8A3	3-oxoacyl-reductase OS=Zea mays PE=2 SV=1 - [B6T8A3_MAIZE]	1.80298	0.00665358
	21	A0A1D6HD26	Adenine phosphoribosyltransferase 2 OS=Zea mays GN=ZEAMMB73_Zm00001d017204 PE=3 SV=1 - [A0A1D6HD26_MAIZE]	1.78442	0.00155574
	22	A0A1D6F1X1	Phospho-2-dehydro-3-deoxyheptonate aldolase OS=Zea mays GN=100501272 PE=3 SV=1 - [A0A1D6F1X1_MAIZE]	1.76696	0.000156364
	23	B4FWE4	Phenylalanine ammonia-lyase OS=Zea mays PE=2 SV=1 - [B4FWE4_MAIZE]	1.76448	0.0255839
	24	C0HJ53	Thioesterase superfamily protein OS=Zea mays GN=ZEAMMB73_Zm00001d049351 PE=2 SV=1 - [C0HJ53_MAIZE]	1.76317	0.00330488
	25	A0A1D6MFS9	Indole-3-acetic acid-amido synthetase GH3.6 OS=Zea mays GN=103649563 PE=4 SV=1 - [A0A1D6MFS9_MAIZE]	1.75791	0.00162284
	26	A0A1D6G8E8	Delta-1-pyrroline-5-carboxylate synthase OS=Zea mays GN=ZEAMMB73_Zm00001d012391 PE=3 SV=1 - [A0A1D6G8E8_MAIZE]	1.75708	0.00138334
	27	B6U0H2	6-phosphogluconolactonase OS=Zea mays PE=2 SV=1 - [B6U0H2_MAIZE]	1.74697	0.0021216
	28	A0A1D6K864	Proline dehydrogenase OS=Zea mays GN=ZEAMMB73_Zm00001d029853 PE=3 SV=1 - [A0A1D6K864_MAIZE]	1.73795	0.0177248
	29	K7UC48	3-isopropylmalate dehydratase large subunit OS=Zea mays GN=100193712 PE=4 SV=1 - [K7UC48_MAIZE]	1.73583	0.00196482
	30	K7VC35	S-adenosylmethionine synthase OS=Zea mays GN=100282324 PE=3 SV=1 - [K7VC35_MAIZE]	1.70778	0.000296933
	31	P49353	Farnesyl pyrophosphate synthase OS=Zea mays GN=FPS PE=2 SV=1 - [FPPS_MAIZE]	1.70752	0.000241573
	32	B6SJZ0	3-oxoacyl-synthase I OS=Zea mays PE=2 SV=1 - [B6SJZ0_MAIZE]	1.69023	8.68188e-05
	33	B4G0K4	Phosphoglycerate kinase OS=Zea mays GN=100274579 PE=2 SV=1 - [B4G0K4_MAIZE]	1.65616	7.98823e-06
	34	C0HIZ0	Acetolactate synthase small subunit 1 chloroplastic OS=Zea mays GN=100381801 PE=2 SV=1 - [C0HIZ0_MAIZE]	1.65475	7.34997e-06
	35	B4FFV3	Malate dehydrogenase OS=Zea mays GN=100193663 PE=2 SV=1 - [B4FFV3_MAIZE]	1.65281	0.00254924
	36	B8A3M0	Glutamine synthetase OS=Zea mays GN=542400 PE=2 SV=1 - [B8A3M0_MAIZE]	1.64154	0.00146451
	37	B6SPZ2	Glyceraldehyde-3-phosphate dehydrogenase OS=Zea mays PE=2 SV=1 - [B6SPZ2_MAIZE]	1.63551	0.000150894
	38	P93805	Phosphoglucomutase, cytoplasmic 2 OS=Zea mays PE=2 SV=2 - [PGMC2_MAIZE]	1.63399	8.90438e-06
	39	B4FS03	Adenine phosphoribosyltransferase 1 chloroplastic OS=Zea mays GN=ZEAMMB73_Zm00001d030895 PE=2 SV=1 - [B4FS03_MAIZE]	1.62171	0.00047082
	40	P26301	Enolase 1 OS=Zea mays GN=ENO1 PE=2 SV=1 - [ENO1_MAIZE]	1.60879	4.92412e-06
	41	A0A1D6DW07	D-3-phosphoglycerate dehydrogenase OS=Zea mays GN=103645840 PE=3 SV=1 - [A0A1D6DW07_MAIZE]	1.59591	0.000149318
	42	P49080	Bifunctional aspartokinase/homoserine dehydrogenase 2, chloroplastic OS=Zea mays GN=AKHSDH2 PE=2 SV=1 - [AKH2_MAIZE]	1.58961	0.00295437
	43	A0A1D6JZG6	6-phosphofructo-2-kinase/fructose-26-bisphosphatase OS=Zea mays GN=103634503 PE=4 SV=1 - [A0A1D6JZG6_MAIZE]	1.56088	0.0385843
	44	Q84JX6	Phosphoglycerate kinase (Fragment) OS=Zea mays GN=Pgk-2 PE=3 SV=1 - [Q84JX6_MAIZE]	1.55226	0.000882976
	45	A0A1D6QH28	Putative alpha-L-arabinofuranosidase family protein OS=Zea mays GN=ZEAMMB73_Zm00001d052425 PE=4 SV=1 - [A0A1D6QH28_MAIZE]	1.54902	0.0432452
	46	C0P8I4	2-isopropylmalate synthase 1 chloroplastic OS=Zea mays GN=ZEAMMB73_Zm00001d023243 PE=2 SV=1 - [C0P8I4_MAIZE]	1.54869	0.000351049
	47	A0A1D6J3M4	Acetyl-coenzyme A carboxylase1 OS=Zea mays GN=100037775 PE=4 SV=1 - [A0A1D6J3M4_MAIZE]	1.54328	0.000113574
	48	B4FWX5	Dihydroxy-acid dehydratase chloroplastic OS=Zea mays GN=100273676 PE=2 SV=1 - [B4FWX5_MAIZE]	1.54086	0.00105354
	49	Q9FUM8	Homocysteine S-methyltransferase 3 OS=Zea mays GN=HMT-3 PE=2 SV=1 - [HMT3_MAIZE]	1.53816	0.00375664
	50	B6TMD0	Acyl-[acyl-carrier-protein] desaturase OS=Zea mays PE=2 SV=1 - [B6TMD0_MAIZE]	1.53612	0.01187
	51	A0A1D6EFN9	Pyruvate dehydrogenase E1 component subunit alpha OS=Zea mays GN=100272834 PE=4 SV=1 - [A0A1D6EFN9_MAIZE]	1.5309	0.000266303
	52	C0PGQ1	Glycine--tRNA ligase mitochondrial 1 OS=Zea mays GN=100383520 PE=2 SV=1 - [C0PGQ1_MAIZE]	1.52454	0.000195456
	53	A0A1D6NFJ2	Glutamate synthase 1 [NADH] chloroplastic OS=Zea mays GN=103651348 PE=4 SV=1 - [A0A1D6NFJ2_MAIZE]	1.51945	0.000188303
	54	K7UTD0	Uridine kinase OS=Zea mays GN=103655002 PE=3 SV=1 - [K7UTD0_MAIZE]	1.51162	0.00447885
	55	B4F8P4	Anthranilate synthase alpha subunit 2 chloroplastic OS=Zea mays GN=606722 PE=2 SV=1 - [B4F8P4_MAIZE]	1.50452	0.000199526
	56	Q4TZJ2	Pyrroline-5-carboxylate reductase OS=Zea mays GN=p5cr PE=2 SV=1 - [Q4TZJ2_MAIZE]	1.49436	1.17957e-05
	57	K7TVZ1	6-phosphogluconate dehydrogenase, decarboxylating OS=Zea mays GN=100856973 PE=3 SV=1 - [K7TVZ1_MAIZE]	1.49123	0.0369627
	58	A0A1D6E5Z0	Phenylalanine ammonia-lyase OS=Zea mays GN=100384215 PE=3 SV=1 - [A0A1D6E5Z0_MAIZE]	1.4814	5.82627e-05
	59	A0A1D6DZR9	AICARFT/IMPCHase bienzyme family protein OS=Zea mays GN=103645947 PE=3 SV=1 - [A0A1D6DZR9_MAIZE]	1.47677	0.000337786
	60	O81395	Bifunctional dihydrofolate reductase-thymidylate synthase OS=Zea mays GN=DRTS PE=2 SV=1 - [DRTS_MAIZE]	1.47019	0.0187127
	61	B6TGG7	3-oxoacyl-[acyl-carrier-protein] synthase OS=Zea mays GN=100283265 PE=2 SV=1 - [B6TGG7_MAIZE]	1.46956	7.73745e-05
	62	K7UDG5	Proline--tRNA ligase cytoplasmic OS=Zea mays GN=100272402 PE=3 SV=1 - [K7UDG5_MAIZE]	1.46551	0.00027568
	63	B6TUB8	Phospho-2-dehydro-3-deoxyheptonate aldolase OS=Zea mays GN=100284499 PE=2 SV=1 - [B6TUB8_MAIZE]	1.4623	0.0012802
	64	B4FD80	Uncharacterized protein OS=Zea mays PE=2 SV=1 - [B4FD80_MAIZE]	1.46192	0.00514005
	65	K7TLJ6	Valine--tRNA ligase mitochondrial 1 OS=Zea mays GN=ZEAMMB73_Zm00001d024493 PE=4 SV=1 - [K7TLJ6_MAIZE]	1.46001	0.0159019
	66	B4FR39	Uncharacterized protein OS=Zea mays PE=2 SV=1 - [B4FR39_MAIZE]	1.45179	0.00229939
	67	B8XPZ2	Phosphoenolpyruvate carboxylase OS=Zea mays GN=pepc PE=2 SV=1 - [B8XPZ2_MAIZE]	1.44652	0.00271413
	68	A0A1D6PIG1	Inositol-3-phosphate synthase isozyme 1 OS=Zea mays GN=100037797 PE=4 SV=1 - [A0A1D6PIG1_MAIZE]	1.44544	0.00245859
	69	B8A068	S-adenosylmethionine synthase OS=Zea mays GN=100279822 PE=2 SV=1 - [B8A068_MAIZE]	1.43587	0.000878248
	70	A0A1D6FU93	Arginine--tRNA ligase chloroplastic/mitochondrial OS=Zea mays GN=100281742 PE=3 SV=1 - [A0A1D6FU93_MAIZE]	1.43338	0.000580133
	71	B4FK49	Nucleoside diphosphate kinase OS=Zea mays GN=100217209 PE=2 SV=1 - [B4FK49_MAIZE]	1.43041	5.66637e-05
	72	B6SMV7	Triosephosphate isomerase, cytosolic OS=Zea mays PE=2 SV=1 - [B6SMV7_MAIZE]	1.43024	0.00477203
	73	A0A1D6ENT5	Putative leucyl-tRNA synthetase OS=Zea mays GN=103647355 PE=3 SV=1 - [A0A1D6ENT5_MAIZE]	1.42951	0.0191064
	74	B6TCZ3	Malate dehydrogenase OS=Zea mays PE=2 SV=1 - [B6TCZ3_MAIZE]	1.42579	0.000159906
	75	B4FPM2	Aldose 1-epimerase OS=Zea mays GN=100272618 PE=2 SV=1 - [B4FPM2_MAIZE]	1.42283	0.000568722
	76	A0A1D6I1D8	Homoserine dehydrogenase OS=Zea mays GN=ZEAMMB73_Zm00001d019988 PE=4 SV=1 - [A0A1D6I1D8_MAIZE]	1.39091	0.0254064
	77	A0A1D6MRL4	Quinolinate synthase chloroplastic OS=Zea mays GN=ZEAMMB73_Zm00001d040599 PE=4 SV=1 - [A0A1D6MRL4_MAIZE]	1.38959	0.0266953
	78	A0A1D6MID5	Glutamine--tRNA ligase cytoplasmic OS=Zea mays GN=100280365 PE=3 SV=1 - [A0A1D6MID5_MAIZE]	1.38367	0.00053044
	79	A0A1D6FRP1	Cysteine--tRNA ligase 1 cytoplasmic OS=Zea mays GN=100193566 PE=3 SV=1 - [A0A1D6FRP1_MAIZE]	1.37844	0.000225039
	80	A0A1D6LQQ9	Isoleucine--tRNA ligase cytoplasmic OS=Zea mays GN=100384866 PE=3 SV=1 - [A0A1D6LQQ9_MAIZE]	1.35986	2.19067e-05
	81	B6UD82	Bifunctional dihydrofolate reductase-thymidylate synthase OS=Zea mays PE=2 SV=1 - [B6UD82_MAIZE]	1.35652	0.0159176
	82	B6T904	UMP-CMP kinase OS=Zea mays GN=100193828 PE=2 SV=1 - [B6T904_MAIZE]	1.34108	0.00758952
	83	B6UC34	Glutaminyl-tRNA synthetase OS=Zea mays GN=100285944 PE=2 SV=1 - [B6UC34_MAIZE]	1.33224	0.00538642
	84	C0PCX3	Tryptophan--tRNA ligase cytoplasmic OS=Zea mays GN=ZEAMMB73_Zm00001d033647 PE=2 SV=1 - [C0PCX3_MAIZE]	1.32083	0.000102216
	85	B4FQ56	Diaminopimelate epimerase chloroplastic OS=Zea mays GN=100273435 PE=2 SV=1 - [B4FQ56_MAIZE]	1.31616	0.00348146
	86	P49105	Glucose-6-phosphate isomerase, cytosolic OS=Zea mays GN=PHI1 PE=2 SV=1 - [G6PI_MAIZE]	1.31205	9.14578e-05
	87	B4FRZ2	Pyridoxal 5'-phosphate synthase-like subunit PDX1.2 OS=Zea mays GN=ZEAMMB73_Zm00001d018633 PE=2 SV=1 - [B4FRZ2_MAIZE]	1.30644	0.00346853
	88	B4FIC0	Citrate synthase OS=Zea mays GN=100194338 PE=2 SV=1 - [B4FIC0_MAIZE]	1.30613	0.00114861
	89	A0A1D6LIV5	Phenylalanine--tRNA ligase beta subunit cytoplasmic OS=Zea mays GN=ZEAMMB73_Zm00001d035802 PE=4 SV=1 - [A0A1D6LIV5_MAIZE]	1.2918	9.71524e-06
	90	A0A1D6I6V3	ATP phosphoribosyltransferase 2 chloroplastic OS=Zea mays GN=ZEAMMB73_Zm00001d020908 PE=3 SV=1 - [A0A1D6I6V3_MAIZE]	1.29051	0.000182024
	91	C4J306	Inosine-5'-monophosphate dehydrogenase OS=Zea mays GN=100501392 PE=2 SV=1 - [C4J306_MAIZE]	1.27564	0.0235032
	92	A0A1D6G7R8	Serine hydroxymethyltransferase 7 OS=Zea mays GN=ZEAMMB73_Zm00001d012247 PE=4 SV=1 - [A0A1D6G7R8_MAIZE]	1.27461	0.00122761
	93	A0A1D6EDK6	Acetyl-CoA carboxylase2 OS=Zea mays GN=542319 PE=4 SV=1 - [A0A1D6EDK6_MAIZE]	1.27118	2.56238e-05
	94	K7VN61	Enolase OS=Zea mays GN=100502326 PE=3 SV=1 - [K7VN61_MAIZE]	1.27083	0.00749536
	95	K7WAM2	Isoleucine--tRNA ligase cytoplasmic OS=Zea mays GN=100273774 PE=3 SV=1 - [K7WAM2_MAIZE]	1.26659	0.0129958
	96	A0A1D6N430	Aldolase1 OS=Zea mays GN=542261 PE=4 SV=1 - [A0A1D6N430_MAIZE]	1.26579	0.0010847
	97	A0A1D6PGW6	Methionine--tRNA ligase cytoplasmic OS=Zea mays GN=103639438 PE=3 SV=1 - [A0A1D6PGW6_MAIZE]	1.26239	0.0380624
	98	C4J6J4	Uncharacterized protein OS=Zea mays PE=2 SV=1 - [C4J6J4_MAIZE]	1.26159	0.000286818
	99	B6TYJ7	Inositol 1, 3, 4-trisphosphate 5/6-kinase family protein OS=Zea mays PE=2 SV=1 - [B6TYJ7_MAIZE]	1.25994	0.0261485
	100	B4FAK9	Glyceraldehyde-3-phosphate dehydrogenase OS=Zea mays PE=2 SV=1 - [B4FAK9_MAIZE]	1.25944	0.000338137
	101	A0A1D6L204	Threonine dehydratase OS=Zea mays GN=103643901 PE=3 SV=1 - [A0A1D6L204_MAIZE]	1.2547	0.0216242
	102	B4FVK0	Arginine--tRNA ligase chloroplastic/mitochondrial OS=Zea mays GN=100273441 PE=2 SV=1 - [B4FVK0_MAIZE]	1.24894	0.00398693
	103	B7ZZJ0	3-oxoacyl-[acyl-carrier-protein] synthase OS=Zea mays PE=2 SV=1 - [B7ZZJ0_MAIZE]	1.24825	0.00405656
	104	K7VNE0	Phosphoenolpyruvate carboxykinase homolog2 OS=Zea mays GN=ZEAMMB73_Zm00001d047893 PE=3 SV=1 - [K7VNE0_MAIZE]	1.23612	0.000164221
	105	B6TSW1	Shikimate dehydrogenase OS=Zea mays PE=2 SV=1 - [B6TSW1_MAIZE]	1.23129	0.0307794
	106	B8A306	2,3-bisphosphoglycerate-independent phosphoglycerate mutase OS=Zea mays GN=542578 PE=2 SV=1 - [B8A306_MAIZE]	1.22289	0.00132658
	107	A0A1D6LLS4	2-oxoglutarate dehydrogenase E1 component OS=Zea mays GN=ZEAMMB73_Zm00001d036328 PE=4 SV=1 - [A0A1D6LLS4_MAIZE]	1.21378	0.00204615
	108	B6SHH4	Lysine--tRNA ligase OS=Zea mays PE=2 SV=1 - [B6SHH4_MAIZE]	1.21269	0.00847998
	109	A0A1D6EUI5	Valine--tRNA ligase mitochondrial 1 OS=Zea mays GN=100383209 PE=3 SV=1 - [A0A1D6EUI5_MAIZE]	1.21062	0.00602102
	110	B6SWT4	Glucose-6-phosphate isomerase OS=Zea mays PE=2 SV=1 - [B6SWT4_MAIZE]	1.21001	0.0065324
	111	A0A1D6JNB4	Glutamate--tRNA ligase cytoplasmic OS=Zea mays GN=100383320 PE=3 SV=1 - [A0A1D6JNB4_MAIZE]	1.20871	0.000744203
	112	C4IYE1	Delta-1-pyrroline-5-carboxylate synthase OS=Zea mays GN=778431 PE=2 SV=1 - [C4IYE1_MAIZE]	1.20699	0.00199617
		hydrolase activity, hydrolyzing O-glycosyl compounds
GO category	No.	Accession	Description	MD/MC	t test p value
	1	O81189	Invertase OS=Zea mays PE=2 SV=1 - [O81189_MAIZE]	1.91878	0.00168176
	2	O22637	SU1 isoamylase OS=Zea mays GN=sugary1 PE=4 SV=1 - [O22637_MAIZE]	1.73407	0.000104117
	3	A0A1D6H9T4	1,4-alpha-glucan-branching enzyme 2, chloroplastic/amyloplastic OS=Zea mays GN=ZEAMMB73_Zm00001d016684 PE=4 SV=1 - [A0A1D6H9T4_MAIZE]	1.70739	3.67594e-05
	4	B6SYQ7	Beta-glucosidase OS=Zea mays PE=2 SV=1 - [B6SYQ7_MAIZE]	1.64597	0.00646694
	5	A0A1D6QH28	Putative alpha-L-arabinofuranosidase family protein OS=Zea mays GN=ZEAMMB73_Zm00001d052425 PE=4 SV=1 - [A0A1D6QH28_MAIZE]	1.54902	0.0432452
	6	B4G1H3	Chitinase-like protein 1 OS=Zea mays GN=100274504 PE=2 SV=1 - [B4G1H3_MAIZE]	1.53534	0.0022033
	7	B4F992	Alpha-galactosidase OS=Zea mays PE=2 SV=1 - [B4F992_MAIZE]	1.50455	0.0040729
	8	B4FSU9	Hydrolase, hydrolyzing O-glycosyl compounds OS=Zea mays PE=2 SV=1 - [B4FSU9_MAIZE]	1.37166	0.00047641
	9	B6U8G0	Uncharacterized protein OS=Zea mays PE=2 SV=1 - [B6U8G0_MAIZE]	1.36362	0.0144277
	10	B4FEM2	Uncharacterized protein OS=Zea mays PE=2 SV=1 - [B4FEM2_MAIZE]	1.34841	0.000210534
	11	A0A1D6GWP6	14-alpha-glucan-branching enzyme 2-2 chloroplastic/amyloplastic OS=Zea mays GN=542315 PE=4 SV=1 - [A0A1D6GWP6_MAIZE]	1.32588	0.000655712
	12	A0A1D6JVU3	Glucan endo-13-beta-glucosidase 10 OS=Zea mays GN=ZEAMMB73_Zm00001d028410 PE=3 SV=1 - [A0A1D6JVU3_MAIZE]	1.325	0.0101438
	13	A0A1D6GZG2	Pectin lyase-like superfamily protein OS=Zea mays GN=103626566 PE=3 SV=1 - [A0A1D6GZG2_MAIZE]	1.20369	0.00218594
		oxidoreductase activity
GO category	No.	Accession	Description	MD/MC	t test p value
	1	Q49HE3	12-oxo-phytodienoic acid reductase OS=Zea mays GN=OPR2 PE=2 SV=1 - [Q49HE3_MAIZE]	6.30378	0.00167503
	2	A0A1D6ICL3	Adenosine 5'-phosphosulfate reductase-like1 OS=Zea mays GN=ZEAMMB73_Zm00001d021596 PE=4 SV=1 - [A0A1D6ICL3_MAIZE]	3.3549	4.13134e-05
	3	B4FFQ0	Thioredoxin OS=Zea mays GN=100193620 PE=2 SV=1 - [B4FFQ0_MAIZE]	3.21311	0.000984606
	4	C0P9V2	Dehydroascorbate reductase OS=Zea mays GN=DHAR4 PE=2 SV=1 - [C0P9V2_MAIZE]	3.15475	0.000270309
	5	Q43247	Glyceraldehyde-3-phosphate dehydrogenase 3, cytosolic OS=Zea mays GN=GAPC3 PE=2 SV=1 - [G3PC3_MAIZE]	3.14958	1.50982e-06
	6	B4FAU9	Uncharacterized protein OS=Zea mays PE=2 SV=1 - [B4FAU9_MAIZE]	2.47147	0.0087088
	7	B6UI69	Acyl-desaturase OS=Zea mays GN=100273826 PE=2 SV=1 - [B6UI69_MAIZE]	2.4467	5.26911e-05
	8	C0PFC1	Uncharacterized protein OS=Zea mays PE=2 SV=1 - [C0PFC1_MAIZE]	2.44435	0.025466
	9	B4F886	Cupin, RmlC-type OS=Zea mays GN=100191278 PE=2 SV=1 - [B4F886_MAIZE]	2.43623	0.0365767
	10	A2SZW8	1-Cys peroxiredoxin PER1 OS=Zea mays GN=PER1 PE=2 SV=1 - [REHY_MAIZE]	2.42607	5.59651e-06
	11	K7U1M0	Putative L-gulonolactone oxidase 6 OS=Zea mays GN=103653136 PE=4 SV=1 - [K7U1M0_MAIZE]	2.41655	1.59813e-05
	12	A0A1D6FGJ9	Peroxidase OS=Zea mays GN=ZEAMMB73_Zm00001d008898 PE=3 SV=1 - [A0A1D6FGJ9_MAIZE]	2.28596	0.0012582
	13	B4FN73	Putative 2-oxoglutarate-dependent dioxygenase AOP1 OS=Zea mays GN=100272363 PE=2 SV=1 - [B4FN73_MAIZE]	2.21845	1.93153e-05
	14	B6SI41	Leucoanthocyanidin dioxygenase OS=Zea mays PE=2 SV=1 - [B6SI41_MAIZE]	2.15435	5.38161e-05
	15	B4FME9	Uncharacterized protein OS=Zea mays PE=2 SV=1 - [B4FME9_MAIZE]	1.89592	0.000646201
	16	C0PHH5	Dihydrolipoyl dehydrogenase OS=Zea mays GN=100383599 PE=2 SV=1 - [C0PHH5_MAIZE]	1.87001	3.98613e-05
	17	A0A1D6LFE1	Protein DOWNY MILDEW RESISTANCE 6 OS=Zea mays GN=ZEAMMB73_Zm00001d035308 PE=3 SV=1 - [A0A1D6LFE1_MAIZE]	1.86035	0.000113491
	18	G4XT43	Prolyl 4-hydroxylase 4 OS=Zea mays GN=P4H4 PE=2 SV=1 - [G4XT43_MAIZE]	1.85287	0.000127649
	19	B4FML9	Pyruvate dehydrogenase E1 component subunit alpha OS=Zea mays GN=100272256 PE=2 SV=1 - [B4FML9_MAIZE]	1.80968	0.0285907
	20	B6T8A3	3-oxoacyl-reductase OS=Zea mays PE=2 SV=1 - [B6T8A3_MAIZE]	1.80298	0.00665358
	21	B6SKY5	Flavin-containing monooxygenase OS=Zea mays GN=100282971 PE=2 SV=1 - [B6SKY5_MAIZE]	1.76816	0.000388602
	22	A0A1D6G8E8	Delta-1-pyrroline-5-carboxylate synthase OS=Zea mays GN=ZEAMMB73_Zm00001d012391 PE=3 SV=1 - [A0A1D6G8E8_MAIZE]	1.75708	0.00138334
	23	Q0QWI2	Sorbitol dehydrogenase OS=Zea mays PE=3 SV=1 - [Q0QWI2_MAIZE]	1.7478	8.40678e-06
	24	A0A1D6K864	Proline dehydrogenase OS=Zea mays GN=ZEAMMB73_Zm00001d029853 PE=3 SV=1 - [A0A1D6K864_MAIZE]	1.73795	0.0177248
	25	A0A1D6JCC2	Putative polyphenol oxidase family protein OS=Zea mays GN=ZEAMMB73_Zm00001d026109 PE=4 SV=1 - [A0A1D6JCC2_MAIZE]	1.73715	0.000101449
	26	B6TEC1	Sorbitol dehydrogenase OS=Zea mays PE=2 SV=1 - [B6TEC1_MAIZE]	1.71095	0.000342056
	27	B4F8F5	Delta(12)-fatty-acid desaturase OS=Zea mays GN=100191328 PE=2 SV=1 - [B4F8F5_MAIZE]	1.65919	0.0148537
	28	B4FFV3	Malate dehydrogenase OS=Zea mays GN=100193663 PE=2 SV=1 - [B4FFV3_MAIZE]	1.65281	0.00254924
	29	A0A1D6M272	Malic enzyme OS=Zea mays GN=542331 PE=3 SV=1 - [A0A1D6M272_MAIZE]	1.64683	0.000166685
	30	B6SPZ2	Glyceraldehyde-3-phosphate dehydrogenase OS=Zea mays PE=2 SV=1 - [B6SPZ2_MAIZE]	1.63551	0.000150894
	31	B6SKJ7	Early nodulin-like protein 3 OS=Zea mays GN=100280687 PE=2 SV=1 - [B6SKJ7_MAIZE]	1.63017	0.000205833
	32	B8A1K8	Ferredoxin OS=Zea mays PE=2 SV=1 - [B8A1K8_MAIZE]	1.59926	0.000553875
	33	A0A1D6DW07	D-3-phosphoglycerate dehydrogenase OS=Zea mays GN=103645840 PE=3 SV=1 - [A0A1D6DW07_MAIZE]	1.59591	0.000149318
	34	P49080	Bifunctional aspartokinase/homoserine dehydrogenase 2, chloroplastic OS=Zea mays GN=AKHSDH2 PE=2 SV=1 - [AKH2_MAIZE]	1.58961	0.00295437
	35	B6SUD1	Alcohol dehydrogenase 2 OS=Zea mays GN=ZEAMMB73_Zm00001d049059 PE=2 SV=1 - [B6SUD1_MAIZE]	1.58248	4.49559e-05
	36	Q84TC2	DIBOA-glucoside dioxygenase BX6 OS=Zea mays GN=BX6 PE=1 SV=1 - [BX6_MAIZE]	1.55139	0.00630781
	37	B6TMD0	Acyl-[acyl-carrier-protein] desaturase OS=Zea mays PE=2 SV=1 - [B6TMD0_MAIZE]	1.53612	0.01187
	38	B6T402	Endoplasmic oxidoreductin-1 OS=Zea mays GN=100282141 PE=2 SV=1 - [B6T402_MAIZE]	1.53234	0.000169706
	39	A0A1D6EFN9	Pyruvate dehydrogenase E1 component subunit alpha OS=Zea mays GN=100272834 PE=4 SV=1 - [A0A1D6EFN9_MAIZE]	1.5309	0.000266303
	40	C0PEP2	1-aminocyclopropane-1-carboxylate oxidase 1 OS=Zea mays GN=100283053 PE=2 SV=1 - [C0PEP2_MAIZE]	1.52327	3.53953e-05
	41	A0A1D6NFJ2	Glutamate synthase 1 [NADH] chloroplastic OS=Zea mays GN=103651348 PE=4 SV=1 - [A0A1D6NFJ2_MAIZE]	1.51945	0.000188303
	42	A2T1W7	Aldose reductase OS=Zea mays GN=100037812 PE=1 SV=1 - [A2T1W7_MAIZE]	1.51478	6.10973e-05
	43	Q4TZJ2	Pyrroline-5-carboxylate reductase OS=Zea mays GN=p5cr PE=2 SV=1 - [Q4TZJ2_MAIZE]	1.49436	1.17957e-05
	44	K7TVZ1	6-phosphogluconate dehydrogenase, decarboxylating OS=Zea mays GN=100856973 PE=3 SV=1 - [K7TVZ1_MAIZE]	1.49123	0.0369627
	45	O81395	Bifunctional dihydrofolate reductase-thymidylate synthase OS=Zea mays GN=DRTS PE=2 SV=1 - [DRTS_MAIZE]	1.47019	0.0187127
	46	A0A1D6N099	Glycerol-3-phosphate dehydrogenase [NAD(+)] OS=Zea mays GN=100284124 PE=3 SV=1 - [A0A1D6N099_MAIZE]	1.46232	0.0114827
	47	A0A1D6QAC0	O-fucosyltransferase family protein OS=Zea mays GN=100284871 PE=4 SV=1 - [A0A1D6QAC0_MAIZE]	1.45966	0.0268342
	48	E9JVD4	Aldose reductase OS=Zea mays GN=AR3 PE=1 SV=1 - [E9JVD4_MAIZE]	1.44057	0.0190864
	49	B6TCZ3	Malate dehydrogenase OS=Zea mays PE=2 SV=1 - [B6TCZ3_MAIZE]	1.42579	0.000159906
	50	A0A1D6H7Y6	7-dehydrocholesterol reductase OS=Zea mays GN=100282098 PE=4 SV=1 - [A0A1D6H7Y6_MAIZE]	1.40645	0.00412561
	51	A0A1D6I1D8	Homoserine dehydrogenase OS=Zea mays GN=ZEAMMB73_Zm00001d019988 PE=4 SV=1 - [A0A1D6I1D8_MAIZE]	1.39091	0.0254064
	52	B4FZ60	Flavin-containing monooxygenase OS=Zea mays GN=100284450 PE=2 SV=1 - [B4FZ60_MAIZE]	1.37884	0.0070804
	53	B4F9A4	Deoxymugineic acid synthase 1 OS=Zea mays GN=DMAS1 PE=1 SV=1 - [DMAS1_MAIZE]	1.37119	0.000424901
	54	A0A1D6GGD7	Allene oxide synthase chloroplastic OS=Zea mays GN=103625850 PE=3 SV=1 - [A0A1D6GGD7_MAIZE]	1.36953	0.0133065
	55	B6U7D8	Cinnamyl alcohol dehydrogenase OS=Zea mays GN=CAD2 PE=2 SV=1 - [B6U7D8_MAIZE]	1.36559	0.00169722
	56	B6UD82	Bifunctional dihydrofolate reductase-thymidylate synthase OS=Zea mays PE=2 SV=1 - [B6UD82_MAIZE]	1.35652	0.0159176
	57	B4G044	Betaine aldehyde dehydrogenase 2 mitochondrial OS=Zea mays GN=ZEAMMB73_Zm00001d025626 PE=2 SV=1 - [B4G044_MAIZE]	1.33336	7.88504e-06
	58	K7VAA1	Ribonucleoside-diphosphate reductase OS=Zea mays GN=ZEAMMB73_Zm00001d045192 PE=3 SV=1 - [K7VAA1_MAIZE]	1.31959	0.000743644
	59	A0A1D6K5C0	Sterol-4-alpha-carboxylate 3-dehydrogenase, decarboxylating OS=Zea mays GN=ZEAMMB73_Zm00001d029454 PE=4 SV=1 - [A0A1D6K5C0_MAIZE]	1.31703	0.000703153
	60	B6SI84	Clavaminate synthase-like protein OS=Zea mays GN=100272718 PE=2 SV=1 - [B6SI84_MAIZE]	1.31085	0.0110371
	61	B4FNZ9	General stress protein 39 OS=Zea mays PE=2 SV=1 - [B4FNZ9_MAIZE]	1.29352	0.00347935
	62	B6TAN0	Monodehydroascorbate reductase, cytoplasmic isoform 2 OS=Zea mays PE=2 SV=1 - [B6TAN0_MAIZE]	1.29213	0.00349306
	63	C4J306	Inosine-5'-monophosphate dehydrogenase OS=Zea mays GN=100501392 PE=2 SV=1 - [C4J306_MAIZE]	1.27564	0.0235032
	64	Q43264	Alcohol dehydrogenase 1 OS=Zea mays GN=adh1 PE=2 SV=2 - [Q43264_MAIZE]	1.26976	0.000187495
	65	B4FAK9	Glyceraldehyde-3-phosphate dehydrogenase OS=Zea mays PE=2 SV=1 - [B4FAK9_MAIZE]	1.25944	0.000338137
	66	A0A096SGQ3	Amine oxidase OS=Zea mays GN=100383438 PE=3 SV=1 - [A0A096SGQ3_MAIZE]	1.24883	0.00192392
	67	B4FTP4	Alcohol dehydrogenase-like 2 OS=Zea mays GN=100273217 PE=2 SV=1 - [B4FTP4_MAIZE]	1.2364	6.20725e-05
	68	B6TSW1	Shikimate dehydrogenase OS=Zea mays PE=2 SV=1 - [B6TSW1_MAIZE]	1.23129	0.0307794
	69	A0A1D6LLS4	2-oxoglutarate dehydrogenase E1 component OS=Zea mays GN=ZEAMMB73_Zm00001d036328 PE=4 SV=1 - [A0A1D6LLS4_MAIZE]	1.21378	0.00204615
	70	C4IYE1	Delta-1-pyrroline-5-carboxylate synthase OS=Zea mays GN=778431 PE=2 SV=1 - [C4IYE1_MAIZE]	1.20699	0.00199617
	71	Q6JN54	1-aminocyclopropane-1-carboxylate oxidase20 OS=Zea mays GN=ACO20 PE=2 SV=1 - [Q6JN54_MAIZE]	1.20579	0.0102087
		photosystem II
GO category	No.	Accession	Description	MD/MC	t test p value
CC	1	P48183	Photosystem II protein D1 OS=Zea mays GN=psbA PE=1 SV=1 - [PSBA_MAIZE]	0.53082	0.00383235
	2	C0PMK2	Chlorophyll a-b binding protein, chloroplastic OS=Zea mays PE=2 SV=1 - [C0PMK2_MAIZE]	0.441964	0.00275118
	3	A0A059Q7D4	Photosystem II D2 protein OS=Zea mays subsp. mays GN=psbD PE=3 SV=1 - [A0A059Q7D4_MAIZE]	0.381491	0.00248121
	4	A0A059Q8J6	Photosystem II CP43 reaction center protein OS=Zea mays subsp. mays GN=psbC PE=3 SV=1 - [A0A059Q8J6_MAIZE]	0.366081	9.42554e-05
	5	B6T3B2	Oxygen evolving complex 33kDa subunit OS=Zea mays GN=100272890 PE=2 SV=1 - [B6T3B2_MAIZE]	0.352824	2.65952e-06
	6	B6TRW9	Chlorophyll a-b binding protein, chloroplastic OS=Zea mays PE=2 SV=1 - [B6TRW9_MAIZE]	0.352542	0.0472245
	7	A0A096QRW1	Chlorophyll a-b binding protein, chloroplastic OS=Zea mays GN=ZEAMMB73_Zm00001d021784 PE=3 SV=1 - [A0A096QRW1_MAIZE]	0.303145	0.0196233
	8	A0A1D6F9C2	Oxygen-evolving enhancer protein 2-1 chloroplastic OS=Zea mays GN=107648855 PE=4 SV=1 - [A0A1D6F9C2_MAIZE]	0.289834	0.0098964
	9	B6TI20	Oxygen-evolving enhancer protein 3-1 OS=Zea mays PE=2 SV=1 - [B6TI20_MAIZE]	0.266061	0.00021098
	10	P05641	Photosystem II CP47 reaction center protein OS=Zea mays GN=psbB PE=3 SV=1 - [PSBB_MAIZE]	0.2641	8.9526e-05
	11	C0HF02	Chlorophyll a-b binding protein, chloroplastic OS=Zea mays PE=2 SV=1 - [C0HF02_MAIZE]	0.197204	0.00186456
	12	B6SZT9	Chlorophyll a-b binding protein, chloroplastic OS=Zea mays GN=103643653 PE=2 SV=1 - [B6SZT9_MAIZE]	0.184856	2.93406e-05
