# Supplementary material for: Comparative Proteomics and Physiological Analyses Reveal Important Maize Filling-Kernel Drought-Responsive Genes and Metabolic Pathways
Source: Int J Mol Sci. 2019 Jul 31;20(15):3743. doi: 10.3390/ijms20153743 (PMC6696053; doi:10.3390/ijms20153743)
Supplement: Supplementary file 1 [file ijms-20-03743-s001.zip › Supplementary Tables/Supplementary Table 9.xlsx]

## Sheet: DAPs Enriched in YE8112 KEGG
	DAPs significantly enriched in top most KEGG Pathways in YE8112
		Protein processing in endoplasmic reticulum
No.	Accession	Description	8D/8C Log 2FC	t test p value
1	B4FT59	17.4 kDa class I heat shock protein OS=Zea mays GN=ZEAMMB73_Zm00001d047841 PE=2 SV=1 - [B4FT59_MAIZE]	2.50263	0.000162038
2	A0A1D6N7I4	Putative mediator of RNA polymerase II transcription subunit 37c OS=Zea mays GN=103651028 PE=3 SV=1 - [A0A1D6N7I4_MAIZE]	2.26889	2.82464e-05
3	C0P4Q3	Heat shock protein 90 kDa OS=Zea mays GN=100196928 PE=2 SV=1 - [C0P4Q3_MAIZE]	1.67226	0.0011156
4	B6SIX0	16.9 kDa class I heat shock protein 1 OS=Zea mays GN=100280576 PE=2 SV=1 - [B6SIX0_MAIZE]	1.64917	0.00188738
5	K7VW90	Putative mediator of RNA polymerase II transcription subunit 37c OS=Zea mays GN=103635762 PE=3 SV=1 - [K7VW90_MAIZE]	1.43677	6.38789e-06
6	C4J410	Heat shock 70 kDa protein OS=Zea mays GN=100501536 PE=2 SV=1 - [C4J410_MAIZE]	1.37296	0.00189698
7	B4F9K4	17.5 kDa class II heat shock protein OS=Zea mays GN=542723 PE=2 SV=1 - [B4F9K4_MAIZE]	1.33783	0.000157749
8	O64960	23.6 kDa heat shock protein mitochondrial OS=Zea mays GN=hsp22 PE=2 SV=1 - [O64960_MAIZE]	1.32593	0.00499554
9	A0A1D6I6T8	Heat shock protein 90-2 OS=Zea mays GN=100272368 PE=3 SV=1 - [A0A1D6I6T8_MAIZE]	1.25253	0.00663716
10	B4F9E8	17.4 kDa class III heat shock protein OS=Zea mays GN=100191598 PE=2 SV=1 - [B4F9E8_MAIZE]	1.23858	0.0120075
11	B6SZ69	Heat shock cognate 70 kDa protein 2 OS=Zea mays GN=100281806 PE=2 SV=1 - [B6SZ69_MAIZE]	0.557064	0.00465127
		Tryptophan metabolism
No.	Accession	Description	8D/8C	t test p value
1	A0A1D6JMR5	Catalase OS=Zea mays GN=542230 PE=3 SV=1 - [A0A1D6JMR5_MAIZE]	1.36465	0.000608388
2	B4FQ44	L-tryptophan--pyruvate aminotransferase 1 OS=Zea mays GN=100272716 PE=2 SV=1 - [B4FQ44_MAIZE]	1.22922	0.000259655
		Linoleic acid metabolism
No.	Accession	Description	8D/8C	t test p value
1	Q9LKL4	Lipoxygenase OS=Zea mays GN=LOX PE=2 SV=1 - [Q9LKL4_MAIZE]	0.829536	0.00192837
2	A0A1D6N521	Lipoxygenase OS=Zea mays GN=100037802 PE=3 SV=1 - [A0A1D6N521_MAIZE]	0.771209	0.000182163

## Sheet: DAPs  Enriched in MO17 KEGG 
	DAPs significantly enriched in top most KEGG Pathways in MO17
		Starch and sucrose metabolism
No.	Accession	Description	MD/MC Log 2FC	t test p value
1	P55241	Glucose-1-phosphate adenylyltransferase large subunit 1, chloroplastic/amyloplastic OS=Zea mays GN=SH2 PE=1 SV=1 - [GLGL1_MAIZE]	2.67458	0.000730189
2	P49036	Sucrose synthase 2 OS=Zea mays GN=SUS1 PE=1 SV=1 - [SUS2_MAIZE]	2.46301	5.01619e-07
3	Q947B9	Glucose-1-phosphate adenylyltransferase OS=Zea mays GN=542295 PE=3 SV=1 - [Q947B9_MAIZE]	2.21821	4.09004e-05
4	A0A096R382	Alpha-1,4 glucan phosphorylase OS=Zea mays GN=100170240 PE=3 SV=1 - [A0A096R382_MAIZE]	1.77345	3.0975e-07
5	O22637	SU1 isoamylase OS=Zea mays GN=sugary1 PE=4 SV=1 - [O22637_MAIZE]	1.73407	0.000104117
6	P93805	Phosphoglucomutase, cytoplasmic 2 OS=Zea mays PE=2 SV=2 - [PGMC2_MAIZE]	1.63399	8.90438e-06
7	O49064	Starch synthase, chloroplastic/amyloplastic OS=Zea mays GN=Ss1 PE=2 SV=2 - [O49064_MAIZE]	1.40629	0.010122
8	P49105	Glucose-6-phosphate isomerase, cytosolic OS=Zea mays GN=PHI1 PE=2 SV=1 - [G6PI_MAIZE]	1.31205	9.14578e-05
9	A5GZ73	Glucose-1-phosphate adenylyltransferase OS=Zea mays GN=100101531 PE=2 SV=1 - [A5GZ73_MAIZE]	1.25714	0.00129327
10	B6SWT4	Glucose-6-phosphate isomerase OS=Zea mays PE=2 SV=1 - [B6SWT4_MAIZE]	1.21001	0.0065324
11	B4FAD9	UDP-glucose pyrophosphorylase 2 OS=Zea mays GN=100191846 PE=2 SV=1 - [B4FAD9_MAIZE]	1.20589	0.000706237
12	B4FYW7	Nudix hydrolase 14 chloroplastic OS=Zea mays GN=100277024 PE=2 SV=1 - [B4FYW7_MAIZE]	0.820767	0.00103133
13	B6TW83	Glucan endo-1,3-beta-glucosidase 6 OS=Zea mays GN=100284665 PE=2 SV=1 - [B6TW83_MAIZE]	0.818835	0.000141175
14	B6U167	Starch synthase, chloroplastic/amyloplastic OS=Zea mays PE=2 SV=1 - [B6U167_MAIZE]	0.755184	0.0287884
15	B4G004	Beta-glucosidase 44 OS=Zea mays GN=100274288 PE=2 SV=1 - [B4G004_MAIZE]	0.729781	0.000165857
16	Q6XZ79	Fructokinase-1 OS=Zea mays GN=FRK1 PE=1 SV=1 - [SCRK1_MAIZE]	0.70233	0.000201443
17	B6T7E0	Non-cyanogenic beta-glucosidase OS=Zea mays PE=2 SV=1 - [B6T7E0_MAIZE]	0.701731	0.00953309
18	B5AMJ8	Alpha-1,4 glucan phosphorylase OS=Zea mays GN=100285259 PE=2 SV=1 - [B5AMJ8_MAIZE]	0.680902	2.60636e-05
19	B6TW65	Beta-glucosidase OS=Zea mays GN=100284659 PE=2 SV=1 - [B6TW65_MAIZE]	0.628601	0.00023417
20	B4F8M8	Exoglucanase1 OS=Zea mays GN=100191390 PE=2 SV=1 - [B4F8M8_MAIZE]	0.602013	0.0002854
21	P49235	4-hydroxy-7-methoxy-3-oxo-3,4-dihydro-2H-1,4-benzoxazin-2-yl glucoside beta-D-glucosidase 1, chloroplastic OS=Zea mays GN=GLU1 PE=1 SV=1 - [HGGL1_MAIZE]	0.230021	1.5892e-05
		Oxidative phosphorylation
No.	Accession	Description	MD/MC	t test p value
1	A0A1D6H2R4	Vacuolar H+-translocating inorganic pyrophosphatase OS=Zea mays GN=542328 PE=3 SV=1 - [A0A1D6H2R4_MAIZE]	1.76826	0.000317881
2	B4FK69	Acyl carrier protein OS=Zea mays GN=100282353 PE=2 SV=1 - [B4FK69_MAIZE]	0.815272	0.00161031
3	B4G1P2	NADH dehydrogenase2 OS=Zea mays GN=100285400 PE=2 SV=1 - [B4G1P2_MAIZE]	0.794606	0.00930006
4	B6SHX4	NADH ubiquinone oxidoreductase B22-like subunit OS=Zea mays GN=100282004 PE=2 SV=1 - [B6SHX4_MAIZE]	0.748686	0.000330154
5	B4FHM1	Cytochrome c1 1 heme protein mitochondrial OS=Zea mays GN=100194151 PE=2 SV=1 - [B4FHM1_MAIZE]	0.746566	0.000977941
6	B4FYG9	Betaine aldehyde dehydrogenase 2 mitochondrial OS=Zea mays GN=100280838 PE=2 SV=1 - [B4FYG9_MAIZE]	0.741758	0.00175021
7	B8A390	Vacuolar-type H+-pyrophosphatase5 OS=Zea mays GN=100280334 PE=2 SV=1 - [B8A390_MAIZE]	0.739732	0.0153273
8	B4F8V5	NADH dehydrogenase [ubiquinone] iron-sulfur protein 1 mitochondrial OS=Zea mays GN=100191453 PE=2 SV=1 - [B4F8V5_MAIZE]	0.709597	0.00158652
9	B6T6U3	NADH dehydrogenase [ubiquinone] flavoprotein 1, mitochondrial OS=Zea mays PE=2 SV=1 - [B6T6U3_MAIZE]	0.700808	0.00395672
10	P05494	ATP synthase subunit alpha, mitochondrial OS=Zea mays GN=ATPA PE=3 SV=1 - [ATPAM_MAIZE]	0.689065	8.64436e-05
11	B4FLH6	NADH-ubiquinone oxidoreductase B18 subunit OS=Zea mays GN=100283425 PE=2 SV=1 - [B4FLH6_MAIZE]	0.688691	0.0189517
12	B4FHZ4	NADH ubiquinone oxidoreductase B14 subunit OS=Zea mays PE=2 SV=1 - [B4FHZ4_MAIZE]	0.649458	0.00412457
13	B4FCV1	NADH dehydrogenase [ubiquinone] 1 alpha subcomplex subunit 12 OS=Zea mays GN=100192845 PE=2 SV=1 - [B4FCV1_MAIZE]	0.638773	0.00029781
14	B4FQI3	NADH dehydrogenase [ubiquinone] 1 alpha subcomplex subunit 13-A OS=Zea mays GN=100282224 PE=2 SV=1 - [B4FQI3_MAIZE]	0.638678	0.00139833
15	B6T9C0	Putative ATPase, V1 complex, subunit B protein isoform 1 OS=Zea mays GN=100282598 PE=2 SV=1 - [B6T9C0_MAIZE]	0.631715	8.06005e-05
16	B4FRR1	Soluble inorganic pyrophosphatase 6 chloroplastic OS=Zea mays GN=100272927 PE=2 SV=1 - [B4FRR1_MAIZE]	0.60345	0.000134915
17	A0A1D6MV33	Plasma membrane ATPase OS=Zea mays GN=100502231 PE=3 SV=1 - [A0A1D6MV33_MAIZE]	0.599957	1.72312e-05
18	B4G0H3	Cytochrome c oxidase subunit 6a mitochondrial OS=Zea mays GN=100274770 PE=2 SV=1 - [B4G0H3_MAIZE]	0.559446	0.0008986
19	K7TX67	Plasma membrane ATPase OS=Zea mays GN=542052 PE=3 SV=1 - [K7TX67_MAIZE]	0.486678	0.000363228
20	B6TBW2	ATP synthase delta chain OS=Zea mays GN=100282837 PE=2 SV=1 - [B6TBW2_MAIZE]	0.4576	1.55364e-05
21	B6TLX0	NADH-ubiquinone oxidoreductase 10.5 kDa subunit OS=Zea mays GN=100283792 PE=2 SV=1 - [B6TLX0_MAIZE]	0.424138	0.00168423
22	B4FVD5	V-type proton ATPase subunit E3 OS=Zea mays GN=100273417 PE=2 SV=1 - [B4FVD5_MAIZE]	0.413844	0.0273238
23	P00827	ATP synthase subunit beta, chloroplastic OS=Zea mays GN=atpB PE=3 SV=1 - [ATPB_MAIZE]	0.360117	0.00256021
		Phenylpropanoid biosynthesis
	Accession	Description	MD/MC	t test p value
1	A2SZW8	1-Cys peroxiredoxin PER1 OS=Zea mays GN=PER1 PE=2 SV=1 - [REHY_MAIZE]	2.42607	5.59651e-06
2	B8A046	Phenylalanine ammonia-lyase OS=Zea mays GN=542258 PE=2 SV=1 - [B8A046_MAIZE]	2.09001	0.00562358
3	B4FWE4	Phenylalanine ammonia-lyase OS=Zea mays PE=2 SV=1 - [B4FWE4_MAIZE]	1.76448	0.0255839
4	B4FQP4	4-coumarate--CoA ligase 1 OS=Zea mays GN=542166 PE=2 SV=1 - [B4FQP4_MAIZE]	1.32036	0.000329656
5	Q6VWJ0	Caffeoyl-CoA 3-O-methyltransferase 1 OS=Zea mays GN=ccoaomt1 PE=4 SV=1 - [Q6VWJ0_MAIZE]	1.25052	0.00348143
6	B6SI04	Peroxidase OS=Zea mays PE=2 SV=1 - [B6SI04_MAIZE]	0.810216	0.0130582
7	B4FQH2	Trans-cinnamate 4-monooxygenase OS=Zea mays GN=100272756 PE=2 SV=1 - [B4FQH2_MAIZE]	0.734586	0.00484955
8	B4G004	Beta-glucosidase 44 OS=Zea mays GN=100274288 PE=2 SV=1 - [B4G004_MAIZE]	0.729781	0.000165857
9	B4FVT1	Peroxidase OS=Zea mays GN=100273479 PE=2 SV=1 - [B4FVT1_MAIZE]	0.718297	0.0246835
10	B6T7E0	Non-cyanogenic beta-glucosidase OS=Zea mays PE=2 SV=1 - [B6T7E0_MAIZE]	0.701731	0.00953309
11	B4FRQ8	Spermidine hydroxycinnamoyl transferase OS=Zea mays GN=100279982 PE=2 SV=1 - [B4FRQ8_MAIZE]	0.691154	5.24493e-06
12	B6TW65	Beta-glucosidase OS=Zea mays GN=100284659 PE=2 SV=1 - [B6TW65_MAIZE]	0.628601	0.00023417
13	B4F8M8	Exoglucanase1 OS=Zea mays GN=100191390 PE=2 SV=1 - [B4F8M8_MAIZE]	0.602013	0.0002854
14	C0PC30	Spermidine hydroxycinnamoyl transferase OS=Zea mays GN=100382972 PE=2 SV=1 - [C0PC30_MAIZE]	0.438908	0.00244018
15	K7VCN5	Peroxidase OS=Zea mays GN=103635254 PE=3 SV=1 - [K7VCN5_MAIZE]	0.423679	0.0348388
16	B6THU9	Peroxidase OS=Zea mays GN=100283382 PE=2 SV=1 - [B6THU9_MAIZE]	0.386412	1.12415e-06
17	B4FKV6	Peroxidase OS=Zea mays GN=100216995 PE=2 SV=1 - [B4FKV6_MAIZE]	0.345178	0.00128916
18	B4FU39	Uncharacterized protein OS=Zea mays PE=2 SV=1 - [B4FU39_MAIZE]	0.342739	4.16704e-07
19	B4FBC8	Peroxidase OS=Zea mays GN=100192105 PE=2 SV=1 - [B4FBC8_MAIZE]	0.336713	6.13084e-05
20	B6SMR2	Peroxidase OS=Zea mays PE=2 SV=1 - [B6SMR2_MAIZE]	0.250133	0.000607016
21	P49235	4-hydroxy-7-methoxy-3-oxo-3,4-dihydro-2H-1,4-benzoxazin-2-yl glucoside beta-D-glucosidase 1, chloroplastic OS=Zea mays GN=GLU1 PE=1 SV=1 - [HGGL1_MAIZE]	0.230021	1.5892e-05
22	B6T3V1	Peroxidase OS=Zea mays GN=100282124 PE=2 SV=1 - [B6T3V1_MAIZE]	0.222544	9.107e-05
